# Supplementary material for: Kinesin-2 transports Orco into the olfactory cilium of Drosophila melanogaster at specific developmental stages
Source: PLoS Genet. 2021 Aug 19;17(8):e1009752. doi: 10.1371/journal.pgen.1009752 (PMC8407544; doi:10.1371/journal.pgen.1009752)
Supplement: S1 Data — (XLSX) [file pgen.1009752.s013.xlsx]

## Sheet: Details
The numerical data used to plot the panles in figs 1-5 and S1-S7 and S1 Table of Jana-Dutta-Jain et al., 2021 is compiled figure-wise in this excel sheet.
Separate excel sheets have been prepared for figure-7, figure-8, and supplementary figure-S8 because of being a large data set.

## Sheet: Fig 1
Figure 1, Panel G
Total Intensity of Endo-Orco:GFP									Total Intensity of GFP:Orco									Total Intensity of ReaChR:YFP
Time (hr AE)	0hr	1hr	2hr	3hr	4hr	5hr	6hr		Time (hr AE)	0hr	1hr	2hr	3hr	4hr	5hr	6hr		Time (hr AE)	0hr	1hr	2hr	3hr	4hr	5hr	6hr
	2.30687	2.73295	3.7215	3.7215	3.51703	6.59697	8.15983			1.21033	2.96723	2.87687	2.07616	2.52453	4.30445	5.82143			5.68877	4.00083	6.86779	6.50192	6.44609	6.19039	6.35917
	2.75068	3.33038	3.7215	4.11813	3.73764	8.46432	6.0364			1.94375	2.54134	2.94295	2.66557	3.23917	3.53109	4.36704			6.05431	4.10311	6.38091	5.38031	6.8354	5.66852	6.45876
	1.93538	2.85524	4.11813	5.357	3.79488	6.99033	4.31672			2.58837	2.19804	2.25917	1.63264	2.42797	4.4747	4.41309			3.49998	5.76619	4.60271	4.78705	4.9124	5.47431	3.94508
	3.83982	1.67123	5.357	4.7945	3.80326	8.14469	4.89769			2.62676	2.4943	2.72852	2.14492	2.52071	4.07993	4.95124			5.31787	5.01326	6.11653	4.88439	5.8336	6.14424	6.11962
	3.44605	1.45979	4.7945	3.67908	4.87467	5.43912	4.96342			1.96617	1.51969	2.2759	1.60179	2.60064	3.37503	2.90619			5.4641	3.82782	5.47644	5.30855	4.38661	6.64571	5.42992
	3.35782	2.89249	4.2535	3.47456	5.20339	6.87625	7.12403			1.10845	2.28833	2.24265	3.24936	2.58255	2.64712	3.80876			5.90449	6.16311	6.05398	6.16618	3.78191	6.44787	6.02154
	3.22112	2.98802	5.13309	3.54047	5.47526	7.1994	6.97092			1.3596	1.82471	2.99873	2.36305	2.82592	3.63925	4.83647			3.3256	6.00465	6.07455	4.32841	5.56351	5.52304	6.16751
	2.60969	2.90378	4.16905	3.74972	5.4795	6.80415	6.86505			2.58092	2.70823	3.16637	2.49682	2.37778	4.21547	2.65543			5.79514	5.66895	5.11667	6.11965	4.79928	5.64542	5.82158
	2.69267	1.83611	4.64153	3.4737	5.16199	7.64424	6.88251			1.80894	1.6846	2.81318	2.45845	2.5221	3.66114	5.32992			6.40909	4.52881	6.42487	6.2072	6.10792	5.78748	3.81112
	2.79084	1.69144	3.39195	4.63405	3.85561	6.91347	6.89467			2.78044	1.5584	3.0655	2.52865	1.53847	4.27158	2.6721			5.78831	6.76205	6.06318	5.32609	6.61794	5.5987	5.15931
	2.45416	2.48147	3.58887	4.44949	4.85722	6.91676	7.63097			2.44922	1.58154	1.83393	2.21072	2.09891	3.5027	3.18956			5.63094	4.11484	6.74447	6.8484	6.68321	6.02278	5.95356
	2.07922	2.85716	4.49343	5.07495	4.12284	6.16665	6.23029			1.70692	1.25252	2.35224	2.40408	3.08581	3.33833	3.47205			5.6398	5.50384	5.67299	5.5945	6.61559	4.47465	5.40329
	3.6402	3.73232	3.86441	3.54572	4.09785	6.30298	8.54701			2.04616	1.04248	2.7922	2.06601	2.42656	3.57798	4.81883			5.8842	4.74175	4.76131	5.81625	6.71812	6.9369	6.47577
	3.81624	2.20055	3.66883	4.44552	4.87467	5.66464	8.57394			1.83158	1.45468	2.7922	2.14416	3.22206	3.66416	3.4444			5.19756	6.83946	5.73293	4.12588	5.41914	6.2023	6.70949
	2.69525	2.13833	3.28117	4.54236	3.73764	7.15129	7.24546			2.47848	2.29376	2.47298	3.26375	2.43965	3.96326	4.01697			5.04862	6.43957	5.15975	4.64093	6.24756	6.01207	6.41851
	3.74288	1.89637	4.66398	5.12942	5.4795	5.43397	8.01979			1.51855	1.72266	1.97557	2.9669	2.28017	3.77348	4.10263			6.57577	6.50695	5.5349	3.95678	5.63692	4.277	6.25507
	3.19117	2.44582	4.82833	4.13997	5.20339	5.91317	6.36393			1.80949	1.75824	2.34462	2.7182	2.21936	3.91006	5.69242			3.27451	6.16851	5.34971	6.18476	6.2138	4.09896	6.11174
	2.09754	1.91288	4.9609	4.32777	5.47526	6.93818	6.90379			1.23373	1.57602	2.21072	2.70295	1.99865	3.86424	4.19021			4.19282	6.93274	6.65383	6.14147	5.15974	5.86247	5.9948
	2.34864			3.58057	3.79488	5.93452	6.08626			1.50181	1.57924	2.46215	2.07114	2.3728	4.84104	3.74942			5.09681	4.3509	6.82709		5.25366		4.72867
	3.58591			4.58151	4.87467	8.52418	8.15983			1.60463	1.61604	2.3653	2.35934	2.63023	3.42692	4.41878			4.16069	6.6284	5.94821				6.33088
	3.09694			4.57147	3.73764	7.33381	5.26346			2.30093	1.61169	2.24353	1.99199	2.80707	3.9787	3.12833			5.58774	6.12228					4.806
	2.84289			4.01836	5.4795	6.18805	7.12403			1.41549	1.03857		2.33487	3.70457	4.09201	2.59823			6.08062	5.40865
	3.72335			4.8617	5.20339	5.8383	6.97092			2.20086	1.19946		2.2313	2.19558	5.18684	3.76869			6.44642	4.47397
	3.42699				5.47526	6.59697	6.86505			1.54285	1.51817		3.29143	2.99131	5.37195	5.72004			6.08119	6.4017
	3.11425				3.79488	8.46432	6.88251			1.05794	1.52814		2.68642	2.06543	3.4766	3.34198
	1.99182					6.99033	6.89467			1.52324	1.30073		2.33648	2.45093	3.0675	4.20563
	2.59445					8.14469	7.63097			1.95687	1.57909		1.76278	2.867	4.21442	4.28549		Average	5.33939	5.51968	5.87814	5.46215	5.74907	5.72293	5.73721
	1.46387					5.43912	6.23029			1.25784			2.30508	4.14878	3.92673	4.01693		SD	0.946035	1.00191	0.653485	0.832077	0.847924	0.74856	0.801832
	3.47731					6.87625	8.54701			1.32361			2.98831	2.41458				SEM	0.193109	0.204514	0.146124	0.196122	0.194527	0.176437	0.174974
	1.38269					7.1994	8.57394			1.31466			2.51604	2.32946				n (no. of sensillae)	24	24	20	18	19	18	21
	1.86979					6.80415	7.24546			1.37203			2.11135	2.08077
	2.04455					7.64424	8.01979			1.53129				2.41607
	2.85145					6.91347	5.45109							2.92292
	2.90279					6.91676	6.36393
	2.29717					6.16665	6.90379
	2.1591					6.59697	5.05084		Average	1.77975	1.75696	2.53406	2.40906	2.58571	3.90631	4.06865
	2.78469					8.46432	6.08626		SD	0.490526	0.493243	0.362293	0.43019	0.49669	0.581565	0.906849
	2.89595					6.99033	5.77019		SEM	0.0867136	0.0949247	0.0790587	0.0772644	0.0864626	0.109905	0.171378
	1.52007					8.14469	8.15983		n (no. of sensillae)	32	27	21	31	33	28	28
	2.59287					5.43912	6.0364
	2.96262					6.87625
	1.32003					7.1994
	3.02951					6.80415
	1.88608					7.64424
	2.78362					6.91347
	1.78995					6.91676
						6.16665
Average	2.68276	2.44591	4.25843	4.25267	4.60447	6.88707	6.82357
SD	0.682906	0.615314	0.61034	0.569911	0.730372	0.83438	1.09179
SEM	0.100689	0.145031	0.143859	0.118835	0.146074	0.121707	0.172627
n (no. of sensillae)	46	18	18	23	25	47	40

## Sheet: Fig 2
Figure 2 panel B						Figure 2 panel C								Figure 2 panel D
														Wild type		Dilution 10^-2				w;+;kj353/kj353		Dilution 10^-2				w;+;kj925/kj925		Dilution 10^-2					Wild type		Dilution 10^-3				w;+;kj353/kj353		Dilution 10^-3				w;+;kj925/kj925		Dilution 10^-3
		EA	n-Butanol					EA	n-Butanol	Benzaldehyde	Propionic Acid
Wild Type	Average	91.6926	80.6854			Wild Type	Average	10.4059	8.8726	7.70011	6.45998			N	EA	Butanol	Benz	PA		N	EA	Butanol	Benz	PA		N	EA	Butanol	Benz	PA			N	EA	Butanol	Benz	PA		N	EA	Butanol	Benz	PA		N	EA	Butanol	Benz	PA
	SD	5.19211	4.46521			N=16	SD	1.46561	1.01466	0.901917	1.01466			1	14	10	8.5	7.2		1	9.5	6.8	5.6	4.4		1	12	8.4	6.4	4.4			1	13	9.5	6.4	6.8		1	9	6.8	5.2	5.6		1	10	6.8	4.8	5.2
	N	24	27											2	15	11	9.5	7.6		2	9	6.4	4.4	4		2	10	6.8	5.2	4.4			2	13	10	6.8	6.4		2	7.2	6	4.8	4		2	8	6	4.4	4.8
								EA	n-Butanol	Benzaldehyde	Propionic Acid			3	13	10	8	7.2		3	8.5	6.4	5.2	4.4		3	12	8	6.8	4.4			3	12	9.5	6	6.4		3	8	6.8	4	4		3	9	6.8	4.4	4
		EA	n-Butanol			kj353	Average	5.74972	3.79932	4.47576	3.68658			4	15	11	9.5	8		4	10	5.2	4.4	4.8		4	9	8	8.4	4.8			4	13	10	6.4	6.8		4	10	6.8	5.2	5.2		4	8	6	4	4
kj353	Average	56.8017	41.2253			N=16	SD	0.665163	0.789177	0.631342	0.225479			5	13	10	9	7.2		5	8.4	4.8	4	3.2		5	10	8.4	6.4	4.8			5	13	10	6.8	7.2		5	8.5	6.4	4.8	4.8		5	10	7.6	4.4	4.4
	SD	10.6957	12.1495											6	13.5	10	9.5	8		6	8	6.4	4.4	4.8		6	11	9	7.2	6.4			6	13	10	6.4	7.2		6	10	6.8	4.8	4.4		6	8.5	6	3.2	3.2
	N	31	31					EA	n-Butanol	Benzaldehyde	Propionic Acid			7	15	11	9.5	7.6		7	10.5	6	4.8	4.8		7	11	6.8	7.2	5.2			7	12.5	10	6.4	6.4		7	8.5	5.2	4	4.4		7	8.4	5.6	4	3.6
						kj925	Average	6.68546	4.0248	4.76888	2.93123			8	14	10	8	6.8		8	10	5.6	4	4.8		8	12	6.4	6.4	4.4			8	12	9.5	6.4	7.2		8	7.2	4	4	4		8	10	6.8	4.8	4.8
		EA	n-Butanol			N=10	SD	0.676437	1.1274	0.59752	0.59752									9	8.4	6	3.2			9	11	6.8	6.4	5.2			9	12.5	9.5	6	6		9	9	6	4.8	4.4		9	8.4	6.4	4.4	4
kj925	Average	71.9626	25.649											Average	14.0625	10.375	8.9375	7.45		10	8		6			10	10	7.2	5.6	4.4			10	13	10	7.2	6.4		10	9	6.4	4.4	4.4		10	11	6.8	4.4	4.8
	SD	10.3842	6.23053					EA	n-Butanol	Benzaldehyde	Propionic Acid			STDEV	0.807678	0.484123	0.634306	0.396863		11	11.5		4.8			11	9	6	5.6	5.2			11	12.5	10.5	6.8	6.8								11	8.4	7.6	4.4	4
	N	41	23			kj1072	Average	6.45998	3.06652	4.05862	4.3743									12	11		5.6			12	10	6.4	5.6	5.2			12	12	10	6.4	6		Average	8.64	6.12	4.6	4.52		12	8.4	6	3.2	4
						N=16	SD	0.54115	0.755355	0.698985	0.789177									13	10		4			13	11	6.8	6	4.4									STDEV	0.93188	0.858836	0.447214	0.507543		13	9	6.4	4.4	4.4
		EA	n-Butanol																	14	7.6												Average	12.625	9.875	6.5	6.63333								14	8.4	6.4	4	4
kj1072	Average	47.0405	26.2721					EA	n-Butanol	Benzaldehyde	Propionic Acid															Average	10.6154	7.30769	6.4	4.86154			STDEV	0.414578	0.29756	0.331662	0.414997								15	9	6.4	4.4	4.4
	SD	5.919	17.3416			kj1070	Average	6.62909	4.30665	5.26494	3.23563									Average	9.31429	5.95556	4.64615	4.4		STDEV	1.00295	0.90338	0.830199	0.562328															16	8.5	6.4	3.6	3.6
	N	35	32			N=10	SD	0.879369	0.845547	0.54115	0.642616									STDEV	1.17404	0.609392	0.761189	0.52915
																																													Average	8.9375	6.5	4.175	4.2
		EA	n-Butanol					EA	n-Butanol	Benzaldehyde	Propionic Acid																																		STDEV	0.83806	0.538516	0.468375	0.509902
kj1070	Average	59.19	33.9564			kj429	Average	7.38444	5.46787	6.68546	3.57384
	SD	8.30737	5.50363			N=15	SD	0.732807	0.42841	0.620068	0.304397
	N	37	30
								EA	n-Butanol	Benzaldehyde	Propionic Acid
		EA	n-Butanol			Klp64D-/-	Average	6.57272	4.64487	3.5513	3.17926
kj429	Average	22.0145	17.2378			N=14	SD	0.980834	0.901917	0.710259	0.710259
	SD	10.6957	6.23053
	N	22	19
Figure 2 panel F
ChaGal4>UAS-Klp68D:YFP
	96HR										0-3Hr
	Wild Type (WT)	kj353	kj925		WT median	WT %	kj353 %	kj925 %			Wild Type (WT)	kj353	kj925			WT median	WT %	kj353 %	kj925 %
	Total Intensity	Total Intensity	Total Intensity			Total Intensity/WT Median*100					Intensity Sum	Intensity Sum	Intensity Sum				Total Intensity/WT Median*100
	1580196	1855737	2335673		1482781	106.57	125.152	157.52			4400216	3757975	3055273			4371792	100.65	85.9596	69.8861
	2621927	1348252	2786704		1482781	176.825	90.9273	187.938			3399721	2053665	2447212			4371792	77.7649	46.9754	55.9773
	1136293	1891959	1168918		1482781	76.6326	127.595	78.8328			3147194	3290756	2218456			4371792	71.9886	75.2725	50.7448
	1684782	2580202	1589676		1482781	113.623	174.011	107.209			3750472	1580913	1691616			4371792	85.788	36.1617	38.6939
	742105	1941912	3052517		1482781	50.0482	130.964	205.864			4246532	3115078	2033520			4371792	97.1348	71.254	46.5146
	1482781	732130	1239365		1482781	100	49.3755	83.5838			5175818	3297292	1816432			4371792	118.391	75.422	41.5489
	1197720	1791303	1496382		1482781	80.7752	120.807	100.917			2919773	1931168	2889693			4371792	66.7866	44.1734	66.0986
	685368	1481782	2154614		1482781	46.2218	99.9326	145.309			6735623	2072638	2759571			4371792	154.07	47.4093	63.1222
	937475	591162	1167389		1482781	63.2241	39.8685	78.7297			3328408	2286211	2094796			4371792	76.1337	52.2946	47.9162
	2539509		1306733		1482781	171.267		88.1272			4371792	3505669	3340172			4371792	100	80.1884	76.4028
	2478983		1325202		1482781	167.185		89.3727			4973301	2078998	1399630			4371792	113.759	47.5548	32.015
	1215072		1634440		1482781	81.9455		110.228			6022831	2263683	2385208			4371792	137.766	51.7793	54.559
	1146234				1482781	77.303					5840904	1768065	1745955			4371792	133.604	40.4426	39.9368
	3298105				1482781	222.427						2340487	3245062			4371792		53.5361	74.2273
					1482781							2793174	3145788			4371792		63.8908	71.9565
					1482781							1502125	3023937			4371792		34.3595	69.1693
					1482781							1969208	2971203			4371792		45.0435	67.963
												3782533				4371792		86.5213
																4371792
Average	1.52518e+06	1.57938e+06	1.8298e+06		Average	109.575	106.515	119.469		Average	4.48558e+06	2.52165e+06	#REF!			4371792
SD	686908	623440	702275		SD	52.0473	39.6407	42.1647		SD	1.15545e+06	731178	597841			4371792
SEM	198293	207813	222079
																Average	102.603	57.6799	56.8666
																SD	26.4298	16.7249	13.675

## Sheet: Fig 3
Figure 3 panel B							Figure 3 panel C					Figure 3 panel F					Figure 3 panel G
	2days
	cha>GFP:Orco			orco>GFP:Orco				kj353/+	kj353/-	Rescue		Total number of microtubules in ciliary OS					wild type						kj353						kj925
	Control	kj353		Control	kj353		Average	22.894	12.9472	25.0256		N	Wild Type	kj353	kj925		N	Total	single MT branches	multi MT branches	No MT branches		N	Total	single MT branches	multi MT branches	No MT branches		N	Total	single MT branches	multi MT branches	No MT branches
	Intensity Sum	Intensity Sum		Intensity Sum	Intensity Sum		SD	1.39848	0.791912	1.0952		1	65	32	32		1	92	60	32	0		1	16	3	10	3		1	41	17	2	22
1	24365696	30907736		24157352	36747824							2	102	35	34		2	87	69	16	2		2	23	12	5	6		2	33	20	1	12
2	12568209	29208248		20055232	20871704							3	116	38	35		3	86	70	14	2		3	20	14	4	2		3	62	23	0	39
3	12939285	11046958		7428040	20879244							4	117	40	56		4	106	77	27	2		4	42	21	9	12		4	38	23	0	15
4	36213820	17580726		20054776	18348228							5	126	81	84		5	103	80	14	9		5	55	23	3	29		5	77	63	6	8
5	24529242	19549112		26918292	5674766							6	152	83	122		6	120	85	30	5		6	51	24	1	26		6	86	68	3	15
6	13005064	18442580		15393224	7821834							7	157	89	133		7	116	87	26	3		7	43	25	0	18		7	89	72	4	13
7	18089290	19986996		14359676	5298309							8	158	103	136		8	107	92	8	7		8	40	29	1	10		8	95	76	6	13
8	15937066	8961907		24373008	10675043							9	159	114	139		9	107	95	5	7		9	66	31	8	27		9	103	87	5	11
9	32077100	13829428		17980812	16817258							10	166	128	143		10	116	98	14	4		10	64	46	1	17		10	97	89	3	5
10	29767886	9627235		40776324	5582099							11	199	143	155		11	118	101	8	9		11	69	60	5	4
11	27803754	8905920		42325160	16977952							12	223	154	164		12	131	112	2	17		12	77	69	5	3
12	17086032	10521678		31937976	17164452												13	142	131	7	4		13	94	73	3	18
13	24771550	17316624		32991304	17100548							AVG	145	86.6667	102.75		14	158	146	9	3		14	106	90	4	12
14	35383800	15550336		26272964	9543876							STDEV	41.063	41.5177	48.8759
15	22961940	31451968		15446223	17841118							SEM	11.8539	11.9851	14.1093		Avg	113.5	93.0714	15.1429	5.28571		Avg	54.7143	37.1429	4.21429	13.3571		Avg	72.1	53.8	3	15.3
16	17507180	21466784		37228136	13397482												SD	19.5403	23.0325	9.44803	4.18208		SD	25.8109	25.2328	2.98038	9.05229		SD	25.2248	28.01	2.14476	8.97831
17	19831034	13932938		37544808	13191145
18	15345783	9010953		17786092	20461624
19	18362984	12300243		15563161	15100141
20	52802776	10900731		28991676	38063764
21	52325724	6402954		16022391	9803792
22	40438272	10013590		21005220	30141794
23	32796332	17788160		17857798	15110989
24	34194260	15277480		24308472	18132488
25	16808520	15471753		45099432	8528885
26	29259758	23262408		20313456	28819066
27	14986367	14620250		23279160	19245710
28	16821714	11482299		26388980	12796017
29	14464936	12298904		22093336	5340534
30	34602424	15148361		21982638	9826557
31	35709876	13327313		30358492	6258056
32	22201764	11272051		12080575	8564445
33	32525978	13659356		32376988	3196880
34	28136192	15160937		13866711	16376652
35	26042094	19970122		14786610	23376674
36		11336901		29805774	19127328
37		21259272		40237828	18044506
38		20047212		29721246	8238505
39		17564664		14615685	9842389
40		19401572		20578536	20361408
41				19466028
42				17897208
Average	2.57904e+07	1.58816e+07		2.40887e+07	1.54673e+07
SD	1.02856e+07	5.80707e+06		8.94562e+06	8.06961e+06
Average	25.7904	15.8816		24.0887	15.4673
SD	10.2856	5.80707		8.94562	8.06961
SEM	1.73859	0.918178		1.38034	1.27592

## Sheet: Fig 4
Figure 4 panel A-D
0hr AE						1hr AE						2hr AE						3hr AE						4hr AE						5hr AE						6hr AE
S.No.	Control	Klp64D RNAi	Klp68D RNAi	kj353		S.No.	Control	Klp64D RNAi	Klp68D RNAi	kj353		S.No.	Control	Klp64D RNAi	Klp68D RNAi	kj353		S.No.	Control	Klp64D RNAi	Klp68D RNAi	kj353		S.No.	Control	Klp64D RNAi	Klp68D RNAi	kj353		S.No.	Control	Klp64D RNAi	Klp68D RNAi	kj353		S. No.	Control	Klp64D RNAi	Klp68D RNAi	kj353
1	2.30687	1.31218	1.54509	2.36951		1	2.73295	3.05099	1.49308	1.78164		1	3.7215	3.98079	1.53955	2.44139		1	3.7215	2.60249	2.53324	3.01907		1	2.17398	3.1183	4.23061	5.6653		1	6.59697	3.5435	3.30213	2.53739		1	5.26346	2.62896	1.54212	2.42094
2	2.75068	2.67967	1.00235	1.95477		2	3.33038	2.49565	1.25048	1.01756		2	3.7215	3.96897	2.33479	3.93145		2	4.11813	2.87687	3.98726	6.60348		2	3.51703	2.73441	3.34434	3.1897		2	8.46432	2.90138	2.14012	4.42101		2	7.12403	3.49293	2.82139	6.19895
3	1.93538	1.91572	1.29728	1.48029		3	2.85524	2.54118	1.66976	2.22888		3	4.11813	4.15059	2.53369	2.09646		3	5.357	3.60891	2.25377	2.96172		3	3.73764	4.48663	3.35107	6.33494		3	6.99033	4.3947	2.03258	6.64931		3	6.97092	2.28706	2.55959	5.9413
4	3.83982	2.77642	1.20222	1.03705		4	1.67123	2.58184	1.97195	1.98129		4	5.357	3.79837	1.19427	5.37558		4	4.7945	3.92224	3.17953	4.38894		4	3.79488	3.78844	3.08179	4.51646		4	4.76937	5.60576	4.05338	4.56052		4	6.86505	3.18391	3.66036	4.29271
5	3.44605	1.71514	1.04634	2.1367		5	1.45979	2.60249	1.58746	1.94488		5	4.7945	3.73624	1.20839	2.57539		5	3.67908	4.72641	3.45272	2.48687		5	3.80326	4.21307	2.97779	4.02543		5	8.14469	3.77419	4.47284	6.60516		5	6.88251	2.71585	4.49537	4.22051
6	3.22112	1.66353	2.10089	2.26986		6	4.64329	2.87687	1.28746	3.16786		6	4.2535	3.86234	1.02364	1.98746		6	3.47456	4.37356	3.73012	2.6094		6	4.87467	2.68359	2.72016	5.46387		6	5.43912	5.00918	2.77276	5.36047		6	6.89467	4.49838	4.34837	2.9455
7	2.60969	1.75554	2.20871	1.9175		7	2.89249	3.60891	1.84652	2.20098		7	5.13309	2.60802	1.73527	2.12473		7	3.54047	2.9901	3.68846	2.13852		7	5.20339	3.70526	2.31465	4.83058		7	6.87625	5.89938	3.59164	4.09905		7	7.63097	2.59586	3.89218	3.83265
8	2.69267	1.88808	2.90147	1.40912		8	2.98802	1.91567	1.36547	0.98157		8	4.16905	3.21569	2.51221	2.87135		8	3.74972	2.49269	4.0292	3.11521		8	5.47526	2.55595	3.13151	5.76864		8	7.1994	6.80445	3.61036	4.42898		8	6.23029	5.08477	4.58469	6.63961
9	2.79084	1.57504	1.85475	1.12393		9	2.90378	3.06559	1.84574	2.84236		9	4.64153	3.10688	1.73011	4.25761		9	3.4737	1.14546	4.33295	4.36859		9	5.4795	1.86593	4.00924	4.01254		9	6.80415	5.0955	2.96488	7.51842		9	8.54701	4.03587	2.67216	5.26194
10	2.45416	1.70678	1.52454	1.29793		10	1.83611	3.60177	1.58745	4.43295		10	2.48517	2.37852	1.90689	5.1364		10	3.3	2.16874	4.53879	5.50546		10	6.19327	2.3679	2.77387	4.98521		10	7.64424	3.48892	3.73145	4.94389		10	8.57394	4.01491	3.41996	6.34804
11	2.07922	1.1037	1.47854	1.72964		11	1.69144	2.34743	1.75415	3.14009		11	2.58012	4.61752	1.3843	2.49479		11	4.63405	1.7119	3.55402	3.49083		11	7.39341	4.96641	2.2814	6.01255		11	6.91347	3.38472	4.1795	2.24704		11	7.24546	2.65968	2.2294	4.93729
12	3.6402	1.68599	1.98462	2.1348		12	2.48147	2.56846	1.42565	5.29233		12	3.39195	1.72883	1.38051	3.87462		12	4.44949	2.90829	2.24004	5.29578		12	5.16199	2.62158	1.8263	5.2341		12	6.91676	3.44824	3.18145	5.02653		12	8.01979	2.91893	2.72858	4.73579
13	3.81624	1.56874	1.64782	2.02132		13	2.85716	3.12547	1.58723	3.88852		13	3.58887	2.94048	1.08595	3.68712		13	5.07495	3.00828	3.66084	2.63517		13	3.85561	4.0864	2.94969	4.2176		13	3.65994	3.70812	3.12192	2.70808		13	5.45109	4.93476	1.92449	6.04064
14	2.69525	1.85462	1.48652	2.00447		14	3.73232	1.84672	1.36853	1.37872		14	2.25194	2.42612	2.4136	2.58713		14	2.15036	2.4087	3.6332	3.58205		14	4.85722	4.72641	1.32291	3.99871		14	4.11665	4.35845	3.84963	3.74614		14	6.36393	1.14546	3.09223	5.64932
15	3.74288	1.76547	1.55487	1.05847		15	2.20055	2.89714	1.85624	3.5198		15	6.14968	2.03958	2.15784	3.741		15	3.54572	4.65119	3.54875	2.74696		15	4.12284	4.37356	2.75895	5.02145		15	4.33727	3.26455	2.16049	3.42926		15	6.90379	2.16874	3.15088	5.64932
16	3.19117	1.95437	1.76523	2.3322		16	2.13833	2.22478		4.98298		16	4.49343	1.85817	1.84522			16	4.44552	4.3973	3.65472	2.68773		16	4.09785	2.9901	1.74126			16	6.16665	5.8746	1.9123	6.45196		16	5.05084	1.7119	4.60254	1.60846
17	2.09754			2.38457		17	1.89637	3.64712		2.21541		17	6.95288	2.10443	1.45861			17	4.54236	3.4399		1.42355		17	4.87467	2.49269	2.6357			17	4.09611	3.84781	2.24558	5.54158		17	4.10103	2.90829	4.7531	1.45393
18	2.34864			1.62308		18	2.44582	2.43689		1.63491		18	3.86441	4.92259				18	3.24027			2.68822		18	3.73764	4.07192	2.05612			18	3.87988	3.75621	2.12776	6.52614		18	6.08626	3.73862		1.44989
19	3.58591			1.70089		19	1.91288					19	3.66883	2.21166				19	2.88379			3.63266		19	5.4795	4.00272	2.0082			19	4.56131	4.65871	1.62364			19	5.77019	3.63139		1.50473
20	3.09694			1.23422								20	3.28117	2.57268				20	5.12942			2.26479		20	5.20339	3.39493	3.05484			20	6.30298		1.85906			20	8.15983	3.4185		3.23769
21	2.84289			1.76918								21	4.66398	2.18742				21	4.13997			4.83112		21	5.47526	5.36353	2.48722			21	5.66464		2.44355			21	6.0364	2.80065		2.46004
22	3.72335			2.37238								22	4.82833	3.47466				22	4.32777			2.66621		22	3.79488	2.85672	3.07535			22	3.743		2.75208			22	4.24054	3.00828		2.86031
23	3.42699			2.83202								23	4.9609	5.46186				23	3.58057			4.47221		23	4.87467	3.03014	2.33664			23	3.96264		3.03159			23	4.31672	2.4087		2.74181
24	3.11425			2.06564								24		2.22003				24	2.68936			2.76119		24	3.73764	4.98728	3.87874			24	3.32185		2.93033			24	4.89769	3.62863		1.29759
25	1.99182			1.65596														25	4.58151			2.37482		25	2.17398	3.84409	2.73613			25	3.05948		3.54719			25	4.96342	3.02134		2.56064
26	2.59445																	26	4.57147			5.54152		26	5.4795	4.17058	1.9723			26	7.15129		3.08114			26	7.12403			1.99084
27	1.46387																	27	4.01836					27	5.20339	2.70248	1.26238			27	5.43397		3.26838			27	6.97092			3.04511
28	3.47731																							28	5.47526		2.21258			28	5.91317		2.46744			28	6.86505			3.70689
29	1.38269																							29	3.79488		4.30668			29	6.93818					29	6.88251			4.02797
30	1.86979																													30	5.93452					30	6.89467			3.3335
31	2.04455																													31	4.15559					31	7.63097			1.88415
32	2.85145																													32	8.52418					32	6.23029
33	2.90279																													33	7.33381					33	8.54701
34	2.29717																													34	6.18805					34	8.57394
35	2.1591																													35	5.8383					35	7.24546
36	2.78469																													36	6.59697					36	8.01979
37	2.89595																													37	8.46432					37	6.36393
38	1.52007																													38	6.99033					38	6.90379
39	2.59287																													39	8.14469					39	6.08626
40	2.96262																													40	5.43912					40	8.15983
41	1.32003																													41	6.87625					41	5.26346
42	3.02951																													42	7.1994					42	7.12403
43	1.88608																													43	6.80415					43	6.97092
44	2.78362																													44	7.64424					44	6.86505
45	1.78995																													45	6.91347					45	6.88251
																														46	6.91676					46	6.89467
																														47	6.16665					47	7.63097
Average	2.66776	1.80756	1.66258	1.83662			2.56156	2.74639	1.59314	2.70182			4.2205	3.14885	1.73205	3.27883			3.97087	3.14312	3.5011	3.47277			4.58781	3.563	2.71857	4.88514			6.11061	4.35886	2.94483	4.82227			6.69617	3.14569	3.3222	3.68639
SD	0.682915	0.407111	0.464151	0.466381			0.774235	0.520471	0.21967	1.26387			1.09338	1.01781	0.493655	1.0589			0.760736	1.0056	0.643808	1.25013			1.10555	0.916181	0.774971	0.856069			1.46957	1.05567	0.753186	1.50068			1.14673	0.914301	0.975126	1.65117
Figure 4 panel E-b								Figure 4 panel F-b
Total Intensity of Endo-Orco:GFP at 12 hours AE								Percentage recovery at 60 minutes after photobleaching
S.No.	Control	Klp64D RNAi	Klp68D RNAi	kj353				S.No.	Control	Klp64D RNAi	Klp68D RNAi	Kj353
1	6.69792	6.24072	4.99434	2.90441				1	54.7423	14.2279	14.9947	9.24137
2	6.83363	3.71721	5.18459	1.96443				2	55.1887	7.85365	19.0187	15.2459
3	6.34322	5.14891	3.01817	2.9733				3	118.8	11.1117	17.2284	14.6686
4	6.7563	4.46217	5.23375	3.19943				4	38.9583	7.79838	18.1583	17.5872
5	5.73281	4.44767	3.47026	4.98036				5	126.501	5.05514	12.0175	24.8488
6	6.18552	3.61382	5.06431	2.87007				6	49.3008	13.7989	9.05604	14.5816
7	5.80876	2.79637	4.27874	3.18035				7	56.1821	12.4096	15.5538	30.6604
8	4.93739	3.14992	1.89092	5.64972				8	40.7299	21.0309	27.3633	19.7298
9	6.55983	4.44502	3.20915	4.89093				9	94.64	17.8886	29.1505
10	6.89362	4.00349	3.50598	2.80014				10	40.6146	17.367	18.1632
11	6.10131	2.0731	4.03096	4.07214				11	40.7299
12	6.08248	3.81285	3.41084	4.50241
13	6.49942	2.7587	2.90817	1.84711				Average	65.1261	12.8542	18.0705	18.3205
14	5.57432	2.72714	3.91625	4.01835
15	6.29304	4.53688	1.9814	2.26358
16	7.36035	2.48933	3.44151	2.59762
17	7.10249	2.64316	2.39458	3.10428
18	4.34498	2.6371	1.36898	3.82163
19	6.21606	3.42614	3.98179	3.09464
20	5.456	3.4127	1.0775	2.68689
21	8.05322	3.91943	3.48625	4.33511
22	7.68132	3.01528	3.09501	5.03251
23	7.67911	3.59126	4.86191	3.55138
24	8.71124	3.18328	5.66733	3.00474
25	7.25496	2.54261	2.89523	4.37566
26	6.37489	4.37788	3.9219	3.7253
27	7.20395	4.48143	4.88127	4.44031
28	6.32412	3.08398	3.09386	3.43993
29	6.4884	1.84219	5.12399	3.55589
30	7.33273	3.66103	4.12061	3.21694
31	7.64486	3.43895	2.84622	4.77051
32	7.28736	4.08636	3.52116	3.62219
33	5.39427	3.0868	3.71767	4.19947
34	7.11386	3.21389	2.98253	2.83832
35	4.85409	2.97176	3.91347	3.68403
36	6.36034		3.42339	3.63058
37			3.13067	3.1743
38			2.3985	5.11044
39			2.64305	2.22271
40			1.37119	3.03331
41				3.82637
42				3.25725
43				3.13596
44				4.71444
45				4.23127
Average	6.54273	3.51539	3.48644	3.59002
SD	0.91657	0.890201	1.10575	0.878883

## Sheet: Fig 5
Figure 5 panel B-b
Total Intensity of Endo-Orco:GFP in Oseg2 and NompB RNAi background
S.No.	Control	Oseg2 RNAi	NompB RNAi
1	6.0364	7.33506	6.20015
2	7.12403	6.39849	7.1156
3	6.97092	6.90576	5.37929
4	6.86505	7.16494	6.18614
5	6.88251	5.83669	6.25068
6	6.89467	7.5937	6.17533
7	7.63097	6.80669	6.35573
8	6.23029	6.90261	6.01778
9	7.24546	6.73591	6.40083
10	6.36393	6.96188	7.00115
11	6.90379	6.01614	6.41671
12	6.08626	7.858	6.75963
13	5.26346	7.36109	5.76561
14	7.12403	5.85904	6.72529
15	6.97092	6.39381
16	6.86505	6.64167
17	6.88251	7.06325
18	6.89467	5.36505
19	7.63097	5.5743
20	6.23029	5.35735
21	7.24546	7.30661
22	5.45109	4.39283
23	6.36393	6.82034
24	6.90379
25	5.05084
26	6.08626
27	5.77019
28	6.0364
Average	6.57158	6.55005	6.33928
SD	0.659056	0.824657	0.447857
SEM	0.12455	0.171953	0.119695

## Sheet: Fig 6
Western blots data

## Sheet: Fig 7
Data provided as separate spread sheet named as Figure 7

## Sheet: Fig 8
Data provided as separate spread sheet named as Figure 8

## Sheet: S1 Fig
Figure S1 panel C
Percentage of sensillae showing localization of Endo-Orco:GFP at each developmental stages
	90hrs APF				91hrs APF				92hrs APF				93hrs APF				94hrs APF				95hrs APF				96hrs APF
Sample No	Total no of sensillae	No of sensillae with orco localization	% of sensillae with orcoGFP		Total no of sensillae	No of sensillae with orco localization	% of sensillae with orcoGFP		Total no of sensillae	No of sensillae with orco localization	% of sensillae with orcoGFP		Total no of sensillae	No of sensillae with orco localization	% of sensillae with orcoGFP		Total no of sensillae	No of sensillae with orco localization	% of sensillae with orcoGFP		Total no of sensillae	No of sensillae with orco localization	% of sensillae with orcoGFP		Total no of sensillae	No of sensillae with orco localization	% of sensillae with orcoGFP
	8	0	0		6	0	20		17	6	33.3333		7	2	33.3333		4	2	50		16	10	75		7	5	77.2727
	9	0			7	2			10	3			8	3			10	5			26	23			7	6
					6	2															15	11			8	6
					11	2															7	4
Total no of sensilla	17	0			30	6			27	9			15	5			14	7			64	48			22	17
Figure S1 panel G
Total Intensity of Endo-Orco:GFP
Time (hr AE)	0hr	6hrs	12hrs	18hrs	24hrs	30hrs	36hrs	42hrs	48hrs
1	5.93421	9.09196	12.4098	3.96212	11.1714	7.16424	9.08377	12.6056	12.3208
2	4.247	9.96359	6.77365	2.6587	6.62516	10.1138	5.83669	10.01	10.8484
3	4.42151	5.62464	9.57601	7.73959	10.4397	5.94571	5.07751	7.75567	12.0474
4	7.36046	16.8176	16.7203	5.45197	7.55037	15.6371	14.0418	8.70772	7.06529
5	4.31372	9.55802	5.63554	3.57414	11.8667	6.41506	9.04767	8.16072	7.47697
6	3.92871	6.52841	15.4784	10.133	7.2357	18.3843	12.0545	11.6025	9.84557
7	9.49932	9.55066	5.86489	8.49371	9.97147	4.79493	8.24186	6.04153	16.457
8	9.01347	14.2987	6.91015	6.61312	9.36628	6.99618	8.27111	8.0756	10.7801
9	6.486	10.6007	15.1318	8.03267	6.48025	10.9788	6.8565	11.1324	9.80044
10	6.0426	12.888	5.9612	6.27909	15.635	11.8535	9.05132	5.25394	10.5645
11	6.87563	16.2499	9.99854	9.70847	6.76267	9.97049	11.1127	6.37211	9.09173
12	4.19735	6.8163	14.3342	4.1086	10.211	13.3658	13.8696		8.83777
13	6.42554	9.68446	7.76399	8.79232	8.73534	9.6761	7.40359		13.543
14	5.79774		12.1145	11.3943	16.7703	7.63791	15.0945		12.6828
15	9.32271		7.91003	8.72581	13.6204	9.23579	11.4347		9.84679
16	2.43877		13.8548	7.05645	17.1642	11.1537	14.9848		7.59514
17	8.37802		6.71518		8.39926	10.916	6.98833		8.22426
18			7.94316				8.29574		14.4918
19			9.19318				12.3443		5.57644
20			5.59883				8.11964		6.17785
21			12.6899				7.23383		15.5243
22			9.22903				6.34774		13.8941
23							9.15768		12.5328
24							12.5585		12.7056
25									6.84107
26									10.6853
27									5.46589
28									12.7718
Average	6.15781	10.5902	9.90032	7.04525	10.4709	10.0141	9.68785	8.70162	10.4891
SD	2.01918	3.4064	3.50357	2.47115	3.39388	3.42732	2.91159	2.28125	2.95567

[truncated: 8 more sheets: S2 Fig, S3 Fig, S4 Fig, S5 Fig, S6 Fig, S7 Fig, S8 Fig, S1 Table]
