# Supplementary material for: Kinesin-2 transports Orco into the olfactory cilium of Drosophila melanogaster at specific developmental stages
Source: PLoS Genet. 2021 Aug 19;17(8):e1009752. doi: 10.1371/journal.pgen.1009752 (PMC8407544; doi:10.1371/journal.pgen.1009752)
Supplement: S2 Data — (XLSX) [file pgen.1009752.s014.xlsx]

## Sheet: WT Plot profile 0hr
Distance		Y1	Y2	Y3	Y4	Y5	Y6	Y7	Y8	Y9	Y10	Y11	Y12	Y13	Y14	Y15	Y16	Y17	Y18	Y19	Y20	Y21	Y22	Y23	Y24	Y25	Y26	Y27	Y28		Average	SD	SEM
0		2326.51	1937.4	753.83	138.543	1105.59	1085.01	615.887	949.261	404.527	1010.63	1060.37	485.996	845.035	652.283	1172.27	1914.77	1934.17	760.229	1781.76	806.956	133.044	222.728	613.018	874.282	2006.09	652.27	270.247	146.288		952.107	617.416	116.681
0.1184		2489.49	1865.71	828.875	89.969	1213.43	1215.1	805.045	1085.67	387.488	967.85	1051.84	541.346	916.975	652.541	1352.59	1678.26	2057.32	979.448	1790.21	1008.65	155.12	234.437	591.537	978.553	2207.96	838.058	257.1	185.438		1015.22	631.559	119.354
0.2368		2696.33	1850.83	932.74	78.34	1426.64	1328.44	898.012	944.514	422.379	989.794	1091.13	562.847	911.227	641.199	1512.81	1681.61	2253.54	1179.62	2008.35	1236.91	143.394	312.798	586.719	1060.69	2279.3	958.053	342.416	181.455		1089.72	674.235	127.418
0.3551		2919.44	2005.59	1027.48	108.305	1602.42	1371.34	1053.24	1098	385.039	1104.69	1182.43	657.21	956.549	617.343	1564.1	1765.39	2210.05	1262.59	2041.63	1378.42	175.081	308.852	551.044	1575.72	2505.19	1029.84	361.384	247.389		1180.92	716.48	135.402
0.4735		2992.88	2202.84	1122.33	118.675	1937.35	1429.18	1162.03	1106.86	454.49	1314.88	1343.95	734.584	1114.27	700.99	1724.84	1811.78	2242.19	1287.84	2126.72	1420.78	188.908	294.499	680.127	2008.58	2714.78	1240.73	406.876	263.286		1290.97	757.176	143.093
0.5919		3029.38	2130.9	1159.72	111.529	2247.05	1626.62	1299	1157.97	576.858	1446.49	1494.25	839.79	1402.78	709.92	1920.11	1848.62	2467.8	1414.96	2197.17	1611.57	250.816	291.202	762.166	2499.07	2809.37	1495.24	510.52	277.504		1413.87	795.562	150.347
0.7103		2769.85	2169.88	1245.57	115.351	2446.15	1891.92	1378.97	1178.87	590.282	1655.38	1622.26	1015.8	1588.59	824.447	2126.95	1961.73	2565.01	1539.95	2242.88	1629.11	313.773	284.134	697.251	2768.75	2833.57	1786.22	682.764	304.711		1508.22	805.792	152.28
0.8286		2781.89	2149.22	1349.21	100.278	2666.71	2031.4	1459.78	1205.13	614.929	1861.7	1848.54	1219.57	1952.06	866.341	2377.62	1950.49	2776.05	1487.68	2373.25	1859.04	350.959	262.108	752.006	2854.28	2921.43	2089.28	686.498	328.889		1613.44	851.03	160.83
0.947		2937.98	2182.98	1371.52	101.121	2931.14	2062.01	1669.88	1386.94	721.005	1832.02	2069.24	1301.27	2022.39	981.983	2556.29	2131.13	2746.43	1499.02	2313.24	1905.27	352.198	274.143	844.254	3083.42	3070.03	2183.82	922.085	426.322		1709.97	873.636	165.102
1.0654		2992.07	2244.85	1503.47	140.438	3224.32	2143.39	1829.28	1589.69	736.522	2051.05	2170.67	1616.77	2253.64	1017.82	2544.65	2235.03	2746.35	1537.31	2408.76	1993.26	391.919	343.144	796.818	3592.85	2987.38	2319.34	1082.13	574.597		1823.84	905.499	171.123
1.1838		3036.1	2329.74	1549.37	135.053	3349.84	2299.08	1808.74	1605.55	854.386	2257.11	2374.82	1858.81	2284.58	1115.35	2601.02	2284.58	2670	1548.99	2303.69	2168.04	511.801	316.558	836.724	3958.37	3007.63	2507.01	1042.25	685.326		1903.59	935.022	176.703
1.3021		2925.88	2435.69	1667.56	170.321	3753.71	2305.45	1792.06	1795.42	925.94	2522.89	2475.53	1947.22	2316.78	1157.15	2702.34	2311.05	2632.48	1540.72	2196.03	2255.22	568.907	328.748	860.021	4100.98	3080.66	2643.57	1138.21	872.457		1979.39	957.479	180.946
1.4205		2940.42	2523.27	1819.38	169.064	3884.84	2357.81	1897.04	1886.56	1005.88	2592.2	2440.1	2153.44	2403.42	1184.7	2719.16	2245.04	2763.24	1764.37	2294.81	2385.99	674.522	332.888	1105.43	4248.93	2987.37	2829.17	1437.29	996.69		2072.96	950.805	179.685
1.5389		3081.64	2447.6	2034.79	152.162	4052.57	2477.43	1942.94	1906.92	991.447	2632.32	2634.81	2202.79	2609.63	1345.05	2786.52	2148.92	2680.25	1778.71	2400.7	2435.52	782.047	395.259	1528.21	4761.2	2881.37	2821.1	1554.91	975.805		2158.66	987.456	186.612
1.6573		2903.66	2518.38	2129.9	197.918	3987.74	2540.8	2038.51	1940.72	1230.05	2773.47	2841.69	2179.69	2435.47	1446.41	2824.85	2310.49	2741.23	1910.68	2302.42	2431.66	922.352	419.677	1993.45	4942.01	2873.51	3000.32	1452.71	1087.59		2227.76	970.925	183.488
1.7757		2894.47	2467.76	2235.82	234.047	3952.94	2623.58	2036.15	2042.71	1257.87	2748.88	3014.75	2492.98	2599.75	1447.67	2816.95	2195.63	2735.31	1901.57	2108.88	2657.87	989.002	461.301	2271.79	4615.27	2762.34	2973.92	1575.77	1132.59		2258.84	926.555	175.102
1.894		3032.11	2596.59	2448.13	253.928	4053.17	2535.9	1895.77	2104.96	1290.81	2927.8	3403.63	2504.74	2664.16	1550.87	2835.41	2291.02	2576.14	1829.46	2162.53	2710.86	1111.2	483.508	2610.22	4461.22	2762.56	3007.93	1795.27	1344.99		2330.17	918.809	173.639
2.0124		3128.16	2654.47	2453.75	289.652	4148.17	2550.83	1878.07	2127.51	1384.34	2853.2	3913.44	2557.2	2662.98	1738.57	2859.24	2353.38	2761.84	1776.1	2174.59	2632.94	1112.67	519.367	2923.83	4421.35	2854.64	3049.23	1791.02	1405.16		2391.99	943.309	178.269
2.1308		3233.09	2738.52	2535.89	330.12	4194.6	2538.98	1846.03	2230.29	1500.93	2906.98	4060.72	2615.51	2835.95	1775.52	3100.97	2356.44	2830.41	1701.39	2223.51	2565.7	1217.42	632.117	3324.91	4508.33	2818.59	3096.27	1866.61	1445.28		2465.4	962.192	181.837
2.2492		3439.26	2742.45	2464.77	401.922	4335.31	2718.52	1947.79	2289.7	1511.47	2951.12	4151.92	2520.36	2930.42	1829.07	2947.21	2360.08	2723.81	1734.25	2331.8	2746.69	1216.88	683.994	3347.98	4319.92	2943.07	3301.36	1996.95	1566.65		2516.24	954.888	180.457
2.3675		3244.61	2701.6	2506.86	501.782	4394.07	2747.94	1988.82	2414.9	1653.28	3017.7	4087.91	2511.97	2847.09	2021.15	2957.89	2315.13	2499.93	1839.44	2294	2872.94	1195.68	794.409	3318.32	4406.26	2924.95	3308.54	2018.58	1662.98		2537.45	923.207	174.47
2.4859		3261.97	2681.7	2597.7	613.618	4506.23	2891.52	1990.36	2574.94	1751.05	2951.93	3990.24	2700.15	2752.2	2017.79	3108.57	2506.98	2689.85	1830.8	2283.77	2890.28	1180.47	936.867	3250.69	4582.51	2974.9	3337.21	1969.33	1791.96		2593.41	917.113	173.318
2.6043		3366.68	2727.35	2538.31	698.918	4659.78	2969.2	2061.32	2665.37	1765.85	3200.79	3952.19	2744.52	2901.9	1977.59	3203.8	2540.47	2663.28	1895.44	2310.82	2724.58	1136.57	1030.71	3497.52	4377.48	3153.18	3477.91	1976.24	1976.93		2649.81	918.101	173.505
2.7227		3353.6	2845.74	2633.54	781.623	4565.72	3114.84	2191.8	2808.96	1753.57	3118.01	3859.76	2704.26	3015.34	2161.83	3089.59	2607.27	2894.97	1858.81	2384.35	2806.12	1242.29	1221.91	3568.28	4022.39	3248.72	3483.5	2194.53	2140.98		2702.58	848.796	160.407
2.8411		3258.15	3096	2781.44	815.278	4250.13	3171.25	2391.2	2917.47	1759.3	2903.38	3785.19	2819.46	3003.28	2115.36	3024.49	2895.93	2962.32	1991.84	2468.48	2873.62	1266.92	1373.07	3683.11	4081.23	3222.11	3424.76	2209.81	2235.43		2742.14	802.618	151.681
2.9594		3359.22	3193.95	2918.53	968.567	4245.49	3256.7	2313.7	2719.8	1860.24	3106.24	4085.06	2643.07	3023.33	2106.58	3315.16	2811.46	2855.53	2094.03	2403.01	2808.05	1297.22	1523.18	4304.78	4474.89	3059.37	3516.78	2326.47	2202.86		2814.05	857.736	162.097
3.0778		3521.41	3129.31	2821.89	1024.88	4290.3	3264.49	2360.44	2590.21	1968.75	2954.22	3879.31	2796.34	3229.8	2096.69	3366.77	2796.11	2952.84	2139.35	2373.94	2911.53	1347.53	1624.59	4491.8	4243.23	2973.38	3577.37	2196.8	2218.14		2826.48	839.685	158.685
3.1962		3402.92	3151.26	3031.25	1270.3	4285.67	3257.72	2453.59	2518.16	2089.94	3065.98	3831.13	2903.74	3016.84	2160.01	3206.17	2659.4	3109.82	2280.53	2583.06	2915.33	1365.97	1575.69	4688.78	4434.76	3176.63	3381.13	2384.88	2250.78		2873.27	819.658	154.901
3.3146		3385.05	3282.21	3197.45	1285.62	4313.2	3210.97	2607.62	2530.65	2209.62	2916.4	3994.05	2897.06	2918.6	2165.68	3298.13	2838.05	3077.59	2210.35	2621.23	2865.55	1461.35	1625.97	4453.06	4147.58	3236.37	3300.49	2570.22	2206.59		2886.67	776.278	146.703
3.4329		3512.24	3154.98	3147.32	1446.27	4245.86	3354.26	2788.87	2396.64	2326.55	2938.39	4122.45	2840.56	3095.7	2170.19	3378.61	2822.5	3175.64	2137.46	2698.81	2983.84	1470.65	1741.68	4486.08	3977.08	3245.16	3408.09	2716.73	2419.15		2935.78	753.651	142.427
3.5513		3607.22	3262.69	3171.85	1627.22	4294.1	3413.32	2844.62	2399.18	2466.03	3071.64	4048.53	2889.24	3189.49	2132.7	3381.93	2761.76	3094.84	2284.68	2601.36	3225.33	1667.53	1964.42	4599.59	4121.16	3244.28	3337.4	2572.97	2529.84		2993.03	730.573	138.065
3.6697		3484.34	3236.35	3110.31	1705.49	4511.86	3344.43	3095.76	2228.86	2382.44	3186.37	4025.66	3034.04	3267.31	2364.89	3487.62	2840.24	3054.5	2577.67	2763.17	3333.75	1667.87	1878.39	4791.76	4127.78	3075.18	3274.57	2797.53	2485.5		3040.49	741.582	140.146
3.7881		3540.59	3160.92	3190.63	1829.83	4486.39	3593.82	3282.99	2326.54	2593.55	3451	4039.5	3161.85	3297.03	2423.19	3497.04	2848.31	2945.31	2639.06	2824.53	3295.18	1800.63	1834.28	4829.44	4345.97	3077.55	3252.07	2886.61	2392.09		3101.64	740.549	139.951
3.9064		3543.69	3315.48	3334.88	1900.14	4447.49	3662.31	3458.46	2437.25	2878.21	3594.91	4165.87	3197.76	3279.5	2479.12	3446.84	2987.69	3003.58	2716.32	2938.98	3289.93	1942.13	1930.46	5293.09	4202.37	3001.89	3244.51	2820.78	2305.21		3172.1	755.329	142.744
4.0248		3653.55	3248.18	3294.34	1960.67	4579.81	4041.25	3815.97	2502.88	2952.14	3724.39	3996.63	3366.14	3264.46	2544.73	3327.33	2970.3	3094.43	2764.6	2907.26	3603.16	1969.49	1924.47	5201.46	4291.92	3040.59	3093.97	2930.66	2502.25		3234.54	757.859	143.222
4.1432		3735.11	3344.8	3450.65	2060.57	4746.12	4176.31	3922.98	2528.2	2935.84	4308.42	4020.91	3456.62	3310.05	2610.33	3459.59	2955.89	2944.85	3153.64	3108.8	3620.39	2082.09	1958.23	4767.79	4361.94	3046.76	3130.2	3230.33	2494.47		3318.64	743.93	140.59
4.2616		3882.22	3330.75	3382.27	2147.2	4719.62	4038.7	4150.44	2854.88	2903.09	4117.91	4306.41	3527.64	3542.39	2727.13	3517.26	2922.93	2877.02	3653.92	3096.42	3481.62	2414.72	1989.24	4730.61	4262.51	3227.89	3145.07	3291.61	2593.79		3386.97	701.917	132.65
4.38		4049.86	3262.04	3365.32	2273.05	4677.39	4132.94	4599.16	2786.3	3071.63	4472.09	4441.31	3785.19	3996.54	2786.43	3676.74	3051.19	3056.44	4021.03	3107.2	3768.17	2514.3	2136.87	4981.35	4289.39	3184.97	3242.39	3451.38	2679.96		3530.74	747.062	141.181
4.4983		3918.55	3013.22	3415.9	2277.82	4568.08	4217.52	4933.77	3121.89	3057.53	4617.44	4265.81	3805.44	4100.09	2939.23	3875.55	3178.22	3010.32	4911.95	3296.44	4168.1	2597.01	2141.06	5305.26	4051.54	3249.77	3417.92	3645.22	2689.29		3635.36	801.6	151.488
4.6167		4047.91	3177.17	3481.32	2462.96	4454.54	4032.29	5206.67	3166.62	2938.84	4802.75	4295.27	3890.27	4223.79	2977.79	3829.4	3342.47	3035.84	6247.6	3494.1	4252.77	2857.16	2160.69	5657.12	4201.98	3294.59	3449.59	4115.57	2596.1		3774.76	930.373	175.824
4.7351		4178.37	3116.95	3673.14	2609.82	4482.29	4333.48	5630.19	3262.65	3167.95	4842.38	4370.59	3902.77	4344.57	3110.03	4027.74	3334.83	3347.49	6794.66	3508.47	4318.87	2979.94	2262	5438.39	4264.53	3471.63	3476.9	4527.78	2613.92		3906.87	974.456	184.155
4.8535		4335.41	3100.66	3765.23	2656.12	4447.79	4443.71	5627.62	3167.57	3505.34	5445.87	4563.88	4197.98	4498.37	3139.48	4386.34	3283.43	3385.23	7461.2	3517.32	4349.15	3126.5	2305.25	5392.84	4540.66	3707.97	3721.51	4677.52	2540.01		4046.07	1071.38	202.472
4.9718		4409.9	3046.07	3603.23	2595.54	4664.62	4892.12	5972.47	3131.01	3540.16	5875.56	4656.63	4498.03	4955.51	3410.07	4704.18	3192.64	3409.01	7602.57	3634.95	4738.36	3640.52	2209.91	5266.32	4766.53	3692.63	3819.92	5025.85	2785.43		4204.99	1148.25	216.999
5.0902		4749.13	3034.99	3612.76	2623.31	4838	5095.29	6107.06	3257.31	3717.38	6373.97	4808.84	5004.31	4960.17	3674	5028.7	3334.22	3570.77	7555.37	3779.54	4925.44	3982.81	2317.4	5603.85	5438.2	3809.81	3747.52	5347.53	2747.58		4394.47	1205.17	227.756
5.2086		5008.99	3107.65	3721.83	2758.03	4863.24	5463.03	5821.81	3716.34	3731.39	6344.77	4752.73	5273.68	5184.82	4144.03	5195.55	3285.03	3831.91	7568.76	4255.38	5163.15	4071.36	2389.94	6055.11	6041.38	3962.46	3927.73	5728.46	2743.14		4575.42	1214.74	229.565
5.327		5263.51	3172.82	3698.9	2752.14	4946.17	6106.27	5857.74	3864.87	3963.64	6225.12	4773.2	5720.06	5517.35	4595.56	5591.15	3420.37	4073.46	8023.05	4622.02	5368.31	4238.48	2653.56	6047.56	6620.82	4176.95	4243.12	5824.93	2604.73		4784.5	1285.62	242.96
5.4454		5688.95	3192.63	3755.26	2802.14	4942.63	6164.19	5896.85	4179.25	4270.76	6077.59	4900.01	5618.66	5755.82	5015.6	5916.95	3439.3	4614.21	8000.19	4991.23	5685.65	4627.45	2659.2	6300.37	7140.59	4550.87	4416.71	6188.24	2754.16		4983.77	1301.01	245.867
5.5637		6206.06	3111.33	3882.14	2915.26	5362.44	6354.85	5828.99	4491.43	4156.31	6104.49	5155.15	5598.47	5619.13	5429.81	6239.32	3519.09	5432.3	8410.91	5400.5	5740.36	4834.89	2672.65	6678.14	7433.32	5184.14	4380.32	6301.38	2868.86		5189.72	1369.27	258.768
5.6821		6503.9	3230.43	3886.49	3080.85	5670.82	6323	5969.47	4973.89	4205.08	6254.77	5462.03	5805.15	5639.71	5841.99	6513.51	3513.58	6092.78	8704.23	6095.37	5765.78	4932.01	2679.93	6963.95	7372.37	5686.74	4608.36	6381.76	2830.01		5392.43	1422.38	268.805
5.8005		6865.9	3351.71	4156.76	3206.06	5620.6	6355.69	5981.45	5431.63	4670.15	6465.75	6159.34	5824.49	5589.38	6127.42	6518.62	3705.61	6970.77	8908.52	7007.11	6041.92	5264.3	2896.52	7269.29	7606.02	6262.59	5053.63	6456.87	2887.08		5666.26	1461.97	276.287
5.9189		7008.4	3363.8	4487.4	3092.78	5732.09	6488.28	5877.12	5767.93	5030.45	6537.49	6533.03	5852.02	5676.63	6386.85	6777.32	3978.43	8107.05	8569.85	7864.98	6324.77	5456.88	3063.82	7558.84	7800.44	6736.71	5282.26	6722.84	3309.45		5906.71	1504.24	284.274
6.0372		7133.85	3319.79	4525.32	3170.48	5957.28	6499.07	5765.33	6053.43	5502.26	6635.12	7030.39	5979.09	5687.99	6753.98	6727.03	4674.67	8305.94	8675.78	8740.87	6481.9	5662	3151.32	8148.87	7795.63	7077.6	5705.5	6737.69	4100.81		6142.82	1520.62	287.37
6.1556		7489.07	3337.56	4841.67	3395.12	6475.88	6377.22	5833.32	6360.24	5498.39	6714.11	7403.95	5958	5836.24	7022.02	6947.95	5294.81	8839.81	9102.51	9338.59	6859.7	5921.9	3365.48	8165.27	7987.83	7281.42	6203.47	6849.93	4405.19		6396.67	1568.29	296.378
6.274		7789.06	3318.98	5203.86	3578.01	6866.48	6328.63	5868.62	6629.84	5862.07	6878.07	7647.64	6381.42	5777.69	7035.25	6843.77	5787.74	9065.1	8922.69	9617.47	6996.28	6454.99	3847.78	8620.98	7702.68	7612.16	6489.85	7005.15	4730.08		6602.23	1530.87	289.308
6.3924		8064.56	3573.71	5542.27	3835.65	7076.72	6438.15	5910.09	6747.46	6232.57	6847.05	7650.4	6389.25	5699.94	7221.53	7028.36	6119.81	8778.57	8887.8	9962.62	7074.31	6745.91	4323.91	8346.75	7467.76	7515.62	6656.94	6654.66	5021.4		6707.63	1430.53	270.345
6.5107		8145.39	3790.99	5856.36	4060.5	7389.04	6528.91	5998.8	6900.93	6226.06	7036.8	7767.93	6611.44	5450.92	7559.91	7194.65	6660.31	8825.64	8939.02	10188.4	7358.19	6973.31	5233.47	8096.31	7472.09	7675.41	6773.48	6809.61	5437.53		6891.48	1359.35	256.893
6.6291		8162.98	3866.95	5828.42	4374.75	7724.19	6594.81	6014.88	6758.72	6477.88	7075.48	7778.36	6686.16	5471.49	7651.9	7293.58	7562.1	8525.22	8880.03	10590.2	7304.66	7327.73	6067.7	8199.5	7430.76	7541.04	6714.24	6677.1	5530.72		7003.98	1327.96	250.962
6.7475		8299.29	4048.86	6275.22	4699.82	7762.27	6710.49	6052.9	6556.14	6576.86	6932.54	7729.71	6905.02	5303.74	7871.3	7180.51	8077.9	9031.34	8634.14	10758.5	7613.8	7805.54	6731.03	8472.42	7294.7	7532.63	6884.28	6521.56	5670.92		7140.48	1330.2	251.384
6.8659		8215.93	3926.87	6215.32	4988.3	7587.42	6343.61	5933.17	6476.1	6773.25	7246.32	7570.91	6862.96	5512.16	8024.02	7138.24	8002.42	8688.97	8656.08	10659.3	7467.31	7982.57	7115.66	8382.48	7169.23	7531.16	6937.98	6577.74	5694.15		7131.42	1286.27	243.082
6.9843		7971.06	4342.12	6308.58	5097.7	7684.9	6310.33	5768.95	6721.57	6895.59	7358.52	7869.33	6777	5602.75	7922.27	6736.76	8103.42	9001.03	8767.78	10720.6	7614.91	8222.75	6902.46	8581.81	7255.33	7511.27	6808.75	6713.93	5774.67		7190.93	1281.17	242.119
7.1026		8079.83	4855.12	6742.76	5236.57	7670.55	6369.98	5684.57	6629.52	6809.75	7783.5	7620.7	6720.59	5660.83	7822.11	6782.22	8127.12	9097.49	8760.15	10682.4	7614.82	8499.6	7044.38	8577.17	7000.12	7549.69	6899.83	6466.03	5825.35		7236.17	1241.34	234.591
7.221		8237.22	5811.33	6650.13	5430.22	8075.37	6432	5584.19	6650.02	7188.91	7806.74	7511.67	6923.37	5847.77	8117.85	6885.13	8229.19	9188	8340.07	10582.9	7480.53	8702.95	7399.61	8021.57	6659.94	7414.8	6959.09	6438.54	5968.42		7304.91	1149.72	217.277
7.3394		8106.08	6550.09	6814.69	5575.06	8011.29	6176.5	5535.69	6869.11	7553.12	7595.72	7354.27	7394.86	5854.3	8206.62	6717.79	8577.01	9317.49	8200.86	10401.2	7349.96	8721.83	7199.06	8088.42	6860.12	7381.75	7091.24	6358.29	6074.45		7354.89	1105.8	208.976
7.4578		7929.96	7028.5	6957.98	5872.64	7810.62	6396.21	5537.72	6755.4	7358.35	7518.51	6921.5	7505.63	5805.31	8308.78	6736.06	8560.31	9545.41	8288.63	10207	7403.72	8649.04	7389.52	8427.24	6966.62	6954.85	7145.51	5936.78	6378.63		7367.73	1084.16	204.888
7.5761		7930.9	7307.18	6827.94	6070.29	8018.39	6430.36	5861.23	6722.46	7585.74	7492.4	6838.76	7644.19	6050.33	8053.28	6762.4	8228.1	9723.63	8114.8	10023.7	7371.96	8571.37	7417.74	8580.65	6938.93	6798.6	7467.29	5666.96	6514.76		7393.37	1038.88	196.329
7.6945		8102.65	7419.66	7076.08	5979.68	8261.17	6358.97	5922.47	6664.65	7584.57	7414.2	6818.31	7447.62	6233.27	8324.5	6759.15	8032.21	9663.43	7866.51	10001.8	7340.94	8637.14	7476.28	8102.67	6633.71	6975.27	7553.7	5509.21	6274.62		7372.66	1040.64	196.663
7.8129		8028.75	7521.85	7374.84	6303.04	8081.97	6303.12	6077.61	6836.16	7718.35	7615.16	6777.8	7563.88	6387.35	8340.26	6769.34	7694.93	9488.36	7669.58	10007.8	7484.59	8859.43	7557.74	8138.92	6689.78	7180.93	7485.1	5268.05	6548.57		7420.47	1001.16	189.202
7.9313		8093.68	7440.44	7352.67	5993.32	8372.65	6235.06	6059.91	7029.43	7600.88	7798.44	6717.07	7616.2	6280.53	8620.07	6483.46	7476.74	9469.52	7657.91	10271.2	7385.09	9226.01	7484.43	8373.57	6679.17	7202.31	7582.23	4681.79	6455.28		7415.68	1145.62	216.503
8.0497		7932.18	7654.52	7470.54	6034.92	8617.86	6181.8	6340.95	6946.31	7602.47	7595.77	6592.49	7613.01	6435.58	8640.29	6595.79	7457.05	9230.17	6908.87	10063	7471.42	9282.02	7471.84	8096.13	6639.05	7296.87	7797.84	4416.53	6713.38		7396.38	1121.95	212.028
8.168		7965.7	7400.27	7489.09	6419.03	8563.23	6421.12	6468.32	6907.6	7368.26	7415.23	6437.94	7425.97	6288.93	8599.39	6418.09	7410.13	9216.44	6624.42	9976.52	7197.52	9135.31	7621.59	8106.25	6367.62	7366.68	7700.86	4020.42	6560.71		7317.59	1141.89	215.797
8.2864		8108.05	7683.95	7489.26	6224.8	8344.84	6287.12	6218.81	6936.47	7343.06	7104.62	6404.82	7513.64	6749.49	8253.27	6323.78	7379.44	9045.79	6101.07	9785.47	7338.19	9046.86	7447.68	8391.69	5968.74	7268.54	7546.86	3589.96	6685.61		7235.07	1184.07	223.768
8.4048		7830.57	7720.1	7351.94	6194	8260.52	6122.24	6113.61	6706.05	7270.01	6973.28	6409.11	7307.39	6423.28	8496.44	6138.96	7363.14	8826.14	5478.5	9735.37	7240.68	8914.09	7631.19	7713.2	5595.92	7007.88	7900.94	3255.61	6571.16		7091.12	1249.17	236.07
8.5232		7711.77	7598.02	7414.64	6305.26	8284.28	6189.85	6060.15	6748.59	7235.33	6899.81	6059.65	7569.47	6598.87	8413.42	6366.14	7260.58	8434.67	4797.82	9390.87	7219.07	8779.73	7410.52	7171.17	5429.8	7055.22	7990.28	3134.13	6335.41		6995.16	1247.08	235.677
8.6415		7672.54	7712.98	7325.28	6216.1	8457.92	6063.99	5491.68	6571.39	7068.23	6807.64	6147.78	7391.32	6552.62	8462.51	6357.18	6879.79	8079.69	4001.66	9425.02	7179.77	8773.72	7113.5	7512.18	4934.71	6959.95	7575.07	2853.58	6167.94		6848.42	1364.85	257.932
8.7599		7456.69	7665.77	7377.41	5882.98	8437.05	6319.85	5477.23	6572.84	7010.52	6686.59	6204.69	6968.59	6305.98	8434.11	6130.48	6627.02	7758.29	3020.01	9234.9	7184.21	9112.87	6989.25	7730.37	4373.64	6787.56	7567.67	2439.24	5830.88		6699.53	1518.72	287.012
8.8783		6903.25	7500.71	7319.72	5809.51	8253.47	6611.64	5273.15	6742.94	6966.39	6393.42	6248.15	6524.77	6412.31	8080.32	5986.99	6151.35	7391.41	2426.35	9260.06	7026.8	9037.43	6505.59	8049.06	3889.54	6369.8	7664.69	2158.87	5536.53		6517.65	1606.04	303.514
8.9967		6553.36	7424.98	7031.31	5645.51	8166.23	6458.84	5238.26	6839.77	6810.41	6351.09	5924.21	6311.68	6059.86	7965.01	6056.55	5636.86	7300.77	2216.9	8876.36	6978.82	8932.81	6163.3	7830.73	3402.42	6284.11	7382.25	2056	5126.97		6322.33	1625.24	307.141
9.115		6268.95	7425.92	7137.04	5308.8	7604.86	6745.78	4766.31	6978.09	6395.94	5898.7	5660.32	5678.35	6108.12	8106.02	5891.11	5215.81	7046.96	1819.8	8403.74	6842.91	8763.35	5944.51	7555.26	3095.5	6408.86	7427.45	1877.42	4771.53		6112.41	1678.17	317.144
9.2334		5704.33	7407.42	7185.9	5177.19	7307.56	6648.66	4236.11	6845.72	6023.68	5385.27	5565.61	5456.45	5990.08	8128.16	5641.5	4604.56	6710.47	1723.88	7906.17	6936.79	8343.78	5537.89	7791.98	2827.38	6163.64	7220.66	1772.15	4276.5		5875.7	1709.12	322.993
9.3518		5265.52	7635.98	6939.57	4951.91	6751.57	6894.74	3832.68	6296.15	5493.93	5012.42	5226.29	4811.35	6169.58	8154.59	5410.68	3917.5	5866.58	1583.52	7626.38	6681.45	8198.87	5038.84	7276.07	2581.83	6148.64	6943.92	1689.9	3915.96		5582.73	1738.3	328.508
9.4702		4794.25	7430.35	6544.81	4744.38	6334.83	6591.69	3604.46	5206.01	5151.51	4832.7	4920.4	4231.88	6128.14	7881.68	5022.92	3360.12	5190.06	1542.96	7254.81	6335.3	7914.5	4304.07	7260	2478.55	6477.88	6936.88	1577.39	3456.91		5268.19	1741.67	329.144
9.5886		4372.49	7214.5	6098.96	4481.14	6082.83	6479.05	3520.2	4168.08	4684.09	4107.87	4594.74	3706.67	5941.84	7405.47	4937.9	3025.37	4738.45	1386.83	6665.89	6256.81	7736.44	3670.16	7228.96	2348.37	6079.56	6457.59	1356.1	3043.22		4921.06	1745.22	329.816
9.7069		3874.47	6995.02	5815.74	3945.72	5987.45	6177.59	3308.65	3393.14	3847.53	3623.78	4047.37	3105.25	5650.1	6722.57	4447.78	2933.38	4149.56	1294.98	5944.94	5826.56	7728.24	3221.34	6873.35	2244.7	5779.23	6050.91	1052.4	2409.89		4516.13	1749.46	330.616
9.8253		3253.96	6600.72	5085.11	3548.62	5513.69	5744.41	2903.92	2655.86	3400	3106.63	3433.62	2894.12	5454.46	6204.93	4015.19	2765.75	3660.74	1262.8	5169.95	5503.65	7180.52	2806.69	6292.87	1940.23	5051	5513.06	950.674	2090.31		4071.55	1655.29	312.82
9.9437		2820.42	6020.56	4241.34	3173.16	4969.69	5642.95	2624.28	1976.39	2967.24	2697.27	2844.7	2428.74	5137.56	5531.09	3691.31	2433.7	3371.7	1200.45	4433.59	4855.11	6653.28	2510.86	6249.95	1670.24	4932.73	4916.54	699.435	1844.27		3662.09	1598.55	302.097
10.0621		2442.92	5502.69	4164.88	2576.12	4579.54	5158.91	2380.33	1778.2	2761.45	2353.14	2503.67	2273.03	4313.39	4845.98	3394.9	1936.19	2946.96	1043.89	3965.74	4459.17	6167.61	2379.67	5757.95	1642.46	4435.93	4528.35	622.115	1617.12		3304.73	1475.23	278.793

## Sheet: WT Plot profile 1hr
Distance		Y1	Y2	Y3	Y4	Y5	Y6	Y7	Y8	Y9	Y10	Y11	Y12	Y13	Y14	Y15	Y16	Y17	Y18	Y19	Y20	Y21	Y22	Y23	Y24	Y25	Y26	Y27	Y28	Y29	Y30		Average	SD	SEM 1 hr
0		195.313	365.178	552.852	2422.57	320.977	1275.13	703.171	199.823	248.673	1312.98	678.547	671.881	982.274	1396.27	0	2434.69	939.743	1205.49	2118.49	1840.28	259.877	854.533	651.802	1987.81	3198.27	950.216	1907.49	1780.8	397.445	1813.93		1122.22	798.809	145.842
0.1184		213.55	404.728	626.242	2406.1	1455.75	1440.13	742.274	230.288	219.406	1432.52	756.072	600.966	1040.59	1326.75	0	2609.94	1026.51	1178.83	2139.13	1981.43	219.857	1060.88	747.793	2200.95	3496.47	906.026	1853.47	1807.81	404.664	2031.9		1218.7	834.339	152.329
0.2368		224.33	449.028	615.715	2619.22	2548.61	1333.57	782.366	202.378	218.534	1806.23	852.621	626.649	1045.83	1371.76	179.161	2562.36	1133.83	1059.73	2230.65	1884.11	246.833	1019.98	646.604	2508.32	3548.8	920.705	1926.79	1785.42	401.298	2340.11		1303.05	898.284	164.004
0.3551		235.103	437.338	702.933	2786.56	3229.26	1498.12	775.385	157.853	234.65	2387.2	767.063	750.202	1089.11	1298.93	529.854	2895.04	1242.97	1046.19	2264.06	2110.31	227.194	955.99	772.915	2450.2	3642.48	868.656	1949.11	1744.31	406.092	2609.87		1402.16	981.292	179.159
0.4735		302.629	476.73	798.173	2699.17	3132.93	1705.66	805.702	204.544	277.541	2988.3	766.792	909.512	1107.54	1281.13	684.349	2925.4	1468.86	1047.87	2363.01	2366.06	250.114	982.672	744.548	2601.38	3820.1	869.445	2249.65	1877.66	415.831	2909.49		1501.09	1028.53	187.782
0.5919		322.486	484.672	873.046	2777.38	3180.15	1707.5	905.629	223.549	255.773	3150.38	684.004	976.934	1200.4	1390.98	1156.97	3031.63	1738.44	1052.34	2334.92	2634.61	228.811	1008.25	940.575	2333.58	4368.43	851.718	2344.89	1809.18	462.657	3074.32		1583.47	1079.78	197.14
0.7103		320.78	407.345	972.318	2893.5	3038.51	1853.77	1114.48	275.178	217.504	3672.57	697.044	1156.19	1175.22	1466.61	1560.29	3377.68	1950.64	1053.13	2312.91	3036.7	347.633	958.419	1013.62	2257.36	4419.72	859.44	2610.86	1751.74	435.973	3044.58		1675.06	1131.33	206.551
0.8286		371.447	504.902	1218.42	3120.3	3011.6	2120.86	1218.72	267.3	283.1	4105.78	707.164	1162.45	1411.78	1428.14	1979.45	3531.91	2380.77	960.554	2496.23	3419.65	385.493	1029.59	1181.53	2271.1	4732.89	833.291	3151.25	1765.02	366.186	3295.33		1823.74	1232.66	225.052
0.947		412.545	528.983	1463.5	3168.76	3200.09	2412.24	1320.08	313.966	285.587	4588.25	765.043	1261.03	1401.62	1590.41	2218.71	3453.97	2615.97	967.302	2483.39	3749.38	451.658	1090.08	1422.08	2135.97	4746.47	879.961	3497.3	1747.63	433.945	3108.58		1923.82	1272.51	232.327
1.0654		486.999	545.431	1617.55	3294.05	3183.29	2601.74	1667.56	321.837	331.572	4876.48	747.53	1390.84	1599.49	1658.6	2512.66	3335.86	3204.28	967.505	2571.04	4007.55	500.554	1184.54	1878.62	2133.86	4702.34	895.378	3804.61	1898.64	427.422	3105.65		2048.45	1309.84	239.142
1.1838		520.964	568.206	1864.5	3505.67	2984.43	2936.05	1910.07	373.582	364.98	5115.86	779.026	1438	1715.01	1851.86	2761.93	3878.94	3444.43	1022.11	2653.55	4383.94	633.046	1237.66	2368.15	2000.84	4580.85	845.564	4094.92	2075.05	435.068	2903.64		2174.93	1365.01	249.216
1.3021		550.151	575.793	1923.8	3670.21	2848.3	3074.96	1941.53	349.383	401.69	5634.27	836.051	1461.11	1891.25	1938.85	2945.66	3899.97	3720.84	1012.35	2776.77	4913.83	630.257	1210.99	2701.51	1824.7	4554.31	764.744	4004.32	2129.35	473.765	3002.36		2255.44	1448.79	264.511
1.4205		588.461	602.397	2107.34	3588.63	3048.44	3424.9	2223.13	357.283	432.657	5850.99	904.268	1485.86	2086.94	2352.28	3015.26	4045.38	4062.12	1178.34	2842.71	5034.34	738.49	1298.74	2888.64	1766.54	4378.05	810.751	4385.62	2178.68	462.118	3197.41		2377.89	1489.25	271.899
1.5389		719.932	570.556	2230.71	3662.51	2946.6	3449.15	2386.04	425.708	488.068	6204.16	777.623	1612.83	2355	2583.93	3232.02	3660.94	4435.81	1265.81	2925.43	5222.98	921.332	1361.94	3138.47	1723.01	4327.16	749.907	4528.23	2294.48	432.857	3085.09		2457.28	1526.96	278.784
1.6573		748.274	612.648	2306.44	3909.65	2966.34	3126.56	2622.94	451.173	510.855	6020.04	915.347	1628.57	2467.6	2741	3371.84	3960.99	4815.86	1211.72	3095.91	5289.22	969.877	1464.04	3188.12	1778.34	4208.1	836.948	4697.44	2397.44	547.534	3356.06		2540.56	1534.43	280.148
1.7757		768.882	690.813	2467.14	4090.8	2981.07	3051.38	2761.69	634.426	539.762	6125.49	1067.22	1790.32	2369.54	3101.01	3321.67	3792.75	5209.02	1311.88	3159.1	5800.74	1012.2	1488.68	3312.34	1903.16	4302.29	744.028	4980.61	2650.88	600.85	3167.22		2639.9	1585.96	289.556
1.894		826.411	706.95	2610.78	4121.31	2946.38	2926.3	2876.27	784.551	641.403	5998.49	1126.08	1897.73	2461.12	3356.84	3433.81	3725.17	5843.18	1328.61	3326	6245.09	1073.39	1653.42	3589.99	1826.99	4350.41	798.625	5310.97	2762.03	711.442	3223.54		2749.44	1642.86	299.944
2.0124		1046.28	722.756	2869.56	3888.25	3031.82	2882.3	2921.41	899.251	730.186	6094.68	1353.18	1995.14	2687.47	3499.38	3738.45	3678	6234.47	1526.08	3696.42	6420.12	1240.81	1659.4	3910.05	1933.63	4422.78	927.923	5198.05	2938.31	701.191	3325.44		2872.43	1651.01	301.432
2.1308		1274.04	675.046	3077.9	3695.59	2998.05	2909.46	3157.11	1057.7	901.976	5742.21	1549.27	2157.56	2834.88	3592.34	3671.32	3626.21	6408.27	1572.81	3732.52	6542.17	1351.68	1698.43	3721.79	2090.54	4550.83	949.341	5466.84	2976.38	876.237	3219.16		2935.92	1615.17	294.889
2.2492		1359.79	795.947	3006.6	3619.38	2994.57	3160.92	3233.38	1204.6	1029.53	5663.53	1657.16	2398.95	3078.29	3914.98	3840.57	3612.35	6825.54	1586.42	3671.56	6666.25	1398.19	1798.65	3635.84	2153.93	4750.78	975.107	5804.97	3149.55	875.046	3297.6		3038.67	1648.95	301.056
2.3675		1411.33	872.746	3150.01	3812.97	3000.53	3012.59	3515.2	1427.82	1106.33	5734.81	1830.44	2626.49	3313.29	4048.52	3913.99	3283.75	7097.75	1807.34	3888.55	6747.64	1454.86	1799.4	3769.76	2318.17	5068.92	964.34	6058.02	3312.85	1110.16	3224.51		3156.1	1671.87	305.241
2.4859		1672.37	848.815	3195.3	3980.98	2961.34	3238.36	3577.76	1485.75	1246.35	5444.05	1983.48	2890.67	3287.18	4343.35	4189.23	3368.72	7414.1	1921.6	4153.68	6683.46	1596.1	1968.21	3885.13	2447.44	5114.54	1079.01	6173.23	3666.2	1193.72	3344.53		3278.49	1663.4	303.693
2.6043		1830.11	1006.66	3282.73	4186.6	2934.32	3459.75	3953.34	1587.93	1359.94	5252.13	2161.7	3069.57	3318.36	4482.85	4174.89	3522.38	7763.57	2060.21	4141.64	6451.62	1652.09	1994.02	3701.7	2687.79	5175.95	1128.61	6332	3850.95	1524.38	3316.68		3378.82	1639.29	299.291
2.7227		2245.64	1102	3441.03	4330.69	3005.3	3371.43	4110.61	1722.69	1433.14	4866.37	2126.32	3420.57	3540.78	4514.38	4171.5	3540.45	7954.5	2173.75	4244.05	6248.62	1565.35	2053.27	3833.22	2862.99	5428.21	1041.81	6337.35	3879.27	1893.87	3649.73		3470.3	1611.61	294.239
2.8411		2338.98	1188.69	3508.29	4650.78	3141.51	3705.86	4142.64	1898.96	1359.88	4714.93	2351.28	3707.6	3709.25	4834.21	4190.41	3574.73	8734.59	2335.48	4598.15	6040.95	1695.5	2069.25	3757.51	3101.72	5357.97	1235.6	6334.23	4359.54	2158.12	3741.79		3617.95	1649.52	301.159
2.9594		2430.84	1224.2	3565.93	4966.11	3385.64	3883.05	4324.33	1786.45	1327.75	4757.21	2374.21	3794.26	3903.91	4745.26	4051.5	3442.17	8985.94	2645.99	5157.1	6055.9	1837.14	2049.35	3876.37	3457.64	5480.76	1380.92	6486.67	4530.69	2303.61	3632.9		3728.13	1686.49	307.909
3.0778		2535.78	1316.14	3417.68	5210.13	3554.16	3991.3	4426.44	1847.53	1406.6	4550.54	2340.86	3906.93	3972.46	4765.26	4242.56	3343.55	9183.49	3019	5462.54	5512.44	1856.48	2085.93	4095.51	3393.78	5641.27	1294.52	6523.4	4721.21	2627.78	3649.56		3796.49	1689.06	308.379
3.1962		2582.38	1335.6	3642.9	5545.85	3659.75	4000.17	4676.14	1959.19	1462.07	4291.85	2488.66	4086.9	4057.74	4938.01	4387.21	3588.42	9262.36	3514.62	5659.16	5645.81	1923.15	2255.13	4145.5	3433.02	5617.76	1465.76	6625.08	5017.2	2830.07	3447.99		3918.18	1692.26	308.963
3.3146		2680.84	1344.21	3814.52	5997.76	3955.8	4374.8	4816.84	2140.7	1513.75	4381.27	2722.16	4212.52	4216.26	4961.92	4547.56	3557.04	9565.71	3760.86	5964.11	5718.05	1838.56	2287.55	4662.63	3628.42	5581.38	1471.55	6882.44	5035.88	2706.33	3418.01		4058.65	1758.48	321.054
3.4329		2697.47	1514.25	3912.31	6752.35	4013.18	4127.1	5136.22	2119.99	1593.24	4483.77	2952.35	4209.5	4448.08	5128.04	4717.56	3742.82	9680.94	3790.39	6312.84	5574.47	1837.85	2489.54	5098.27	3816.76	5879.86	1596.03	6673.47	5097.67	2939.36	3316.52		4188.41	1789.38	326.695
3.5513		2765.51	1537.45	3899.76	7569.44	4168.51	4491.96	5374.97	1973.91	1582.02	4485.1	3093.88	4483.05	4485.63	5020.08	4782.09	3727.44	9850.06	4195.98	6491.17	5716.65	2016.91	2541.63	5599.23	3964.26	5941.86	1772.12	6403.68	5064.6	2907.85	3242.03		4304.96	1847.15	337.242
3.6697		2698.79	1645.25	3970.86	7766.09	4484.63	4498.55	5348.94	2152.35	1528.55	4519.01	3560.85	4614.05	4433.17	5281.24	5209.46	3764.97	9940.38	4535.18	6713.42	5632.38	1894.73	2446.82	6412.08	4127.91	6672.11	1847.47	6765.94	4841.92	3102.3	3078.47		4449.59	1927.33	351.881
3.7881		2680.69	1744.18	4336.6	8092.96	4878.65	4309.77	6029.85	2218.1	1779.52	4696.89	3724.29	4471.91	4720.23	5400.04	6166.04	4056.64	10249.2	4934.12	7201.06	5568.24	2066.52	2472.93	7329.4	4053.77	6791.43	1937.88	7317.87	4977.92	3156.06	2970.24		4677.77	2053.75	374.962
3.9064		2609.68	1932.5	4522.63	8585.64	5403.73	4277.45	6515.33	2286.53	1606.61	5157.57	4171.28	4701.4	4684.91	5530.44	7034.84	4534.95	10082.5	5242.4	7779.65	5762.15	2189.17	2691.56	7753.22	4081.95	6804.07	2034.4	7448.04	5003.33	3146.09	2963.71		4884.59	2134.5	389.704
4.0248		2713.92	2149.25	4687.06	8577.69	5816.41	4127.04	6828.43	2408.12	1797.97	5769.86	4807.65	4946.03	4577.09	5647.39	8085.24	5010.24	10064.9	5977.3	8118.02	5681.53	2295.97	2720.63	8114.56	4226.38	7235.75	2367.59	7567.15	5367.66	3480.21	2878.95		5134.87	2185.26	398.972
4.1432		2660.22	2277.16	4884.62	8535.23	6050.9	4196.2	7342.25	2304.79	1700.89	6281.81	5345.38	4735.45	4817.07	5464.14	9276.8	5650.84	10165.6	6825.63	8317.36	5540.39	2464.75	2743.02	8365.86	4031.99	7426.87	2762.32	7933.03	5302.06	3328.61	2954.1		5322.85	2310.3	421.801
4.2616		2787.84	2158.43	5227.67	8760.7	5953.29	4036.02	7609.48	2443.05	1886.46	7386.52	5894.18	4696.82	4797.65	5434.85	10291.3	6153.47	10561.3	7257.73	8807.82	5575.74	2546.58	3108.71	8217.9	3975.39	8383.32	3113.14	8640.76	5679.92	3526.78	3149.36		5602.07	2473.12	451.528
4.38		3108.2	2513.53	5451.8	8788.46	6006.82	4083.49	7824.25	2360.17	1972.66	8897.66	5969.22	4794.88	4732.05	5999.1	11243.9	6960.1	10619.9	7695.66	9258.58	5787.6	2681.1	3092.32	8507.57	4018.71	8792.69	3326.71	9253.02	5619.41	3794.26	3166.81		5877.36	2630.72	480.301
4.4983		3273.76	2522.73	5958.57	8844.13	6088.42	4185.58	8024.94	2207.4	1982.11	10585.2	6083.44	5052.87	4567.48	6339.28	11814.5	6958.91	10978.5	8164.21	9675.26	5545.94	2510.39	3311.75	8573.71	3977.8	9750.77	3661.17	9746.36	5586.5	3807.05	3185.71		6098.82	2851.01	520.52
4.6167		3410.99	2712.13	5902.98	8666.91	6463.98	4217.18	8146.9	2266.47	1991.49	12416.2	6236.4	5350.94	4701.95	6448.39	12476.1	7211.55	11210.5	8752.96	9867.69	5598.63	2600.22	3673.65	9133.57	4167.26	10292.5	3878.31	9951.11	5807.03	3767.62	3128.09		6348.32	3042.74	555.526
4.7351		3365.05	2846.49	6268.43	8732.02	6570.73	4308.88	8492.45	2309.18	2138.39	13582.8	6504.6	5476.08	4812.91	6793.72	12779.1	7492.44	11407.1	8792.78	10132.8	5725.27	2564.49	3415.35	9061.72	4142.98	10756.9	4203.95	10416.3	5508.03	3730.11	3136.54		6515.59	3199.38	584.124
4.8535		3961.77	3015.39	6280	9040.09	6411.31	4328.89	8675.36	2427.21	2514.72	14891.4	6354.9	5799.47	5052.15	7022.61	12877.5	7535.59	11512.7	9220.03	10374.1	5396.22	2729.62	3646.42	9388.74	4115.95	11090.2	4290.08	10236.5	5607.17	3713.05	3291.82		6693.36	3290.59	600.778
4.9718		4068.03	3213.44	6476.34	8692.74	6445.68	4364.83	8763.19	2428.37	2849.68	15804.1	6528.19	6315.61	5078.4	7660.28	13243.3	7451.7	11636.6	9686.61	10272.6	5406.76	2948.48	4107.35	10170.1	4234.32	11474.8	4641.69	10486.8	5495.22	3563.58	3388.27		6896.57	3391.46	619.192
5.0902		4398.34	3329.79	6394.39	8600.02	6590.48	4509.38	8836.12	2452.54	2970.53	16515.5	6441.23	6513.09	5375.54	8195.36	12941.9	7630.35	11938.4	9328.4	10150.6	5911.8	2985.36	4431.53	10558.6	4307.38	11877.4	4922.64	10611.4	5549.81	3722.48	3985.7		7065.86	3401.88	621.095
5.2086		4621.38	3707.43	6671.03	8337.12	6499.17	4739.73	8848.99	2426.88	3178.54	16876.1	6288.02	6836.65	5467.31	9039.99	13082.3	7927.26	12059.1	9614.14	9998.44	6143.43	2941.77	4989.23	11627.3	4354.62	11962.8	5307.36	10608.8	5911.89	3754.51	4361.2		7272.75	3431.08	626.426
5.327		4721.72	4016.46	6600.85	8386.82	6654.6	5012.37	8686.47	2596.19	3592.06	17046	6302.47	7237.72	6132.81	9669.9	13101.7	8334.5	11758.5	9687.29	10345.8	6248.32	3003.21	5562.27	12531.7	4399.83	12359.7	5680.63	10584.7	6322.79	3916.45	5131.93		7520.85	3406.43	621.927
5.4454		4875.13	4207.19	6553.63	8367.27	6495.64	5462.27	8952.98	2624.79	3844.74	16801.1	6547.37	7279.72	6633.94	10401.9	13360.6	8442.15	11827.6	9594.36	10343.4	6224.53	3022.11	6523.04	12897.2	4322.16	12669.7	6575.76	10578.9	6640.77	3974.84	5955.64		7733.35	3364.97	614.356
5.5637		4996.72	4424.28	6702.84	8034.31	6616.26	6126.32	8970.17	2773.53	3933.11	16895.5	6672.43	7424.26	6689.8	11144.6	13147.6	8520.06	11660.2	9866.86	10073.1	6578.12	3246.53	6835.09	12774.1	4429.27	12833.6	7149.54	10742.3	7281.23	3960.88	6470.49		7899.1	3298.87	602.288
5.6821		5261.99	4613.9	6665.06	8234.48	6449.11	6438.78	8949.7	2684.98	4094.36	16700.4	6891.89	7510.54	7167.45	11774.4	13410.4	8307.11	11475.8	10388.2	9954.57	7025.84	3465.37	7327.88	12854.5	4680.67	12686.2	7810.56	10693	8123.79	4116.48	7552.36		8110.33	3234.46	590.528
5.8005		5662.66	4933.5	6569.69	8434.87	6687.02	6939.78	8920.32	2759.15	4344.47	16744.2	7452.94	7701.97	7785.98	11817.5	13150.5	8263.56	11722.8	10717.9	9727.76	7841.51	3993.61	7625.74	13247.2	4963.55	12850.6	8655.2	10574.6	8516.12	4289.29	8447.82		8378.06	3148.69	574.869
5.9189		5917.71	5042.81	6411.58	8323.16	6842.91	7742.9	8852.61	2929.75	4364.39	16733	7653.63	7673.87	8117.09	11822.3	13160	8193.35	11341.3	10611.5	9865.09	7879.1	4391.85	8228.71	13149.1	5399.69	12429.2	9306.84	10963.9	9037.1	4576.15	9136.31		8536.56	3043.73	555.706
6.0372		5815.77	5387.54	5974.24	8104.34	6703.54	8148.34	8689.86	3401.32	4405.8	16726.7	7851.38	7595.89	8657.01	12128.2	13772	8184.01	11268.6	10645.5	9758.25	8736.73	5208.73	8543.53	13216.6	5691.87	12414	10179.6	10793.4	9995.85	4695.63	9471.26		8738.85	3020.98	551.553
6.1556		6129.09	5309.08	6280.84	7876.21	6533.37	8129.45	8759.28	3765.32	4467.24	16620.2	8482.34	7614.22	8605.12	12416.1	13914.6	8092.15	11057.1	10815.2	9859.27	9684.83	6243.6	8741.21	13454	5898.74	12377.4	10987.9	10547.7	11117.1	4826.44	9375.13		8932.67	2988.55	545.632
6.274		6273.05	5220.22	6503.53	8264.66	6643.82	8431.31	8862.99	4042.61	4548.88	16778.9	9675.36	7750.31	8490.39	12323.4	13727.1	8537.37	10456.4	10743.9	10003.3	10060.8	6732.65	8789.8	13701.7	6262.19	12430.9	11311.1	10175.8	11839	4878.44	9511.35		9099.04	2948.22	538.269
6.3924		6268.38	5364.51	6223.5	8221.42	6665.77	8596.55	9017.27	4417.99	4681.32	16321.5	10935.8	7757.12	8146.15	12317.1	14374.9	8371.05	9749.99	10828.9	9992.6	10317.8	7351.69	9085.44	13832.2	6425.48	12442.2	11914.1	10108.7	11917.1	4926.04	9452.26		9200.82	2939.2	536.622
6.5107		6469.29	5253.31	6358.05	7887.14	6292.15	8452.4	8726.99	4805.85	4644.8	16348.2	11653.6	7698.32	7878.05	12491.9	14030.4	8538.63	9197.06	10748.4	9528.1	10463.7	7768.52	9500.38	13814.9	6744.44	12237.7	12236.4	10512.1	12258	5461.11	9772.89		9259.09	2916.33	532.446
6.6291		6382.97	5422.16	6163.68	7610.15	6615.66	8210.74	8568.49	4992.94	4713.46	16098.4	12689.6	7739.69	7282.13	12774.6	13912.8	8654.2	8668.8	10498.5	9769.2	10739.5	7494.21	9391.07	13615.8	7025.29	12007.2	11915.8	10321.1	12228.5	5859.22	9442.9		9226.96	2883.41	526.436
6.7475		6491.51	5370.1	6057.79	7457.18	6742.27	8352.3	8581.87	5117.12	4828.75	15682.5	13336	7852.29	6944.05	13088.7	13980.7	8324.85	8329.05	10557.2	10020.5	10967.3	7599.3	9528.41	13643.2	7863.68	11801.2	11876	10024.5	12243.5	6146.74	9191.42		9266.66	2865.11	523.095
6.8659		6502.88	5502.92	5969.63	7561.1	6956.41	8143.28	8490.38	5262.2	5029.84	15593.5	13767.8	7566.71	6708.4	13154.8	14175.8	8550.53	7956.58	10374.7	9949.38	10671.7	7481.64	9471.27	13739.6	8533.97	12020.3	12111.8	9902.93	12323.2	6338.08	9135.83		9298.24	2883.12	526.382
6.9843		6559.03	5271.73	5916.56	7331.89	6916.02	7921.35	8384.44	5228.35	4784.76	15226.4	13983.3	7583.21	6438.64	13502.1	14172.7	8104.59	7884.19	10535.3	9810.42	11108.3	7318.85	9893.19	13876.6	9137.09	11589.8	12139.2	9487.98	12560.1	6265.16	9329.33		9275.35	2949.23	538.454
7.1026		6788.72	5201.55	5843.36	7393.71	6831.38	8153.84	8303.05	5328.86	4733.85	15250.5	14184.8	7801.96	6236.71	13305.8	14505.6	8313.25	8119.8	10219.5	10118.2	10800.4	7563.09	10025.7	13634.8	9645	11456.4	12584.7	9564.64	12302.5	6555.39	9204.29		9332.38	2934.68	535.797
7.221		6633.39	5418.81	6041.22	7395.77	6498.21	8030.68	8436.83	5339.43	4662.32	15011.1	14403.1	7702.16	6038.91	13423	14716.4	7894.27	7723.75	10497.5	10213.5	10925.8	7776.29	10232.5	13764.3	9917.35	11185.6	12728.9	9339.63	12830.9	6850.34	8931.79		9352.12	2992.85	546.418
7.3394		6400.78	5523.76	6155.81	7510.77	6390.21	7961.42	8030.59	5338.06	4893.43	14600.4	14359.7	7990.23	5800.69	13093.6	14639.7	8083.36	7043.95	10706.7	10473.2	10977.5	7489.98	10660.9	13939.1	9991.32	10990.6	12717.1	9458.34	12579	7086.61	8985.99		9329.1	2963.38	541.036
7.4578		6463.94	5556.14	6250.82	7659.65	6593.1	8008.68	7668.86	5401.02	4917.11	14816	14500.1	7896.19	5648.72	13216.2	14796.6	8087.74	6715.17	10808.1	10592.6	10825.3	7648.54	10946	13049.6	10543.6	10850.2	12914.3	9410.54	12530.9	7377.33	9412.17		9370.18	2962.99	540.966
7.5761		6412.91	5151.97	6184.76	7465.11	6321.78	8041.65	7794.4	5213.9	4750.81	14806.3	14786.4	7831.24	5761.37	13337.9	14488.4	8217.05	6526.47	10873.1	10321.6	11010.8	7520.77	10853.5	12970.7	10997.9	10771	13202	9053.35	12357.3	7193.3	9948.01		9338.86	3032.62	553.678
7.6945		6355.77	5277.57	6220.93	7529.84	6375.38	8020.28	7618.42	5374.01	4937.79	14476.1	14640.1	8055.69	5734.52	13327.8	14453.1	8197.06	6387.86	10984.9	10107	11008.2	7612.35	10675.5	13373.2	11007.3	10674.7	13533.8	8538.1	12492.2	7315.67	9986.3		9343.05	3014.19	550.314
7.8129		6174.05	5498.56	5977.79	7583.48	6395.98	8215.91	7388.06	5478.03	4722.36	14499.2	14747.3	7820.72	5678.94	13560.9	14264.4	7806.85	6555.86	11305.5	10098.8	10894.7	7887.46	10901.2	13284.3	11360.8	9926.2	13657.6	8242.37	12452.5	7465.52	9941.38		9326.23	3042.35	555.454
7.9313		6135.98	5490.24	5942.85	7712.67	6114.74	7812.69	7616.66	5504.66	4654.14	14229.5	14908.4	7763.37	6064.75	13529.1	14277.4	8134.71	6719.79	10893.6	9667.47	11117	7699.12	10788.4	13211.9	11571.2	10463.7	13248.3	7857.85	12233.1	7250.12	9785.07		9279.95	3011.2	549.768
8.0497		6177.24	5161.59	5968.82	7342.03	5998.54	7613.99	7346.18	5450.51	4692.29	13814.7	14700.3	7604.65	6224.44	13460.4	14036.6	7783.81	6339.94	10792	9245.78	10961.2	7584.68	10291	13364.1	11785.6	10298.3	13512.4	7375.1	12565.1	7577.01	9753.75		9160.73	3029.9	553.182
8.168		5862.56	5187.09	5995.61	7419.53	5985.38	7711.04	6866.92	5365.6	4950.83	13451.9	14798.2	7674.26	6698.63	13724.2	13821.2	7549.06	6503.93	10185.9	8870.53	10754.9	7467.61	9735.49	13183	11706.7	9972.32	13930.4	6672.22	12727.3	7595.71	9395.41		9058.78	3022.17	551.771
8.2864		5533.56	5288.82	5978.83	7109.07	5781.53	7747.21	6532.86	5499.15	4585.4	13014.2	14482.5	7710.93	7339.49	13666.8	13372.3	7251.89	6427.63	9743.58	8780.78	10605.8	7650.77	9451.96	13052.2	11812.5	9611.41	13567.5	6257.59	12692.2	7550.52	9359.13		8915.27	2962.82	540.935
8.4048		5561.11	5133.41	5838.41	7080.73	5534.26	7865.5	6425.48	5606.94	4695.81	12127.6	14224.9	7612.98	8185.24	13594	13108	7335.15	6383.44	9785.69	8342.51	10655.1	7640.18	9050.79	12825.3	11958.9	9452.55	13710.5	5884.51	12704.6	7707.13	9506.21		8851.23	2908.64	531.043
8.5232		5476.22	4963.22	5896.24	7078.89	5217.1	7479.11	5915.93	5428.64	4558.12	11495.4	14012.7	7808.36	8789.12	14060.7	13074	6935.11	6322.87	9447.41	8013.7	10769.7	7794.25	8424.55	12443	12379.4	9284.96	13702.1	5549.76	12203.9	7624.37	9735.03		8729.46	2950	538.594
8.6415		5237.77	4923.73	5629.75	6617.33	4912.68	7201.83	5605.39	5485.13	4338.36	10599.1	13796.3	8048.3	9036.44	13922	12839.8	6513.15	5909.24	9339.28	7634.07	10346.2	7845.85	8202.46	12312.8	12480.3	9211.54	13403.7	5204.15	12203	7246.98	9899.69		8531.54	2970.87	542.405
8.7599		4784.65	4848.14	5603.99	7097.07	4659.93	7216.69	5160.77	5536.15	4342.66	9646.82	13507.3	8224.65	9024.95	13457.4	12354.5	6548.21	5833.53	8733.89	7813.65	10220.6	7390.51	7720.33	12327.7	12828.2	9043.92	13270.7	5312.13	12411.8	7064.83	9892.13		8395.93	2938.83	536.554
8.8783		4730.15	4738.39	5452.33	6580.25	4480.04	6888.24	5001.74	5423.21	3876.06	8570.65	13215.9	8047.44	9157.44	13313.7	11784	6035.9	5910.3	8091.83	7631.67	10104	7364.82	6935.47	12054.6	12896.6	9027.25	12989.9	5419.52	12357.4	6805.53	10515.9		8180.01	2947.65	538.164
8.9967		4541.2	4846.39	5385.64	6234.83	4152.35	6588.12	4526.67	5227.44	3832.32	7807.26	13179.9	7913.28	9105.72	12612.1	11163.7	5806.81	5890.77	7391.54	7454.04	9812.67	7441.03	6120.77	11115.7	12473.6	9115.52	12341.7	4992.73	12188.7	6739.13	10580.7		7886.08	2866.35	523.322
9.115		4533.57	4647.44	5126.06	5981.31	3833.16	6375.45	4170.45	5055.85	3640.55	6914.79	13065.3	7608.76	8976.38	11925.4	10624.8	5885.92	6398.35	7079.66	7519.77	9499.79	7073.31	5865.91	10920.7	12652.1	9084.92	12202	4431	11391.8	5945.39	10492.4		7630.75	2849.19	520.189
9.2334		4236	4386.16	4973.87	5740.49	3474.61	6028.49	3854.37	5089.53	3766.85	6462.42	12704.2	7343.52	8834.04	11407.8	10349.2	5456.86	7033.62	6181.04	7741.49	9687.01	7190.55	5551.07	10381.1	12182.7	8941.41	11738.5	3939.17	10739.9	5644.89	10339.8		7380.02	2792.7	509.875
9.3518		3842.66	4175.02	4585.47	5527.75	3187.19	5512.17	3589.91	4847.87	3349.36	5402.63	12342.1	7179.93	8226.53	10721.2	9708.69	5262.81	7333.9	5481.57	7575.35	9377.87	7290.64	5095.73	9932.48	11897.5	9157.8	11226.8	3692.15	10060	5027.53	9440.49		7001.71	2747.65	501.649
9.4702		3450.48	3973.95	4378.6	5140.08	2916.66	5357.62	3355.76	4427.76	3112.15	4667.45	11790.2	6587.73	7853.87	10355.3	8444.11	4880.09	7845.97	4868.09	7179.04	8953.4	6982.81	4247.85	9116.54	11380.4	8874.28	10824.8	3611.84	8737.3	4488.71	8863.4		6555.54	2648.5	483.548
9.5886		3228	3997.76	4111.35	4921.52	2799.83	4951.97	3012.26	4611.52	3006.21	3750.91	11068.7	6085.45	7138.11	9489.37	7889.11	5054.55	8024.05	4253.3	6607.17	8406.87	6507.8	3726.57	8168.45	10257.2	8423.23	10041.2	3562.22	8163.92	4298.88	8347.12		6130.16	2439.65	445.417
9.7069		2823.72	3760.95	3880.39	4432.33	2567.99	4289.15	2970.86	4291.25	2694.32	3276.81	10679.4	5513.01	6029.69	8880.9	7002.48	4865.53	8163.72	3463.41	5771.66	8028.29	5960.97	3433.22	7382.33	9545.13	7416.55	9233.09	3444.22	7496.33	3743.51	7731.84		5625.77	2319.44	423.47
9.8253		2458.77	3253.02	3661.58	4140.61	2400.69	4274.25	2701.22	4069.25	2430.51	2769.62	9891.98	5004.5	5187.57	7952.15	6124.03	4647.33	8554.39	2887.33	5238.42	7537.83	5504.44	3321.97	6300.39	8942.91	6327.16	8668.73	3321.58	6833.22	3260.26	6560.12		5140.86	2170.15	396.213
9.9437		2081.69	2719.7	3233.68	4045.56	2235.81	4119.35	2401.03	3874.15	2150.72	2732.62	9179.04	4586.65	4501.35	7235.91	5839.74	4491.77	8665.45	2464.7	4748.79	7150.28	4904.81	2996.96	5617.57	8051.44	5563.4	7563.92	3085.79	5954.52	2714.02	5754.43		4688.83	2032.34	371.053
10.0621		1978.54	2339.61	3222.26	3694.88	2026.72	3665.37	2203.77	3496.28	1848.04	2852.41	8273.5	4053.59	3506.66	6390.36	5297.38	3885.51	7755.74	2072.99	4316.86	6665.45	4157.87	2873.17	5210.4	6862.23	4622.51	6560.41	2923.44	5383.23	2197.36	4840.59		4172.57	1788.37	326.511

## Sheet: WT Plot profile 2hr
Distance (um)		Y1	Y2	Y3	Y4	Y5	Y6	Y7	Y8	Y9	Y10	Y11	Y12	Y13	Y14	Y15	Y16	Y17	Y18	Y19	Y20	Y21	Y22		Distance	Average	SD	SEM
0		743.158	1894.9	1257.14	1483.99	872.832	2429.3	500.082	1314.95	1437.5	2171.22	1703.34	2571.81	1266.29	1688	941.09	747.617	2085.46	668.346	2371.45	2379.58	1710.16	2746.54		0	1590.22	663.272	141.41
0.1184		737.862	1966.91	1409.47	1653.92	859.084	2526.7	488.595	1250.38	1334.41	2312.69	1797.02	2850.87	1452.98	1587.31	1621.81	828.958	2060.79	612.854	2432.33	2522.58	1803.05	2944.95		0.1184	1684.34	704.058	150.106
0.2368		851.523	2051.57	1658.54	1560.76	1078.44	2613.64	534.653	1302.03	1262.84	2507.67	1726.58	2978.17	1548.91	1691.05	1762.31	927.93	2257.17	635.218	2291.89	2715.51	1880.36	3051.64		0.2368	1767.66	716.286	152.713
0.3551		968.948	2273.69	1983.61	1753.46	1214.12	2774.92	529.677	1301.01	1368.44	2645.52	1807.63	2847.12	1895.53	1726.88	1827.94	972.036	2390.99	601.41	2243.66	2935.08	1859.81	3165.43		0.3551	1867.59	733.746	156.435
0.4735		1005.02	2346.19	2165.37	1946.46	1438.87	2934.57	592.82	1317.34	1266.37	2947.96	1949.7	2837.76	2141.14	1712.95	1832.07	1096.73	2534.58	598.225	2241.51	3034.48	2024.31	3261.92		0.4735	1964.83	762.985	162.669
0.5919		1128.31	2404.68	2363.52	1961.46	1796.61	2999.78	678.383	1151.44	1292.28	3114.61	1959.19	3019.27	2268.42	1808.49	1933.21	1222.02	2794.7	699.369	2167.02	3127.03	2065.93	3614.4		0.5919	2071.37	803.034	171.207
0.7103		1244.95	2620.51	2623.35	2097.78	1866.43	3283.98	634.685	1201.84	1285	3384.51	2088.13	3187.78	2571.41	1920.92	1991.93	1298.8	2940.02	775.927	2279.24	3087.07	2278.94	3592.76		0.7103	2193.45	842.752	179.675
0.8286		1335.34	2968.42	2902.23	2115.55	2182.05	3522.57	627.382	1301.68	1328.85	3509.37	2120.96	3343.9	2941.89	2026.71	2261.53	1384.91	3329.39	828.335	2431.59	3101.83	2368.65	3723.03		0.8286	2348.01	899.361	191.744
0.947		1428.46	3189.9	3303.12	2506.4	2462.54	3648.67	651.674	1438.02	1504.34	3455.21	2227.72	3511.95	3163.39	2025.8	2324.87	1573.44	3540.94	790.026	2354.55	3120.94	2389.81	3958.07		0.947	2480.45	935.031	199.349
1.0654		1577.96	3361.81	3527.31	2670.23	2738.05	3750.54	803.668	1481.74	1716.24	3696.62	2447.03	3636.82	3473.39	2241.95	2446.94	1679.16	3593.86	878.462	2516.94	3070.91	2608.14	4162.52		1.0654	2640.01	947.261	201.957
1.1838		1771.81	3316.03	3610.72	2458.65	3101.06	4145.97	873.935	1525	1846.32	3692.06	2356.85	3732.27	3486.97	2497.99	2641.33	1860.46	3810.3	934.03	2564.7	3100.57	2590.49	4221.51		1.1838	2733.59	958.041	204.255
1.3021		1873	3492.36	3839.92	2919.59	3193.49	4261.74	1047.38	1647.45	2053.71	3801.49	2506.09	3867.67	3842.09	2525.49	2993.42	1876.52	4204.69	1100.85	3029.35	3170.32	2786.56	4180.01		1.3021	2918.78	967.845	206.345
1.4205		1907.79	3828.37	4047.75	2835.34	3427.06	4608.24	1159.98	1621.01	2212.88	4042.42	2583.88	3812.67	3987.32	2602.64	3161.37	2011.97	4356.26	1284.75	3082.77	3535.61	2841.43	4252.95		1.4205	3054.75	1007.68	214.838
1.5389		2106.2	4084.93	4337.29	3127.81	3565.51	4590.12	1267.02	1736.82	2703.48	4263.43	2928.9	3941.73	4235.93	2891.77	3323.41	2228.24	4639.3	1382.55	3080.02	3555.89	3072.79	4361.04		1.5389	3246.55	1004.14	214.083
1.6573		2247.52	4292.65	4538.62	3486.41	3810.82	4549.49	1433.59	1705.36	2751.85	4405.99	2877.36	4052.14	4361.46	2990.76	3342.26	2264.68	4529.61	1497.45	3277.08	3712.62	3064.72	4410.5		1.6573	3345.59	1005.65	214.405
1.7757		2322.11	4479.57	4554.4	3508.07	4024.81	4798.86	1842.25	2035.74	2822.64	4596.42	3239.39	4198.64	4487.34	3316.49	3492.68	2306.74	4521.48	1554.76	3609.96	3760.2	3189.28	4410.27		1.7757	3503.28	972.227	207.279
1.894		2474.49	4106.26	4633.53	3742.24	4199.09	4939.3	2167.2	2274.42	3030.35	4641.53	3369.15	4234.15	4590.48	3525.18	3869.12	2388.07	4780.67	1896.32	3907.54	4085.67	3402.95	4509.06		1.894	3671.22	913.221	194.699
2.0124		2558.26	4191.56	4443.59	3786.4	4228.48	4943.31	2613.53	2367.71	3469.53	4832.75	3425.12	4446.52	4687.75	3606.17	4067.85	2463.82	4824.44	2273.82	4066.35	3980.01	3311.68	4167.14		2.0124	3761.63	833.927	177.794
2.1308		2677.86	4478.06	4705.88	3657.47	4514.24	5187.85	2945.39	2625.75	3887.02	4809.17	3588.11	4214.45	4675.16	3870.52	4324.57	2647.66	4809.77	2644.97	4297.25	3877.5	3549.37	4178.67		2.1308	3916.67	775.646	165.368
2.2492		2832.68	4125.26	4704.51	3642.34	4347.41	5302.15	3210.74	2776.32	3952.17	4671.48	3503.76	4156.77	4843.06	3795.76	4408.9	2695.96	5071.28	3121.5	4404.66	4161.7	3473.68	4044.2		2.2492	3965.74	727.569	155.118
2.3675		2910.06	4099.14	4699.73	3979.75	4661.37	5170.15	3409.77	3211.68	4309.57	4754.7	3560.84	4186.46	4933.39	3621.94	4107.49	2871.02	5180.51	3333.93	4803.27	4043.92	3461.23	4368.28		2.3675	4076.28	688.871	146.868
2.4859		3206.72	4454.02	4826.06	3655.08	4687.25	5103.06	3569.65	3573.62	4419.77	4746.16	3828.63	4499.84	4982.73	4006.71	4236.99	3166.26	4944.2	3579.92	5361.66	4135.23	3456.2	4484.81		2.4859	4223.84	632.129	134.77
2.6043		3472.21	4574.65	4654.41	3742.63	4784.8	5170.91	3631.16	3940.68	4952.07	4730.99	3722.97	4782.39	4965.08	3869.34	4507.49	3318.05	4965.17	3697.61	6068.41	4237.55	3655.99	4587.84		2.6043	4365.11	671.48	143.16
2.7227		3697.85	4786.75	4863.82	3568.06	4963.49	5350.48	3471.01	3924.46	5360.61	4681.55	3682.07	4714.95	5116.26	3856.96	4070.58	3465.24	5105.91	3796.53	6174.65	4226.66	3714.66	4831.44		2.7227	4428.36	736.911	157.11
2.8411		3713.19	5018.19	5117.15	3484.99	4888.15	5400.87	3551.16	4040.82	5846.12	4756.01	3854.62	4988.19	5470.94	3778.66	4140.82	3400.84	5253.82	3722.03	6409.9	4298.25	3691.93	5181.21		2.8411	4545.81	843.085	179.746
2.9594		3537.77	5312.37	5208.18	3348.44	5132.08	5584.03	3946.57	4087.82	6059.62	4626.65	3908.53	5176.1	5468.32	3739.77	4474.36	3400.47	5419.39	3672.34	6072.63	4206.46	3612.35	5843.6		2.9594	4628.99	898.524	191.566
3.0778		3497.94	5630.43	5077.56	3393.82	5407.22	5388.04	4025.08	4224.28	6293.6	4753.4	3902.31	5817.27	5387.1	3579.11	4596.63	3428.3	5630.17	3939.85	6000.57	4393.93	4006.9	6438.31		3.0778	4764.17	959.115	204.484
3.1962		3531.46	5858.94	5086.98	3549.47	5362.05	5260.98	4349.36	4379.17	5802.47	4678.47	3938.6	6273.62	5354.83	3626.54	4817.01	3220.95	5445.42	4222.84	5744.93	4291.61	4148.35	7074.08		3.1962	4819	974.361	207.735
3.3146		3419.14	6547.13	5420.78	3525.18	5147.46	5657.44	4853.41	4586.4	5911.34	4646.79	4062.22	6820.78	5654.36	3808.94	5001.15	3272.99	5472.06	4290.23	5600.07	4529.97	4043.44	7399.21		3.3146	4985.02	1083.86	231.081
3.4329		3460.01	7143.23	5588.69	3557.95	5418.49	5445.52	5156.73	4634.48	5574.48	4638.26	4155.32	6970.36	5759.49	3827.35	5328	3490.64	5813.7	4846.34	5643.23	4738.78	4369.88	7918.73		3.4329	5158.17	1145.16	244.149
3.5513		3684.98	7626.75	5996.57	3695.46	5458.93	5433.52	5577.54	4416.02	5429.16	4854.6	4258.48	7722.2	6132.92	3801.15	5603.21	3626.58	5578.39	5174.92	6000.94	4975.94	4394.69	8636.49		3.5513	5367.25	1306.01	278.442
3.6697		3889.45	7745.07	6322.19	3881.07	5640.51	5416.37	5910.88	4671.48	5695.95	4824.74	4463.04	8386.15	6435.59	3927.89	5866.28	3551.19	5678.79	5547.76	5587.44	5081.39	4588.45	8962.38		3.6697	5548.82	1381.29	294.492
3.7881		3888.2	7761.87	6270.67	3899.09	6052.36	5820.07	6260.48	4831.19	5755.84	5060.66	4631.83	8684.1	6247.24	4208.04	6519.16	3709.12	5789.67	5980.6	5772.42	5252.53	4650.42	9430.1		3.7881	5748.89	1433.1	305.538
3.9064		4018.95	7947.23	6603.31	3805.34	5989.28	5810.4	6863.75	4793.44	5555.4	5273.8	4786.12	9314.79	6582.07	4234.31	7117.22	3870.54	6094.57	6224.19	5898.78	5791.14	4873.97	9646.19		3.9064	5958.85	1540.35	328.403
4.0248		4158.13	8040.39	7077.03	3887.97	6058.48	5722.96	7583.35	4832.2	5687.25	5526.51	5045.48	9298.5	6920.49	4201.44	7544.74	3890.89	6085.35	6726.97	6087.35	5904.78	5347.9	9355.63		4.0248	6135.63	1537.27	327.747
4.1432		4312.43	8303.99	7379.5	4040.73	6366.95	6003.98	8466.48	5132	5901.3	5751.64	5246.47	9278.58	7065.75	4264.52	7632	3874.71	5979.66	7430.54	6089.4	6395.21	5486.77	9185.05		4.1432	6344.89	1560.71	332.745
4.2616		4149.06	8323.48	7829.3	4261.95	6370.35	6379.01	9131.9	5360.27	6040.09	6187.36	5659.95	8819.45	7546.66	4241.86	7656.02	4225.4	6286.55	8236.29	6270.54	6969.84	5650.2	9304.15		4.2616	6586.35	1577.4	336.302
4.38		4418.35	8389.78	8135.2	4535.39	6596.63	6784.68	10009.1	5542.23	5895.33	6464.04	5978.78	9335.32	7879.64	4426.82	7786.16	4160.69	6810.85	9134.57	6618.05	7586.61	6052.57	9572.71		4.38	6914.25	1703.79	363.249
4.4983		4516.19	8402.6	8141.69	4804.65	6964.76	7367.39	10444	5853.28	6253.39	6971.57	6537.39	9408.81	8015.68	4739.36	7933.99	4257	7325.37	9826.31	7069	7939.03	6756.36	9611.92		4.4983	7233.63	1696.87	361.775
4.6167		4595.56	8677.75	8392.67	5053.37	7262.02	7557.46	10496.4	6240.5	6596.81	7529.88	7256.84	9514.27	8292.98	4904.1	8131.83	4357	8071.05	10668.6	7829.33	8468.74	7425.29	9420.01		4.6167	7579.2	1715.91	365.833
4.7351		4585.15	8928.89	8260.73	5558.86	7468.03	7948.17	10939.9	6672.64	7056.23	7995.1	7930.26	9306.2	8341.02	5067.93	8201.48	4462.05	8424.48	10750.4	8549.64	8847.46	8155.36	9259.79		4.7351	7850.44	1692.21	360.78
4.8535		4682.88	9130.99	8657.82	6127.36	7550.23	8430.83	11136.3	7577.25	7890.9	8283.19	8991.08	9014.63	8580.78	5576.72	8196.54	4509.11	8816.51	10907.8	9274.45	9178.27	9191.08	9021.64		4.8535	8214.84	1661.67	354.269
4.9718		4663.24	9419.94	8791.66	6286.35	7924.69	8908.08	11642.9	8103.26	8452.8	8607.13	10137.7	9254.21	8841.28	5966.17	8230.97	4714.84	9217.48	11357.9	10115.1	9434.14	10019.3	8986.38		4.9718	8594.34	1781.2	379.752
5.0902		4805.96	9632.21	9003.25	6555.1	8118.15	9309.14	12022.1	8433.74	9356.94	9031.48	10659.4	8833.19	9024.28	6178.61	8460.26	4889.73	9742.73	11504.2	10919.7	9725.11	10835.8	8675.58		5.0902	8896.21	1866.24	397.884
5.2086		4806.69	9823.85	8844.52	6777.36	8415.14	9691.26	12035	8829.55	10110.4	9188.33	11446.6	8881.46	8971.61	6504.6	8747.41	5231.28	10011.7	12086	11688.9	9693.86	11375.5	8889.3		5.2086	9184.1	1956.55	417.138
5.327		5182.59	9708.55	8711.71	6889.48	8531.03	10254.9	12043.8	8896.33	10916.9	9656.36	11566.5	8819.6	8746.69	6562.09	8962.5	5595.21	10359.5	12282.6	11870.3	9885.19	11711.9	8957.85		5.327	9368.7	1965.84	419.118
5.4454		5489.75	10071	8788.38	6923.51	8461.01	10562.7	12414.6	9181.63	11726.6	9368.89	11924.3	9063.21	8818.26	6775.25	9245.27	5974.82	10674.8	12201.9	12042.1	10140.7	11897.2	8922.17		5.4454	9575.82	1991.91	424.676
5.5637		5686.3	10142.8	8505.99	6881.74	8240.58	10817.7	12692.5	9259.56	11857	9581.83	11716.7	8942.65	8609.48	6768.42	9425.09	6282.69	10916.4	12377.4	12571.2	9995.8	11804.3	9008.66		5.5637	9640.21	2032.16	433.259
5.6821		5896.31	10220.5	8642.28	7179.48	8362.76	10845.3	13376.7	9288.14	12170.5	9888.06	11658.4	9232.3	8628.11	6820.52	9659.68	7398.76	10827.3	12775.8	12453	10056.1	11633.2	8867.48		5.6821	9812.76	1983.08	422.793
5.8005		6738.81	10413.1	8702.12	7209.38	8009.38	11110	13660.5	9762.33	12533.6	9741.11	11751.4	9053.99	8788.7	6954.55	9511.17	8240.58	10731.2	12989.8	12224.8	10237.7	11590.3	8756.53		5.8005	9941.41	1929.82	411.44
5.9189		7570.88	10981.5	8857.15	7093.54	8354.45	11206.9	13733.2	10003.8	12291.1	9675.59	11898	8960.89	8762.62	7172.35	9912.83	9188.5	11042.6	13717.4	12271.6	10144.2	11859.5	8917.45		5.9189	10164.4	1895.82	404.19
6.0372		8281.02	10675.5	9329.73	7366.39	8347.52	11160.1	13774.5	9977.87	12058.1	9875.23	11757.1	9159.56	9314.32	6844.8	9934.66	9788.59	11129.4	13710.5	12349.2	10313.1	11715.8	8899.07		6.0372	10261.9	1795.79	382.863
6.1556		9065.64	10521.3	9501.33	7114.76	8602.44	11171.8	13922.5	10212	12261	9680.37	12007.8	9102.74	9411.21	7244.31	10015.4	10082.1	10779.7	13658.3	12163.3	10208.4	11765.8	8760.16		6.1556	10329.7	1751	373.315
6.274		9689.56	10281.1	9344.34	7486.42	9051.52	11228	14293.5	10189.2	12283.4	9860.76	12128.3	8917.4	9416.81	6968.97	10254.6	10221.2	10775.7	13789.6	12122.9	10604.1	12094.8	8986.39		6.274	10454	1772.16	377.826
6.3924		9598.03	10277	9659.27	7405.23	9083.86	11270.9	14185.5	10146.6	12101.2	9739.8	12469.9	9110.07	9475.59	7314.05	10814.5	10548	11024.2	13943.1	12194.7	10621.6	12324.7	9169.3		6.3924	10567.1	1754.57	374.075
6.5107		10078.5	10315.6	9442.45	7332.18	8931.75	11414.1	13835.3	10152	12004.6	10167	12727	9229.5	9384.7	7226.07	10522.1	10769	11107.9	14212	12184.3	11091.5	12555	9086.5		6.5107	10625.9	1785	380.562
6.6291		10519.1	10077	9825.6	7109.74	9329.27	11098.2	13766.9	9780.09	12043.1	10161	12176.9	9115.93	9745.68	7242.18	10407.9	10571.6	11191.5	13947	12255.2	11282.5	12304.9	9091.23		6.6291	10592.8	1713.22	365.261
6.7475		10208.8	10233	10064.7	6930.56	9125.23	11229.4	13930.9	9684.65	12076.4	10485.4	12291.9	9163.71	9869.25	7151.72	10149.2	11105.4	10891.7	13612	12011.1	11593.1	12229	9049.3		6.7475	10594.8	1728.59	368.537
6.8659		10581.1	10433.4	10149.6	6987.57	9494	11057.6	14046.3	9453.05	12064.5	10804	12301	8891.94	9835.23	7049.93	10185.1	11004.9	11017.4	13623.9	12183.6	11004.3	12287.8	8673.51		6.8659	10596.8	1757.8	374.764
6.9843		10725.5	10320.1	9918.16	6869.64	9623.14	10997.1	13756.3	9845	11931.7	10886.7	11982.5	8658.4	9680.37	6896.8	10227.2	11289.5	10969.4	13902.4	11947.3	11321.9	12184.6	8654.61		6.9843	10572.2	1764.37	376.165
7.1026		10863.4	10591	9853	6914.07	9571.4	10655.9	13527.9	10043.9	12072	10769.8	11859.3	8469.34	9680.63	7059.82	10017.1	11430.4	10824.2	13737.8	12010.3	11174.3	11978.5	8607.81		7.1026	10532.4	1717.13	366.094
7.221		11407	10788.2	9674.23	7057.68	9394	10819.1	13672.5	9904.81	11675	10843.6	11942.1	8563.22	9488.72	6946.13	10177.3	11066.6	10263.1	13452.8	12159.6	10826.4	11988	8704.65		7.221	10491.6	1701.07	362.67
7.3394		11126	10843.9	9883.78	6476.19	9347.93	10907.4	13154	10044.5	11836.9	10791.6	12013.4	8501.91	9734.88	6923.35	10371.2	11151	10592.5	13412.1	11818.1	11273.5	11968.8	8561.73		7.3394	10487.9	1712.71	365.15
7.4578		11221.7	10927.8	9529.83	6665.87	9257.13	10975.5	13343.1	9988.22	11829.6	10571.1	11521.6	8219.65	9319.87	6760.91	10314.8	10805.1	10695.1	13218	11895	11071.8	11697.7	8698.11		7.4578	10387.6	1706.69	363.867
7.5761		11083	11085.6	9360.15	6386.11	9449.24	10856.8	13172.4	10174.7	11669.6	10827.9	11367.4	8328.09	9096.37	6957.49	10609.7	10713.3	10517.6	13031.6	11900.8	10943.3	11518.8	8204.81		7.5761	10329.8	1694.15	361.195
7.6945		10797.2	11365.1	9133.43	6310.31	8901.73	11009.9	13171.8	10145.3	11623.8	10791.8	11230.1	7834.46	8863.81	6738.96	10763.8	10414.6	10643.1	13090.9	12113.8	11234.8	11560.2	8355.43		7.6945	10277	1793.03	382.276
7.8129		10616.6	11282.6	8696.61	6162.97	8939.43	10983.3	12502.2	10180.5	11612.6	10603.8	10748.8	7941.96	8456.7	6631.59	10862.1	10235.4	10668.8	13219.8	12553.2	11215.6	11071.6	8765.84		7.8129	10179.6	1782.4	380.009
7.9313		10695.8	11513	8641.24	6244.1	8583.98	10712.5	12395	10350.9	11956	10931.9	10562.2	8308.68	8242.39	6217.49	10937.3	9861.08	10501.3	12818.4	13032.1	11058.7	10676.2	9008.39		7.9313	10147.7	1818.25	387.653
8.0497		10175	11459.8	8535.09	6168.76	8152.3	10799.5	12393.6	10182	12421.2	11133.8	10488.7	8370.86	8332.98	6389.93	11138.4	9926.93	10378.3	12295.3	13046.3	11233.8	10727.7	9009.46		8.0497	10125.4	1825.73	389.248
8.168		10110.6	11344.8	8526.11	6063.54	8221.35	10586.4	11489.6	10291	12776.9	11005.4	10067.3	8320.92	8313.05	6429.75	11396	9716.9	10174	12519.2	12974.2	10919	10339.4	9099.79		8.168	10031.2	1802	384.189
8.2864		10091.4	10966.4	8635.01	6273.5	8097.06	10396.2	11414.8	10013	12656.9	11042.9	9760.31	8173.91	8435.93	6313.62	11345.2	9387.01	10111.2	12011.1	12906	10753.2	10098.1	8946.58		8.2864	9901.33	1734.75	369.851
8.4048		9662.56	10644.9	8406.49	6078.31	8177.52	10414.9	10905.9	10003.7	12709	10869.7	9874.77	8002.38	8300.04	6335.75	11561.7	9221	9944.91	11738.7	12787.8	10904.5	10183	8562.45		8.4048	9785.9	1744.26	371.878
8.5232		9452.58	10777	8502.77	6488.59	8166.65	10139.8	10303.4	9640.58	12598	10692	9973.88	7626.64	8359.22	6223.92	11564.1	9120.49	9730.94	11494.1	12311	10465.9	10388.9	8407.24		8.5232	9655.8	1652.18	352.247
8.6415		9325.8	10721.1	8564.43	6406.85	8105.36	10291.4	10231.6	9285.52	12458.3	10846.8	9915.29	7447.88	8346.21	6566.56	11436.2	9139.42	9638.01	10947.6	12726.1	10223.7	10215	8121.76		8.6415	9589.14	1639.89	349.626
8.7599		9264.11	10314.1	8695.13	6202.94	8188.9	10414.5	10047.1	8938.83	12043.7	10356.5	9727.06	7168.9	8538.28	6418.79	11083.7	8814.49	9798.25	10573.6	12676.8	9520.75	10070.7	8038.27		8.7599	9404.33	1582.39	337.368
8.8783		8973.68	9758.1	8344.33	6194.39	8249.59	10056	9620.66	8437.56	12515	10124	9608.1	7012.26	8207.2	6300.15	10725.3	8476.01	9464.44	10575.7	12488.5	8905.71	9996.75	7718.98		8.8783	9170.57	1612.97	343.886
8.9967		8527.11	9121.7	7977.5	5890.76	8387.74	10001.2	9160.41	7928.62	12286.8	9425.69	9304.9	6793.39	7758.06	6221.81	10810.7	8609.63	9433.69	10269.7	12154.1	8294.76	9743.74	7049.19		8.9967	8870.51	1628.95	347.293
9.115		8657.52	8629.19	7706.51	5899.55	7806.75	10033.8	8590.07	7645.55	12055.7	8789.81	9132.86	6113.65	7647.26	6004.95	10819.2	8399.84	9451.86	9881.14	12285.7	7787.11	9577.67	6710.2		9.115	8619.36	1703.91	363.274
9.2334		8386.57	8169.13	7216.81	5784.39	7502.98	10080.2	8051.56	6793.97	11822.5	8269.37	8971.6	5887.48	7100.55	5734.46	10402.5	8429.62	9543.06	9228.73	12546.4	7830.68	9284.9	6164.41		9.2334	8327.36	1796.12	382.934
9.3518		8385.02	7478.14	6755.7	5483.85	7215.82	9751.94	7372.22	6374.45	12149.4	7762.35	9019.88	5440.49	6566.98	5862.49	9994.09	8048.73	9443.48	8798.44	12484.6	7833	9118.83	5934.61		9.3518	8057.94	1892.47	403.477
9.4702		8015.16	7204.39	6178.76	5448.51	6772.74	9222.46	6495.06	5795.74	12170.6	7869.79	9003.5	5288.62	6233.55	5618.5	9375.69	7435.46	8987.93	8122.72	12394.1	7558.13	9268.2	5577.81		9.4702	7728.97	1950.65	415.88
9.5886		7275.52	6780.66	5931.4	5157.68	6250.48	8579.16	5987.46	5073.31	12231.7	7765.15	8526.97	5022.89	5777.59	5367.63	8872.35	7557.42	8519.67	7180.7	12249.8	6966.18	8822.49	5194.81		9.5886	7322.32	2009.34	428.393
9.7069		7254.5	6871.36	5570.87	4759.82	5864.08	7884.69	5517.53	4431.86	12124.9	7511.62	8297.19	4700.13	5587.85	5197.33	8455.38	6762.38	7945.85	6421.16	12156.2	6296.38	8387.06	5273.17		9.7069	6966.88	2046.26	436.263
9.8253		6586.64	6872.08	5020.59	4354.08	5524.78	6841.02	4806.03	3899.76	12013.7	6878.78	7727.17	4888.38	4914.32	5045.27	7837.28	6698.72	7328.73	5997.7	11396.9	5769.71	7986.25	5015.57		9.8253	6518.34	2006.82	427.854
9.9437		6328.01	6708.5	4385.42	3767.53	4963.9	5747.96	4081.06	3311.93	11717.8	6201.31	7169.11	4482.92	4435.44	4646.2	7554.24	6486.1	6103.1	5350.45	11058	5416.91	7403.45	4750.73		9.9437	6003.18	2061.17	439.444
10.0621		6185.77	6031.82	3925.12	3283.19	4535	5044.97	3365.96	2853.46	11154.9	5642.72	6630.15	4383.36	3895.15	4085.98	7233	5678.9	5488.09	4476.3	10318.4	5069.46	6719.69	4778.68		10.0621	5490.01	2016.22	429.86

## Sheet: WT Plot profile 3hr
Distance		Y1	Y2	Y3	Y4	Y5	Y6	Y7	Y8	Y9	Y10	Y11	Y12	Y13	Y14	Y15	Y16	Y17	Y18		Average	SD	SEM 3 hrs
0		1402.4	1671.48	1671.58	2278.95	1595.37	1108.68	967.202	2303.37	1693.92	2075.9	2275.01	4635.65	2388.83	967.128	1404.02	900.805	2610.85	847.198		1822.13	875.702	206.405
0.1184		1654.79	1883.33	1574.35	2666.48	1701.8	1245.74	894.991	2488.16	1690.27	2386.23	2522.82	5043.88	2469.85	1158.35	1714.78	853.688	3172.2	1076.77		2011.03	977.745	230.457
0.2368		1950.87	2024.77	1665.68	2881.4	1891.11	1139.48	869.617	2652.5	1680.61	2663.34	2936.05	5371.59	2678.6	1282.49	1678.36	988.96	3949.09	1396.94		2205.64	1096.35	258.413
0.3551		2182.2	2194.1	1719.63	2922.66	2064.2	1216.65	1134.68	3000.45	1751.7	2762.47	3427.66	5466.49	2769.12	1233.04	1956.62	1045.89	4707.41	2006.43		2420.08	1162.18	273.927
0.4735		2529.13	2421.81	1738.66	3049.53	2114.67	1264.49	1254.98	2959.27	1866.62	3008.1	4318.82	5847.17	2722.75	1194.08	1992.65	1129.37	4980.92	2532.84		2606.99	1276.64	300.907
0.5919		2912.28	2452.62	1850.93	2961.2	2196.16	1235.07	1647.59	2908.18	2094.16	3113.09	4879.21	5866	2848.54	1283.78	1936.4	1098.29	5618.42	3349.54		2791.75	1368.7	322.606
0.7103		3193.12	2773.93	1962.42	2870.89	2357.78	1322.59	1697.39	3132.68	2271.29	2988.4	5263.22	5797.41	3025.88	1120.4	1981.99	1245.73	6310.72	4096.4		2967.35	1479.34	348.684
0.8286		3891.51	2887.52	2130.44	2847.97	2319.44	1340.83	1872.66	3194.74	2469.61	3220.26	5811.19	5760.92	3068.54	1182.74	2041.12	1440.6	6556.58	5037.18		3170.77	1579.37	372.262
0.947		4221.42	3224.87	2163.41	2833.95	2350.96	1306.56	1850.71	3294.88	2699.63	3101.35	6403.48	5591.34	3204.86	1303.48	2236.25	1420.59	7029.48	5805.2		3335.69	1723.07	406.131
1.0654		4660.85	3355.41	2370.38	2958.77	2318.82	1399.99	1935.41	3502.96	2862.03	3191.63	6567.75	5706.51	3084.05	1561.21	2315.77	1460.43	7758.52	6558.16		3531.59	1869.88	440.734
1.1838		5217.03	3521.53	2517.53	3085.47	2317.28	1552.68	1834.28	3632.04	3147.34	3418.56	7097.73	5638.05	2860.21	1602.86	2321.12	1555.88	8479.66	6631.5		3690.6	2011.66	474.152
1.3021		5340.12	3487.55	2731.2	3111.12	2176.52	1450.63	1799.26	3474.56	3158.63	3276.22	7418.08	5432.32	3161.24	1718.52	2373.57	1662.45	9013.5	6669.36		3747.49	2101.58	495.348
1.4205		5682.89	3593.5	2673.66	3222.73	2258.8	1401.78	1915.95	3594.77	3272.27	3428.77	7502.09	5197.12	3309.61	1876.9	2438.91	1765	9823.44	7125.97		3893.56	2237.32	527.342
1.5389		5832.16	3790.12	2794.55	3234.5	2399.38	1367.95	1936.89	3448.89	3271.96	3383.34	7362.56	5461.47	3492.04	1890.86	2641	1858.34	10272.7	7120.23		3975.5	2285.88	538.787
1.6573		6002.7	3836.47	2945.61	3410.48	2493.73	1451.45	2093.83	3540.15	3332.48	3644.3	7149.72	5494.86	4013.43	2050.77	2875.91	1984.52	10679.6	7480.68		4137.82	2313.6	545.32
1.7757		6099.91	3839.8	3260.34	3530.55	2746.49	1574.85	1958.22	3671.76	3598.38	3890.63	7400.2	5294.62	4134.82	1940.25	3132.06	2232.06	11030.5	7495.13		4268.37	2343.2	552.297
1.894		6229.29	3987.21	2937.21	3798.86	2958.17	1697.63	2044.8	3896.36	3600.38	3983.7	7586.87	5320.32	4442.15	1931.94	3496.39	2309.44	11672.3	7538.64		4412.87	2438.47	574.753
2.0124		6509.31	4335.14	3034.76	3791.53	3346.83	1767.94	2146.47	3919.31	3824.92	3845.22	7650.77	5591.91	4835.41	1992.56	3525.7	2653.61	12532.5	7519.28		4601.28	2556.02	602.459
2.1308		6168.88	4271.25	2974.32	3692.74	3579.01	1803.22	2123.51	3961.12	4322.79	3905.09	7448.55	5712.48	5006.41	2012.4	3893.13	2989.22	12818.5	7655.05		4685.43	2560.97	603.626
2.2492		6177.24	4408.43	2930.94	3669.32	3950.51	1949.55	2132.18	4211.86	4600.75	3960.31	7419.33	5760	5051.04	2091.51	4561.73	3299.3	13448.6	7877.25		4861.11	2641.21	622.54
2.3675		6267.78	4461.67	2918.47	3666.57	4469.24	2079.52	2276.68	4101.26	5103.8	4151.82	7096.78	6017.93	4705.73	2184.67	5423.52	3854.66	14194.6	8227.75		5066.8	2744.57	646.902
2.4859		6394.68	4641.31	2871.54	3978.57	4885.28	2060.72	2425.77	4091.96	5461	4267.52	7029.1	6538.1	4645.02	2198.09	6548.44	4316	14877.7	8752.87		5332.42	2901.04	683.781
2.6043		6833.66	4956.66	2887.7	4191.42	5383.55	2327.12	2426.95	4108.67	5645.92	4266.51	6858.51	7041.54	4600.17	2291.24	7543.77	4836.92	15947.6	9217.06		5631.39	3128.86	737.479
2.7227		7130.24	5202.44	2856.46	4350.74	5702.28	2384.55	2437.64	4448.05	6068.86	4532.29	6520.16	6962.51	4516.79	2421.81	8133.83	5265.5	16522.4	9648.01		5839.14	3247.14	765.357
2.8411		7658.16	5549.2	2740.49	4570.92	5961.18	2343.42	2365.28	4628.79	6509.19	4721.86	6285.25	7547.53	4598.36	2633.95	8785.46	6139.51	16471.9	10407.4		6106.55	3320.04	782.54
2.9594		7707.98	5797.06	2830.25	4561.24	6248.77	2626.59	2595.57	4754.06	6537.27	5116.91	6331.55	7772.01	4675.04	3029.46	9260.15	7072.93	16670.7	10441		6334.92	3315.84	781.55
3.0778		7798.25	5962.72	2968.7	4501.25	6288.9	2956.87	2669.17	5010.83	6508.42	5367.74	6373.03	8174.84	4751.63	2926.63	9531.86	7509.44	16831.8	10660.7		6488.49	3351.01	789.84
3.1962		7870.11	6111.84	3014.13	4720.43	6412.02	3231.72	2671.77	5446.98	6710.83	5673.83	6252.28	9019.98	4954.61	3069.59	10061.5	7953.06	16932.7	11440.5		6752.66	3431.8	808.884
3.3146		8137.69	6996.07	3267.5	4778.53	6282.85	3545.87	2698.16	5549.92	6527.08	6052.02	6198.07	9648.05	4917.19	3155.4	10043.1	8351.61	16972.2	12398.2		6973.3	3502.15	825.464
3.4329		8495.22	7394.73	3777.08	4961.89	6327.52	3995.46	2842.45	5935.05	6828.6	6673.64	5827.4	9955.73	4951.15	2977.82	9602.76	9135.21	16957.8	12646.4		7182.55	3473.93	818.813
3.5513		8712.73	7949.57	4129.28	4828.84	6325.23	4342.75	2810.63	6010.88	6964.74	7735.45	5574.29	10303.5	5158.29	3079.27	9375.95	10172.3	17222.2	13055.4		7430.63	3563.86	840.01
3.6697		8666.63	8408.48	4573.77	4984.63	6323.21	4926.74	2973.3	6430.76	7015.54	8245.22	5406.46	11048.1	5846.26	3168.08	9596.17	11887.7	17127.5	13787.7		7800.91	3653.16	861.058
3.7881		8751.25	9179.68	5550.39	5196.76	6238.63	5341.63	3314.13	6345.07	6747.15	8684.28	5376.05	11173.4	5742.97	3255.82	9677.64	12327.2	17085.2	14131.3		8006.59	3643.47	858.775
3.9064		8976.08	9841.86	6284.31	5024.22	6565.18	5870.19	3387.36	6500.04	6936.48	9491.68	5383.14	10908.7	6250.31	3562.85	9767.03	13597.4	17230.9	14434.9		8334.03	3702.41	872.667
4.0248		9067.63	10258.5	6508.72	4866.37	6533.32	6388.66	3565.61	6261.87	6775.8	9897.8	5187.03	10746.4	6825.02	3678.78	9574.41	14252.8	16802.4	14572		8431.28	3691.04	869.986
4.1432		9130.21	10661.3	6668.26	5128.73	6533.38	6788.48	3862.21	6316.67	6817.4	9954.74	5172.85	10694.5	7018.75	3773.85	9728.03	14573	16491.6	15673		8610.39	3739.53	881.416
4.2616		9345.03	10765.9	6848.6	5296.91	6405.3	7069.73	4471.38	6072.36	7087.26	10918	5001.14	10569.9	7488.27	3960.66	9607.41	14626.7	16588	16235.4		8797.67	3769.85	888.561
4.38		9234.02	10418.7	6876.85	5440.71	6216.18	7222.11	4850.51	5875.97	7153.08	11259.3	5151.91	10817	7928.77	3949.26	9766.96	15343	16492.5	17323.8		8962.26	3920.28	924.018
4.4983		9160.16	10153.4	7059.63	5788.9	6065.26	7592.66	5299.9	5762.62	7073.39	11597.7	5204.53	10897.9	8486.01	3985.71	9631.09	15241.5	16382.6	17797.9		9065.61	3910.5	921.713
4.6167		8896.42	10060.1	7357.94	5921.92	5968.92	7645.22	5606.4	5689.72	7248.72	12328.7	5408.23	10608.5	8847.73	4212.6	9769.94	15403.6	16320.8	18409.5		9205.83	3960.57	933.515
4.7351		8790.24	9868.28	7659.26	6257.38	6052.65	7822.17	5578.33	5577.78	7005.99	12642.5	5585.66	10675	8947.04	4714.14	9480.1	15303	16277.1	18400.6		9257.62	3900	919.239
4.8535		8975.3	9638.22	7833.55	6590.77	5799.56	8032.33	5608.12	5627.23	7090.92	12856.7	5639.09	10668.9	9133.15	4905.07	9547.74	15498.8	16280	19012.2		9374.32	3974.05	936.692
4.9718		9144.24	9855.3	7991.99	6749.09	5531.51	8156.55	5585.47	5419.17	6976.94	13299.7	5766.24	10724.7	8637.51	5210.77	9564.76	15669.4	16230.7	18898.8		9411.83	3990.1	940.475
5.0902		9394.92	9729.26	8332.26	7151.19	5602.2	8290.04	5732.56	5507.59	6918.99	12922.1	5713.74	10921.2	8521.54	5796.01	9681.01	15831.6	16062.5	18910.1		9501.05	3907.81	921.08
5.2086		9451.82	9658.69	8768.18	7179.06	5656.42	8448.44	6029.15	5641.78	6983.62	13103.8	6137.37	10613.5	8847.74	6309.34	9979.85	15771.6	16224.4	18517.2		9629	3778.78	890.667
5.327		9233.62	9867.12	9119.15	7416.55	5411.02	8514.43	5980.24	5860.46	6830.05	13372.1	6394.21	10264.1	9184.95	6573.8	9903.17	15525	16040.5	18185.7		9648.68	3676.63	866.589
5.4454		9315.11	9827.01	9216.65	7413.93	5509.23	8516.41	6014.07	5837.23	6948.35	13639.3	6748.14	10148.3	9329.71	7393.17	9944.6	15413.3	16024.8	18185.5		9745.82	3615	852.063
5.5637		8875.17	9750.2	9033.16	7545.3	5587.24	8432.47	5965.85	5938.56	6746.39	13937.9	7260.09	9796.24	9456.32	7636.3	9902.35	15578.3	16009.4	17816.8		9737.11	3571.57	841.827
5.6821		8855.7	9872.67	9102.45	7815.04	5625.27	8512.21	6184.17	5990.14	6921.14	13875.9	7657.29	10274.9	9909.07	7851.44	9574.09	15645.6	15808.1	17277.8		9819.61	3429.9	808.435
5.8005		8811.95	9997.95	9119.83	7804.4	5796.69	8608.21	6221	5827.39	7090.09	13289.6	8203.53	10490.8	10298	8670.29	9288.94	15654.3	15556.3	16811.9		9863.4	3268.82	770.467
5.9189		9026.27	9940.21	9346.61	7955.25	6083.05	8455.38	6165.72	5793.22	6925.28	13204.9	8403.01	10470.8	10565.6	8872.94	8751.24	15428.6	15119.9	16405.3		9828.52	3140.38	740.195
6.0372		9015.9	10123.7	9558.8	8228.06	6792.87	8597.19	6238.2	6158.11	7067.52	12998.1	8368.85	10525.2	10762.9	8751.82	8741.77	14853.7	15097.7	15924.3		9878.04	2926	689.664
6.1556		9154.3	10161	9697.3	8203.44	7154.44	8424.26	6453.52	6369.35	7159.35	12890.3	8553.84	10576	10600	9215.02	8421.83	14609.5	15002.1	14995.2		9868.93	2724.62	642.199
6.274		9437.59	9874.22	9632.31	8288.25	7651.1	8452.85	6594.02	6867.19	7023.17	12790.1	8583.13	10397.3	10510.9	9357.2	7897.72	14408.3	14584.6	14215.9		9809.21	2518.81	593.688
6.3924		8974.21	10008.8	9742.99	8201.53	8118.84	8579.76	6839.77	7097.36	6643.62	13036.2	8818.91	10167.4	10373.5	9772.12	7680.43	14222	14408.4	13708.5		9799.69	2427.73	572.222
6.5107		9097.5	9874.83	9492.62	7929.04	8110.93	8345.9	6931.08	7355.03	6478.29	12827.3	8789.1	10329.1	9902.82	9734.08	7313.97	14247.4	14272	13306.4		9685.41	2389.82	563.285
6.6291		9072.75	9560.37	9373.25	7952.13	8229.84	8380.09	7079.33	7392.45	6466.27	12977.8	8778.37	9657.75	9754.66	9639.66	7105.69	14058.3	13899.7	12792.9		9565.08	2289.24	539.58
6.7475		8920.11	9891.08	9503.78	8073.59	8043.39	8620.04	6958.9	7631.74	6216.89	12772.7	8540.56	9815.95	9872.73	9444.97	6771.29	13646.3	13213.4	12282.8		9456.68	2162.26	509.649
6.8659		8444.77	9610.48	9580.43	8149.99	8083.97	8495.04	6576.06	7502.52	6228.02	12126.7	8853.93	9230.76	9731.25	9937.15	6454.48	13470	12899	11368		9263.47	2053.73	484.069
6.9843		8366.61	9438.47	9943.2	8083.34	8311.57	8493.35	6867.82	7526.26	6197.23	12036.1	8654.9	9397.69	9113.32	9653.29	5927.85	13022.1	12190.1	10088.8		9072.89	1892.15	445.984
7.1026		8215.39	9315.04	9679	7719.74	8385.53	8504.76	6794.26	7467.61	6395.03	11783.1	8933.74	9168.72	9187.1	9543.06	5219.11	12549.1	11653.5	8848.09		8853.44	1812.22	427.144
7.221		8055.19	9282.09	10049.4	7636.53	8347.09	8794.89	6703.04	7423.97	6767.98	11756.3	9265.92	9152.14	9571.75	9103.15	5194.23	12194.2	11272.6	7591.69		8786.79	1766.79	416.438
7.3394		7884.87	9113.11	10317.8	7332.92	8353.03	8637.5	6952.1	7637.07	6783.93	11657.3	9435.34	9226.36	9497.83	9746.53	4628.5	11269.7	10453.8	6603.57		8640.63	1750.95	412.703
7.4578		7751.48	9022.34	10672.3	7451.08	8208.31	8477.49	6835.73	7600.86	6526.23	11321.5	9605.72	8794.16	9522.5	9576.24	4298.36	10502.1	10194.9	5959.89		8462.29	1774	418.135
7.5761		7631.38	8918.92	10506.3	7423.45	8367.65	8578.95	6816.95	7583.2	6888.61	11431.2	9947.43	9024.92	9850.37	9911.73	4137.73	9538.38	9440.88	5022.57		8390.04	1826.57	430.527
7.6945		7968.79	8922.24	10163.4	7300.6	7959.82	8985.91	6872.01	7690.6	6824.36	11512.4	10307.5	9140.73	10056.2	10081	4084.39	8561.52	8896.52	4775.06		8339.06	1856.64	437.614
7.8129		8148.79	9134.08	10186.8	7244.48	8068.32	8689.72	6749.89	7712.82	7077.85	11887.4	10879.3	9561.58	9930.91	9616.37	3802.7	8175.63	8287.23	4951.14		8339.17	1926.06	453.976
7.9313		8048.59	9429.02	10385.3	7413.86	7985.66	8415	6911.81	8045.33	7389.65	12108	11552.8	9986.86	10095.8	9981.4	3288.85	7595.61	7682.6	5266.36		8421.25	2085.8	491.628
8.0497		8145.51	8754.61	10204.6	7420.3	8038.51	8301.91	6632.32	8253.39	7396.04	11777.9	11589.4	9441.49	10520.2	10438.4	2989.92	7006.99	7482.54	5384.05		8321.01	2122.03	500.167
8.168		8539.22	8795.03	9997.06	7272.47	8127.54	8449.46	6499.62	8082.94	7669.61	12247.4	11409.7	9291.55	10862.3	10489.6	2957.74	6258.12	7368.86	5064.04		8299.01	2231.32	525.927
8.2864		8834.94	8999.67	10006.8	7170.59	7981.4	8644.25	6009.87	8359.57	7678.14	12527.1	11177	9337.33	11102.3	10737.6	2806.45	5782.67	7182.03	4924.7		8292.36	2368.7	558.308
8.4048		9055.58	9367.12	9702.55	7341.76	8199.9	8768.69	5953.99	7960.95	7578.07	13370.2	10869.2	9699.26	10900.5	10727.2	2575.32	4779.29	7135.36	4961.1		8274.78	2533.6	597.176
8.5232		9501.5	9755.83	9395.8	7301.98	8266.09	8902.17	5953.4	7880.15	7266.53	13840.9	10548.6	10633.3	10146.2	10660.6	2204.02	4093.46	6008.01	5171.94		8196.14	2715.76	640.112
8.6415		9585.39	10474.3	9522.48	6985.31	8484.35	8498.14	5786.11	7652.45	6578.07	14198.2	10262.6	10945.7	9819.61	10633.4	1874.2	4039.32	4604.85	4673.87		8034.35	2960.39	697.772
8.7599		9367.08	10585.1	9295.74	6636.25	8262.18	8192.55	5462.05	7218.06	6102.37	14389.8	10560.5	10604.7	9288.62	10797.3	1671.84	3918.12	3908.82	3870.7		7785.1	3128.46	737.385
8.8783		8861.9	10530.6	9222.45	6871.64	8404.15	8219.5	4936.14	6676.4	5710.46	13382	10484.7	9845.52	8758.09	10963.5	1471.12	3842.47	3724.51	2510.76		7467.55	3141.39	740.433
8.9967		8212.7	10365.1	9048.42	6746.55	8409.11	7987.86	4988.56	6409.82	5270.3	12072.7	10083.3	9432.53	8002.19	11254.7	1236.41			1550.52		7566.92	3014.95	710.631
9.115		7663.28	9761	9094.33	6503.17	8304.26	7583.43	4953.56	6176.78	4761.71	10897.4	9921.46	9141.25	7281.73	10875.6	1266.61			1376.49		7222.63	2869.29	676.297
9.2334		7309.25	9415.13	9018.08	6475.44	8045.47	6982.08	4593.39	5880.93	4288.32	10382.6	9782.55	8557.78	6427.85	10766	1539.6					7297.62	2454.59	578.551
9.3518		6729.7	9426.76	8870.51	6219.6	8127.45	6641.78	4441.95	5860.65	4127.69	10125.5	10036.9	7737.45	5964.59	10788.3	1873.05					7131.46	2429.63	572.669
9.4702		6129.99	9535.86	8668.34	6244.03	8202.42	6076.76	4287.94	5733.24	3957.2	10350.7	9374.36	7215.82	5353.39	10801.8	2290.95					6948.19	2412.06	568.529
9.5886		5741.29	9084.43	8243.81	5989.94	7891.59	5777.82	4070.17	5741.65	3702.14	10036.1	8879.33	6952.04	4936.25	10602.3	2446.58					6673.03	2323.02	547.541
9.7069		5270.84	8411.27	7572.38	5525.16	7545.47	5840.37	4029.84	5565.35	3298.21	9069.42	8299.83	7021.66	4760.24	10478.2	2770.83					6363.94	2138.75	504.109
9.8253		4983.61	7712.62	6882.83	5224.18	6952.33	5466.63	3948.48	5141.45	2849.7	7657.11	7612.71	7021.66	4662.82	10246.7	2510.76					5924.9	1995.2	432.89
9.9437		4500.59	6770.05	6009.78	5208.69	6301.69	4857.03	3638.29	4564.5	2544.72	6484.37	6545.98	7242.23	4711.6	9409.41	1550.52					5355.96	1886.41	387.618
10.0621		3877.58	5554.23	5455.71	4770.81	5577.44	4168.27	3508.61	3879.13	2295.57	5205.36	5325.54	7566.94	4686.95	8575.18	1376.49					4788.25	1745.88	363.241

## Sheet: WT Plot profile 4hr
Distance		Y1	Y2	Y3	Y4	Y5	Y6	Y7	Y8	Y9	Y10	Y11	Y12	Y13	Y14	Y15	Y16	Y17	Y18	Y19	Y20		Average	SD	SEM 4 hrs
0		930.093	1168.4	2758.05	1971.95	1839.85	128.751	1989.95	2100.86	2001.2	2191.76	1053.08	919.851	852.484	1351.64	1115.02	4744.38	0	157.502	322.227	518.599		1405.78	1082.67	242.093
0.1184		771.291	1222.02	2984.29	2149.06	1805.13	136.636	1981.77	2291.04	2095.1	2053.71	1048.46	962.682	901.705	1372.04	1140.75	5289.46	0	167.068	298.137	1000.33		1483.53	1178.44	263.508
0.2368		754.344	1448.04	3116.01	2590.04	1759.18	179.912	2165.98	2721.7	2147.88	1997.68	986.397	1127.74	972.392	1354.58	1208.41	6140.02	583.08	238.391	341.848	1010.07		1642.18	1317.15	294.524
0.3551		708.034	1643.39	3058.1	2742.31	1795.79	182.485	2107.47	3193.4	2144.46	2145.25	949.725	1204.67	1002.06	1533.84	1379.86	6419.31	680.301	413.404	324.226	1521.89		1757.5	1365.15	305.258
0.4735		769.29	1660.72	3238.61	2991.96	1909.14	210.161	2292.45	3485.99	2158.07	2368.87	900.864	1314.05	996.918	1603.11	1592.56	6972.38	667.803	503.848	391.402	1889.33		1895.88	1482.29	331.449
0.5919		767.339	1983.77	3147.16	3328.18	1845.86	254.617	2571.72	3788.66	2130.16	2481.2	873.815	1433.19	1043.56	1630.39	1784.58	7108.13	556.676	730.104	599.456	1896.66		1997.76	1514.81	338.721
0.7103		708.831	2282.6	3037.24	3557.75	1939.67	269.784	2645.9	3990.16	2188.7	3022.11	902.913	1578.4	1019.94	1671.38	1897.16	7287.47	515.969	998.112	739.636	1918.86		2108.63	1560.26	348.884
0.8286		653.896	2449.09	3169.47	3958.84	2070.68	321.234	2725.72	4592.86	2241.22	3206.09	1013.56	1785.31	993.85	1678.2	2274.36	7916.12	439.417	1603.43	907.357	1893.93		2294.73	1704.04	381.036
0.947		770.786	2709.62	3451.06	3800.76	2112.39	308.849	2745.45	4611.03	2394.87	3157.35	952.659	1964.4	1057.76	1797.06	2647.19	8100.17	422.159	2109.92	1082.81	1891.36		2404.38	1715.32	383.557
1.0654		737.435	2731.06	3655.34	4017.97	2213.21	340.602	2699.48	4601.44	2468.61	3207.64	897.381	2328.08	909.708	1843.1	2744.31	8363.76	418.818	2453.95	1460.44	2153.22		2512.28	1761.18	393.812
1.1838		901.66	2690.04	3630.69	4267.99	2417.8	391.897	2779.36	4439	2537.1	3587.66	883.06	2417.8	1023.98	2137.01	2896.13	8252.1	376.105	2663.73	1654.66	2297.52		2612.26	1727.49	386.279
1.3021		1138.41	2726.58	3603.56	4773.78	2466.35	377.281	2895.02	4438.02	2630.72	3659.18	928.904	2739.24	1048.31	2159.91	2948.36	8024.44	288.254	2996.4	2098.32	2454.16		2719.76	1701.15	380.388
1.4205		1430.76	2729.16	3720.32	5096.27	2288.93	377.257	2875.4	4407.28	2922.15	3987.37	897.368	2889.95	991.317	2296.05	2994.58	8373.08	308.465	3404.04	2506.81	2510.68		2850.36	1776.04	397.135
1.5389		1699.01	2818.93	3734.43	5110.26	2474.69	500.541	3114.28	4252.98	3187.67	3782.28	879.636	3451.91	1035.93	2356.48	2944.27	8155.21	310.647	3516.15	2896.13	2325.38		2927.34	1715.84	383.673
1.6573		1859.95	2740.48	3808.89	4976.87	2459.18	575.891	3113.52	4275.45	3623.9	4147.27	940.427	3614.82	1043.77	2680.49	3264.01	8308.59	304.982	3623.14	3225.08	2528.78		3055.78	1733.56	387.637
1.7757		1922.7	2731.18	3782.48	5027.04	2605.75	565.595	3145.03	4263.58	3929.22	4333.95	944.12	3887.17	1082.12	2855.02	3059.33	8310.24	365.083	3774.99	3657.06	2305.15		3127.34	1751.36	391.615
1.894		2050.65	2810.47	3944.55	4884.52	2650.57	652.65	3110.3	4392.18	4328.06	4559.3	1087.39	4284.75	1076.65	3023.67	3364.93	8521.18	379.237	3569.68	4010.33	2146.12		3242.36	1796.55	401.72
2.0124		2218.64	2597.63	4069.29	4813.98	2639.97	679.77	3152.75	4610.86	4321.95	4928.81	1195.04	4685.69	1200.66	3266.59	3456.55	8263.35	356.323	3599	4424.73	2002.41		3324.2	1794.38	401.235
2.1308		2352.91	2670.59	4069.84	5066.62	2602.72	780.422	3437.47	4584.9	4552.65	5379.63	1372.7	5028.12	1344.75	3280.27	3591.92	8592.61	377.028	3578.15	4618.31	1909.34		3459.55	1868.29	417.763
2.2492		2679.61	2784.51	3884.37	4837.61	2768.89	804.406	3290.7	4574.57	4865.01	5666.64	1466.96	5587.86	1342.27	3234.58	3541.17	8661.05	378.499	3634.34	5092.33	1792.64		3544.4	1919.75	429.268
2.3675		3068.28	2986.7	3881.32	4908.37	2804.14	987.522	3198.77	4535.92	5291.07	5862.31	1623.55	5992.35	1552.6	3294.66	3601.39	8722.03	397.898	3633.63	5318.91	1781.22		3672.13	1942.76	434.413
2.4859		3101.07	3213.77	3863.76	4874.59	2854.06	1104.25	3226.25	4848.73	5887.99	5933.76	1765.79	6371.17	1559.91	3479.28	3889.16	8338.52	349.052	3834.56	5444.15	1593.82		3776.68	1955	437.151
2.6043		3346.73	3433.65	3688.37	5100.04	3011.32	1172.08	3274.43	4505.54	6424.74	6265.98	1948.71	6813.26	1547.16	3803.65	4193.5	8910.46	423.807	3609.51	5838.33	1653.19		3948.22	2084.8	466.175
2.7227		3811.11	3582.35	3727.72	5513.1	3161.42	1266.2	3516.66	4910.45	7120.87	6380.56	2144.81	7552.86	1655.4	3983.39	4361.11	8849.67	539.274	3522.23	6068.26	1620.06		4164.37	2168.39	484.866
2.8411		4339.02	4037.85	3703.54	5695.59	3090.16	1504.51	3789.23	4651.65	7637.06	6322.55	2284.54	8240.47	1830.33	4202.18	4653.86	9159.66	576.203	3695.19	6272.15	1567.4		4362.66	2260.68	505.503
2.9594		4364.67	4697.28	3687.64	5977.17	3406	1523.29	3961.68	4854.22	8284.49	6038.93	2384.46	8844.05	1743.97	4561.4	5134.94	9383.11	573.962	3567.4	6787.65	1612.99		4569.47	2398.04	536.217
3.0778		4337.15	5254.65	4008.9	6017.97	3549.98	1598.79	4159.63	4934.6	8538.68	6125.34	2397.31	10058.6	2011.23	5146.5	5763.61	9374.4	647.396	3586.31	7345.75	1805.57		4833.12	2528.07	565.293
3.1962		4423.5	5775.32	4494.33	6105.56	3559.91	1565.11	4557.08	5262.52	8765.05	6462.66	2563.3	10603.3	2236.13	5999.65	6351.67	9160.74	743.343	3531.29	7951.24	1986.89		5104.93	2605.96	582.709
3.3146		4457.51	6372.73	4690.43	5946.11	3535.84	1625.71	5093.07	5322.66	8357.62	6732.5	2628.1	11162.1	2287.2	6743.93	6749.87	9326.99	849.966	3540.81	8401.71	2228.49		5302.67	2679.95	599.255
3.4329		4753.18	6642.71	5084.97	6219.36	3673.44	1706.71	5501.09	5190.15	8576.98	6957.57	2769.49	11391.4	2449.03	7405.62	7556.27	9356.07	957.957	3562.57	8643.84	2504.29		5545.14	2732.86	611.085
3.5513		5471.07	7039.22	5297.63	6022.14	4219.54	1810.38	6470.03	5261.55	8594.53	6587.39	2783.2	11454.1	2822.62	8072.85	7850.94	9549.6	1036.26	3432.48	9171.69	2950.84		5794.9	2744.8	613.756
3.6697		5605.21	6811.01	6007.18	5956.67	4470.01	1855.67	7349.69	5408.37	8427.55	6861.17	2920.91	11715.4	2827.37	8336.82	7673.29	9903.99	1129.9	3251.15	9910.13	3403.66		5991.25	2812.07	628.797
3.7881		5789.12	6908.65	6523.65	6163.07	4580.51	1940.7	8540.51	5302.51	8564.72	7082.97	3123.01	12026.8	3192.18	8615.86	7762.55	9891.28	1346.98	3451.05	10334.3	3973.71		6255.71	2843.07	635.731
3.9064		6126.53	7006.29	6846.36	6205.82	4556.94	2145.99	9982.96	5548.11	8629.5	7309.5	3309.37	12090.7	3484.86	9075.07	8320.54	9818.02	1513.82	3378.69	10423.4	4763.97		6526.82	2881.33	644.284
4.0248		6237.78	6855.89	6893.21	6056.05	4875.93	2353.23	10617.6	5779.1	8581.46	7615.04	3250.01	12251.2	3804.48	9077.95	8704.06	9791.29	1753.62	3265.66	10943.1	5349.4		6702.8	2914.64	651.734
4.1432		6496.23	6966.38	6972.57	6184.23	4962.28	2650.3	10728.9	6333.73	8688.94	8118.21	3368.21	12484	4173.49	9146.93	9747.37	9632.8	2068.22	3428.97	11425.3	5942.86		6976	2920.2	652.977
4.2616		6844.44	7411.76	7495.86	6400.27	4897.29	3333.51	10830.5	6364.24	9020.83	8013.34	3637.96	12437.5	4784.13	9455.05	10700	9986.85	2212.29	3416.5	12234.1	6050.3		7276.34	2964.83	662.956
4.38		6947.64	8094.41	7520.15	6605.2	4854.73	3962.47	11005.3	6705.46	9510.81	8360.07	3771.85	12731.8	5445.52	9552.18	11500	9888.92	2571.04	3543.05	12573.2	6541.6		7584.28	2971.11	664.359
4.4983		7463.04	8563.11	7726.46	6719.4	5281.88	4541.87	10952.1	6912.95	9551.26	8492.21	3767.66	12655.6	6169.09	9772.52	12332.1	10220	2978.93	3740.77	12562	7035.54		7871.92	2904.79	649.53
4.6167		7765.29	9023.68	8416.12	7167.83	5112.94	5034.11	10772.7	7342.42	9763.49	9096.2	3986.48	12433.7	6672.05	9818.53	12841.6	9853.88	3568.19	4029.58	12897.6	7331.67		8146.4	2816.53	629.794
4.7351		7798.78	9366.82	8581.6	7126.18	5145.89	5409.38	10367.9	7813.2	9767.82	9329.73	4082.58	12582.4	7133.19	10004.5	13039.4	10092.2	4588.7	4143.27	12911.5	7624.32		8345.47	2717.34	607.615
4.8535		8064.57	9672.45	9002.12	7455.53	5254.56	5917.88	10217.1	8316.83	9952.43	9599.98	4300.41	13279.5	7598	9972.85	12987.9	10201.8	5737.56	4456.82	13068.5	7671.38		8636.4	2627.48	587.522
4.9718		8368.62	9967.38	9296.28	7449.16	5374.78	6249.4	10230	8563.21	9718.71	9831.35	4545.82	13146.2	8072.76	9819.6	13303.2	10000.8	6510.82	5101.7	13568.1	8069.09		8859.35	2532.38	566.257
5.0902		8297.2	10053.1	9900.07	7836.41	5571.98	6478.14	10559.1	9473.44	10008.5	9574.86	4800.21	12903.6	8096.31	10003.6	13180.7	10052.1	7374.75	5511.52	13313.2	8052.4		9052.06	2381.43	532.503
5.2086		8215.84	10140.6	9823.49	7701.01	6053.36	6782.37	10475.7	10475	9917.6	9533.38	5229.16	13162	8400.67	9978.79	12979	9657.2	7897.38	6123.82	13636.4	8142.63		9216.27	2272.32	508.106
5.327		8433.69	10086	9462.82	7610.87	6602.16	6685.81	10795.8	11226.8	10038.7	9863.92	5296.3	13381.1	8574.32	9976.85	12816.9	9652.74	8139.8	6575.27	13660	7957.31		9341.86	2245.94	502.207
5.4454		8229.56	9725.87	9492.32	7978.82	6926.99	6911.27	10726.6	11427.6	9819.51	10004.2	5913.94	13001.2	8641.2	10548.4	12324.8	9296.42	8578.6	6881.24	13671.3	7960.44		9403.01	2063.27	461.361
5.5637		8344.85	9599.55	9565.57	8190.46	6767.68	7248.27	10583.9	11397.8	9490.57	10380.9	6549.65	13285.7	9165.21	10462.7	12607.5	8962.1	8818.55	6726.52	13818.3	7931.28		9494.85	2054.72	459.449
5.6821		8519.18	8957.02	9841.89	8042.63	7047.28	7388.89	10471.1	12230.9	9397.84	10753.4	6879.24	13193.4	9825.21	10860.2	12675.7	8816.88	8922.45	6740.57	14123.7	7819.35		9625.34	2107.21	471.187
5.8005		8801.49	8341.4	9722.52	8281.72	7201.1	7322.48	10425.7	12331.4	9441.66	11627.7	7678.05	13081.7	10094.3	10518.8	12476.1	8337.92	8643.77	6777.01	13967.6	8129.13		9660.08	2049.58	458.3
5.9189		9115.64	7964.72	9450.97	8260.4	7514.62	7458.14	10756.3	12879.2	9201.59	12260.2	8652.5	13041	10666.2	10710.5	12201	7568.08	8622.23	6697.64	14232	8247		9774.99	2133.57	477.081
6.0372		9073.08	8084.94	9385.75	8320.76	7950.74	7702.35	10574.3	13533.3	9101.87	12532.4	9108.12	12758.1	10508.7	11200.1	12367.9	6862.23	8974.59	6621.7	14407.4	8074.15		9857.13	2213.38	494.927
6.1556		9215.77	8056.16	9427.33	8213.11	8029.71	7614.71	9856.24	13276.8	9125.23	12421.5	9230.17	12603	10729	11253.8	11800.5	6345.04	9132.35	6666.91	14167.1	8127.24		9764.58	2151.41	481.07
6.274		9633.84	8028.29	9149.9	8392.39	8349.65	7289.17	10367	13293.3	9419.05	12387.9	8998.28	12601.3	11023.4	11043.1	11828.6	5964.08	9103.87	6824.69	14119	8096.55		9795.66	2174.84	486.308
6.3924		9934.95	7803.77	9140.72	8142.95	8679.89	7720.08	10568.5	13311.4	9078.01	12255.3	8952.34	12073.2	11148	11165.8	11715.5	5344.59	8833.03	7120.01	13955.4	7683.51		9731.35	2180.52	487.579
6.5107		10099.4	7649.21	9480.59	7964.84	8844.05	7715.72	11135.6	13410.9	9193.27	12146.5	9179.69	12190.8	11011.2	11513.1	11774.1	5136.14	8821.55	7283.86	13890.9	7825.5		9813.36	2215.98	495.508
6.6291		10074.1	7525.23	9476.41	8003.3	9295.69	7758.31	11052.7	13263.1	9050.03	12221.7	9121.6	12228.2	11326.5	11357.9	11448	5264.36	9286.74	7050.49	13757.2	8111.17		9833.63	2164.58	484.014
6.7475		10230.1	7506.6	9189.09	7773.55	9464.84	7763.94	11222	13306	9109.59	11916.1	8922.41	12119.8	11446.5	11515.6	11448.3	5132.99	9130.4	7043.11	13990.3	7886.9		9805.9	2225.1	497.547
6.8659		10459.8	7772.28	9367.8	7776.21	9620.27	7380.75	11477.1	13584.3	8570.13	11617.7	8977.36	12008.4	11855	11850.4	11385	5023.34	8932.25	7125.41	14062.3	7854.05		9834.99	2300.11	514.321
6.9843		11003.8	7902.07	9325.77	8072.39	9466.19	7627.3	11565.8	13065.6	8756.45	11443.9	9292.39	11700.6	11895.4	12007.4	11625.3	5493.33	8748.1	7211.33	13890.6	7998.19		9904.6	2159.26	482.825
7.1026		11239.9	7833.81	9579.23	8035.54	9629.9	7410.1	11914.3	12481.8	8757.39	11477.2	9670.88	11737.2	11802.4	12440	11614.7	5502.23	8732.71	7235.32	14130.4	7813.08		9951.9	2200.81	492.117
7.221		11552.7	8025.56	9475.27	8011.68	9590.47	7476.62	11971.5	12340.5	8844.29	11185.1	9553.31	11690	11520.6	12198.2	11459.5	5720.39	8532.04	7289.36	13846.5	7713.82		9899.87	2111.25	472.089
7.3394		11786.6	8035.72	9124.01	8205.68	9609	7545.88	11359.7	12453	8878.16	10765.9	9411.09	11561.6	11563.3	12148.1	10601.5	6043.57	8772.56	7306.91	13749.6	7815.76		9836.88	1998	446.766
7.4578		11726.5	8054.37	9216.36	8769.84	9383.83	7643.65	11384.1	12283.3	8930.77	10944	9700.46	11159.7	11625.6	11904.8	10554.6	6359.17	9207.04	7411.88	14140	7676.14		9903.81	1935.72	432.84
7.5761		11041.2	8057.36	9110.45	8601.62	9354.93	7414.55	11424	11912	9058.29	10844.4	9730.09	10736.7	11510.8	12066.3	10595.9	6380.69	9171.03	7499.67	14135.8	7582.18		9811.4	1894.59	423.642
7.6945		10413.5	7669.97	9293.81	9054.65	9237.26	7578.52	11310	11413.6	8909.18	10893.6	9733.74	10449.8	11347.7	11682.5	10729	6393.91	9004.95	7343.71	13862	7499		9691.02	1801.43	402.813
7.8129		9536.18	7082.16	9334.13	9483.25	8951.17	7660.04	11195.5	10636.8	8797.95	10961.9	9639.69	10135.5	11849.3	11523.3	10594.4	6112.95	9048.74	6987.61	13581.6	7507.25		9530.98	1819.23	406.793
7.9313		7994.85	6482.66	9302.57	9122.97	9029.67	7493.98	10836.1	10083.7	9006.76	10899.4	9485.07	9649.69	11944.3	11308.1	10325.4	6059.98	9266.57	7270.14	13369.9	7400.02		9316.6	1811.71	405.111
8.0497		6660.62	5587.9	9217.64	9222.62	8805.33	7422.95	10780.1	9501.43	9001.72	10660.8	9611.08	9375.33	12204.3	10591.6	10003.5	6067.59	9379.37	7186.27	13036.2	7112.42		9071.44	1897.66	424.329
8.168		5309.44	5155.26	9423.86	9771.86	8866.45	7424.49	10471.5	9284.51	8889.62	9828.96	9561.41	9248.41	12564.2	10461	9847.49	5744.3	9273.28	7119.7	13046.8	7044.92		8916.87	2059.45	460.507
8.2864		4401.69	4674.62	9251.83	9747.44	8701.36	7538.87	9830.99	9024.09	9038.39	9489.47	9454.66	8921.57	12636.7	9619.13	9622.18	6143.26	9411.71	7146.46	12482.4	7022.45		8707.97	2048.65	458.091
8.4048		3623.41	4910.06	9325.22	9699.07	8456.17	7298.79	8712.57	8319.46	8830.09	9285.02	9609.64	8733.65	12524.1	9514.23	9802.17	5881.6	9854.73	7085.23	12179.7	6750.09		8519.75	2103.89	470.443
8.5232		3083.36	5075.78	9247.98	9885.63	8450.05	7477.51	8257.69	6800.35	8428.84	8688.11	9488.07	8734.52	12240.7	9186.04	9476.04	5439.75	9298.84	6735.11	11463.2	6344.87		8190.12	2105.36	470.772
8.6415		2747.36	5090.9	9204.32	9711.81	8470.56	7426.73	7927.58	6337.72	8487.05	8344.75	9285.43	8677.22	11837.8	8494.92	9123.15	5749.23	9652.23	6827.42	10277.5	5838.75		7975.62	2018.31	451.308
8.7599		2428.56	4987.33	8909.3	9421.15	8263.61	7496.94	7533.2	6141.57	7913.29	7974.74	9382.26	8522.54	11605.9	7996.33	9159.93	5754.06	9345.39	6330.94	9527.64	5655.83		7717.53	1992.12	445.451
8.8783		2112.96	4913.35	8716.91	9053.73	8403.99	7254.33	8057.3	5774.58	7695.27	7779.88	9054.76	8366.58	10788.5	7417.03	8550.41	5741.67	8508.66	5800.88	8683.75	5231.85		7395.32	1901.35	425.155
8.9967		2024.3	4772	8492.58	7919.68	8449.62	7366.5	8532.09	5163.16	7422.75	7565.14	8860.2	8539.01	10069.1	6787.69	7908.24	5221.5	7962.33	5377.23	7598.73	4974.73		7050.33	1850.69	413.826
9.115		1871.01	4804.86	8546.62	7623.91	8195.04	7283.66	8086.86	4568.15	7399.84	6749.1	9020.92	8143.54	8943.85	5848.82	7007.12	5176	7553.65	4975.32	6599.75	4434.01		6641.6	1804.67	403.537
9.2334		1829.68	4971.45	8659.49	7130.93	7761.22	7383.18	7605.86	4556.05	6916.64	6172.63	8690.28	7941.55	8028.3	5060.79	6470.12	5102.85	6725.97	4636.13	5868.86	3870.47		6269.12	1730.18	386.879
9.3518		1870.94	5497.17	8344.91	6833.74	7813.83	7215.61	7109.52	4770.31	6590.77	5648.51	8689.71	7627.15	6768.48	4267.4	5498.24	4448.17	6138.23	4050.36	4958.98	3416		5877.9	1716.05	383.72
9.4702		2004.97	5930.97	8464.44	6442.47	7253.72	7290.34	6641.49	4460.72	6179.1	4955.18	8991.17	7378.95	5651.7	3876.99	4687.2	3898.88	5722.59	3804.47	4272.45	2887.25		5539.75	1793.39	401.015
9.5886		2202.75	6488.64	8632.44	6324.65	7149.74	7628.4	6119.35	5056.44	5500.65	4766.17	8871.11	7102.96	4682.02	3356.42	3800.36	3376.87	5217.41	3275.39	3459.3	2297.09		5265.41	1944.96	434.907
9.7069		2481.24	6884.21	8208.12	5790.4	6566.1	7538.6	5545.4	5818.64	4942.11	4382.36	8572.8	6633.98		2466.79		2612.09	4994.6	2961.46	2815.33	2009.57		5067.99	2060.24	460.685
9.8253		2620.38	7156.64	7996.48	4955.84	6317.96	6670.22	5516.46	5943.26	4483.76	4059.59	8457.23	6454.47		1796.41		2433.75	4570.57	2520.54	2290.96	1634.54		4771.06	2122.62	474.631
9.9437		2697.37	7397.3	7885.77	4020.39	5867.6	5999.95	5751.37	6081.66	4233.31	3712.14	8444.17	4951.35					4285.74	2036.39	1965.45	1222.7		4784.54	2091.08	467.579
10.0621		2691.07	7611.32	7008.89	3307.19	5431.6	4779.37	6254.25	5995.61	3889.69	3316.48	8229.08	3472.18					4117.27	1815.96	1663.41	1088.79		4417.01	2100.43	469.669

## Sheet: WT Plot profile 5hr
X		Y	Y	Y	Y	Y	Y	Y	Y	Y	Y	Y	Y	Y	Y	Y	Y	Y	Y	Y	Y	Y	Y	Y	Y	Y		Average	SD	SEM 5 hrs
0		3248.94	1742.01	642.141	883.946	555.925	1118.09	3702.66	1071.54	1531.44	2450.84	794.897	951.612	540.571	346.548	705.789	1926.15	1479.36	273.63	420.862	1433.71	1455.44	1083.41	2202.11	121.338	938.249		1264.85	877.433	175.487
0.1184		3660.02	1742.98	644.017	873.991	617.333	1164.64	3456.88	1130.24	1777.02	2682.47	966.512	1056.72	542.392	290.162	777.75	2126.72	1572.2	537.096	407.388	1408.9	1753.7	1197.55	2916.32	155.433	1148.17		1384.26	934.908	186.982
0.2368		4224.64	2091.41	652.005	838.234	630.305	1375.11	3572.38	1183.28	2146.44	2491.18	1224.35	1071.69	526.879	291.05	871.444	2429.3	1547.76	995.191	412.862	1315.15	1933.64	1378.15	3741.43	217.74	1482.44		1545.76	1052.93	210.586
0.3551		4564.66	2296.14	657.147	895.953	801.456	1281.61	2993.55	1429.25	2429.86	2164.89	1213.33	1174.21	616.212	346.41	851.707	2719.62	1569.08	1363.9	386.282	1132.64	2009.56	1573.4	4437.39	238.83	1500.26		1625.89	1111.28	222.256
0.4735		5109.98	2522.78	700.92	975.768	723.017	1546.88	3591.07	1859.31	2483.36	2225.34	1440.42	1354.16	646.661	326.606	1015.88	2914.11	1594.4	1574.04	437.527	937.071	2212.52	1870.46	4930.8	271.332	1734.43		1799.95	1251.35	250.27
0.5919		5399.39	2601.3	802.955	899.013	770.068	1699.47	3259.78	2283.28	2366.32	2238.97	1399.03	1423.87	595.353	396.392	1004.38	3037.81	1588.48	1399.35	406.341	1119.85	2327.98	2041.6	5118.74	374.766	1835.72		1855.61	1283.08	256.617
0.7103		6110.12	3040.06	832.444	847.534	837.202	1887.07	3144.89	2506.2	2580.25	2565.51	1456.56	1661.94	753.374	504.607	1183.2	3003.54	1630.94	1448.93	485.898	1005.61	2507.51	2093.2	5183.09	506.947	2104.02		1995.23	1363.64	272.727
0.8286		6315.27	3489.49	918.776	837.129	750.63	2191.28	3333.41	2859.91	2506.81	2446.17	1416.67	2014.54	830.346	333.374	1259.87	3197.03	1620.51	1385.31	486.486	911.747	2624.52	2260.66	5338.66	642.782	1886.23		2074.3	1438.3	287.66
0.947		6726.29	3366.6	1123.3	961.681	819.591	2632.52	2927.01	3098.11	2447.55	2651.79	1616.11	2166.6	970.174	282.767	1407.22	3150.61	1761.33	1444.48	483.54	871.564	2732.63	2166.47	5266.03	777.092	2047.36		2155.94	1448.52	289.705
1.0654		6978.97	3271.46	1273.55	1287.01	854.708	2876.67	3472.08	3291.32	2678.93	3038.92	1851.83	2748.24	1227.81	403.714	1673.1	3354.15	1839.99	1572.64	522.179	868.608	2831.55	2579.42	5175.52	885.935	2255.56		2352.55	1463.52	292.704
1.1838		7309.55	3681.68	1491.97	1402.04	833.04	3243.94	3266.69	3353.26	2780.63	3008.86	1753.49	3305.32	1405.62	422.421	1937.19	3404.51	2031.09	1644.58	521.322	916.383	2836.09	2648.34	5158.21	1113.34	2224.79		2467.77	1498.51	299.703
1.3021		7515.3	3513.49	1624.18	1560.84	749.804	3303.6	3180.95	3643.61	3083.81	3188.76	1843.11	4029.88	1655.03	263.85	1913.36	3516.46	2292.93	1671.68	555.929	854.267	2945	2832.28	5366.38	1275.95	2139.34		2580.79	1564.55	312.91
1.4205		7353.64	3578.01	1814.36	1511.98	839.666	3422.9	3467.48	4025.68	3111.19	3486.01	2330.95	4344.8	1826.64	317.012	2168.27	3912.03	2582.22	1773.05	499.645	923.674	2975.64	3028.65	5092.36	1446.88	2697.23		2741.2	1537.27	307.453
1.5389		7814.24	3769.16	2242.58	1583.32	794.711	3513.78	3445.54	4181.04	3283.63	3852	2039.72	4791.13	2148.39	365.414	2711.14	4205.02	2876.42	1912.04	647.384	902.091	2917.48	2966.93	4879.61	1625.9	2864.96		2893.35	1593.81	318.763
1.6573		8020.85	3641.07	2461.08	1667.78	885.5	3410.67	3681.94	4447.33	3423.35	3769.8	2451.69	4744.78	2361.45	436.836	2968.66	4632.34	3314.72	1912.23	729.876	835.815	3109.1	3077.54	4477.69	1901.83	3139.09		3020.12	1589.72	317.945
1.7757		8088.78	3656.45	2929.24	1920.18	825.365	3394.08	3763.83	4682.04	3743.74	4546.97	3033.79	4915.97	2709.77	378.003	3112.84	4850.25	3862.75	2022.65	742.878	871.491	3168.31	3248.96	4721.28	1934.61	3368.78		3219.72	1640.12	328.025
1.894		8652.38	3750.61	3141.44	1882	905.635	3396.29	3361.88	4757.38	3952.9	4774.4	3029.94	4853.89	2677.27	567.263	3788.45	5161.41	4429.35	2195.94	896.62	984.776	3137.15	3375.15	4468.42	1991.1	3540.63		3346.89	1698.8	339.76
2.0124		8369.72	3913.18	3341.43	2049.27	1033.8	3438.47	3805.82	4950.77	4015.47	5509.42	3097.76	4480.74	2806.95	496.753	4057.68	5173.89	5123.86	2148.86	1071.32	1088.77	3370.53	3449.98	4253.26	1944.4	3822		3472.56	1692.4	338.479
2.1308		8359.66	4048.55	3492.49	2286.8	1108.99	3452.26	4112.38	5128.63	4071.37	6110.18	3899.29	4440.41	2954.41	518.414	4404.13	5628.64	4940.5	2174.46	1160.98	1187.08	3686.51	3559.89	4060.65	2048.07	4278.29		3644.52	1721.07	344.214
2.2492		8599.18	3823.41	3501.65	2239.94	1133.79	3698.34	4511.81	5032.05	3944.88	6357.39	3953.4	4412.38	3269.64	510.38	5161.98	5947.05	5088.8	2278.36	1333.43	1403.1	4091.18	3524.42	3936.17	1999.8	4630.32		3775.31	1779.06	355.812
2.3675		9099.15	4046.02	3692.1	2189.32	1139.27	4385.79	4628.16	5048.75	4118.2	6604.41	4935.83	4497.5	3542.98	594.174	5583.11	6487.48	5332.61	2341.77	1695.27	1497.76	4521.5	3404.32	3880.06	1983.78	4947.01		4007.85	1890.25	378.051
2.4859		9482.23	3688.8	3886.76	2225.12	1368.96	4693.8	4232.9	4877.73	4074.48	7001.08	5511.6	4442.53	3684.31	657.031	6058.17	6918.68	5382.39	2300.91	2016.82	1887.73	5135.75	3552.18	3687.55	1961.72	5500.65		4169.2	1975.22	395.044
2.6043		9727.13	3799.02	3949.55	2029.8	1524.61	4957.4	4647.61	4913.77	4186.65	7639.43	5682.13	5035.88	3538.07	681.167	6609.95	7663.42	5481.45	2354.1	2375.39	2253.9	5778.37	3480.11	3673.57	1908.02	5674.41		4382.6	2110.15	422.03
2.7227		10581.6	3713.44	4394.78	2190.75	1745.26	4911.4	4456.32	4814.58	4110.24	7826.03	6211.19	5937.94	3694.45	799.293	6741.47	9008.84	5365.99	2586.12	2684.78	2483.6	6151.99	3407.83	3561.37	2040.2	5647.33		4602.67	2283.82	456.764
2.8411		11335.3	3838.22	4613.1	2262.17	2009.34	4599.01	4367.79	4964.33	3949.52	7641.6	6173.18	6341.76	3548.57	1156.3	6804.11	10125	5210.92	2898.5	2811.13	2737.55	6296.3	3538.92	3593.03	1978.54	5613.99		4736.33	2401.92	480.384
2.9594		11846.4	3756.1	5016.83	2303.9	2221.74	4418.91	5035.85	4812.21	3889.58	7127.64	6431.48	6714.17	3658.07	1155.95	6797.29	11189.7	5093.43	3192.99	3194.13	2976.64	6301.66	3786.53	3536.31	2172.08	5998.41		4905.12	2508.84	501.768
3.0778		12121.3	3553.25	5176.7	2479.35	2528.49	4321.98	5108.94	4543.01	3681.4	7603.04	6120.73	6659.66	3827	1244.74	6757.46	12601.7	5209.34	3395.17	3381.69	3374.77	6408.95	3827.45	3504.69	2144.33	5719.9		5011.8	2660.84	532.168
3.1962		12270.1	3548.57	5743.25	2708.4	3132.37	4084.89	5357.18	4766.61	3413.93	7700.13	6446.16	6169.51	3616.51	2382.15	7296.37	13623	5547.39	4090.65	3671.1	3983.37	6057.94	3997.71	3592.22	2255.87	5856.29		5252.47	2695.45	539.089
3.3146		12530.3	3536.79	6124.12	2645.64	3527.55	4310.69	5406.25	5132.93	3352.6	7604.86	6616.54	5802.48	3524.72	2972.96	7377.85	14716.7	5871.02	4601.68	3976.09	4423.48	5930.48	4329.32	3563.59	2479.39	6075.53		5457.34	2796.77	559.354
3.4329		12470	3489.35	6848.84	2746.58	3524.17	4726.34	5792.75	5147.45	3586.65	7101.19	7324.52	5696.79	3953.44	3725.67	7685.16	15588.3	5924.21	5094.91	4291.11	4886.8	6347.96	4527.16	3876.77	2662.52	6032.41		5722.04	2842.55	568.51
3.5513		12182.2	3823.46	7360.7	3025.08	3590.68	4937.3	5706.96	5519.85	3353.5	6858.15	8729.35	5470.58	4024.69	4278.62	7742.28	15860.8	6096.89	5497.43	4257.78	5095.09	6442.41	4713.34	3994.16	2702.09	5723.75		5879.49	2857.24	571.448
3.6697		11547.1	3742.68	8256.31	3350.58	3778.59	4745.85	5813.01	5562.9	3539.18	7325.15	9886.92	5882.73	4120.27	5210.39	7677.43	15610.5	5575.76	6281.64	4370.59	5061.83	6518.14	5388.94	4132.72	3249.05	5786.73		6096.6	2773.29	554.658
3.7881		11233.7	3907.91	9188.43	3505.73	3977.42	4816.37	6175.75	6059.13	3269.4	6704.43	11137.5	6354.15	3980.58	5509.43	7618.12	15988.3	5691.57	6814.22	4380.81	5039.08	6168.09	5453.66	4049.87	3900.02	5408.65		6253.29	2873.64	574.727
3.9064		11254	4293.1	10687.9	3519.2	4328.66	4923.15	6593.48	6557.51	3278.96	6684.31	12993.9	6577.41	4511.13	5281.35	7685.23	16167.6	5947.12	7210.46	4449.62	4906.29	6030.65	5408.1	4576.09	4544.13	5395.93		6552.21	3043.98	608.795
4.0248		11017.4	4472.49	11595.9	3630.2	4832.93	4599.28	6334.87	6876.68	3284.04	7899.64	14431.4	6097.52	4403.93	6048.98	7854.51	15982.3	5898.28	7424.19	4575.14	4639.37	6535.3	5751.16	4634.76	5219.34	5258.81		6771.94	3167.05	633.411
4.1432		10970.9	4687.42	12350.5	4058.51	5380.99	4845.73	7030.89	7631.38	3229.69	8185.39	15583.4	6403.57	4560.62	6858.24	7701.9	16119	6083.34	8274.55	4607.75	4515.45	6778.03	6281.39	4739.36	6262.75	5672.66		7152.53	3268.56	653.713
4.2616		10492.6	4821.7	12734.5	4131.39	5880.47	5115.09	6868.14	8852.48	3453.57	8735.64	15497.9	5949.53	4581.71	6921.13	7509.53	16723.1	6122.03	8501.81	4789.82	4496.76	6715.1	6961.72	5413.58	7025.42	5417.71		7348.5	3299.19	659.838
4.38		9901.27	5213.93	12510.2	4647.84	6663.73	5620.62	6527.58	9425.28	3829.3	9517.41	15725.4	5522.35	4606.24	7478.31	7859.88	16899.5	5861.83	8876.39	5485.9	4272.06	6547.09	7692.74	5884.81	7885.56	5371.27		7593.06	3262.83	652.566
4.4983		10455.7	5354.49	12401.9	5087.96	7654.92	5511.6	6417.88	10131.9	4328.15	9585.54	15116.1	5809.24	4429.02	7507.02	7762.14	16872	6109.74	9355.12	6306.6	4150.41	6764.88	7815.45	6472.46	8313.17	5365.03		7803.14	3165.47	633.094
4.6167		10386.2	5374.68	12516.9	5366.78	8683.46	5836.62	6551.48	10843.5	4854.06	10124.6	15564.5	6174.88	4323.94	7557.22	7237.44	16167.6	6160.98	9537.97	7140.76	4120.29	7116.83	7961.83	6995.68	8358.19	5415.59		8014.88	3107.08	621.415
4.7351		10236.3	5342.45	12114.5	5960.04	9526.86	6700.07	6617.8	11246.5	5262.22	10776.9	16008.3	6274.33	4353.89	7497.49	7259.53	15855.2	6300.45	10050.5	8208.63	4427.43	7229.29	8441.85	7875.46	8600.48	5405.4		8302.88	3054.48	610.895
4.8535		10360.9	5377.84	11760.2	6472.55	10193.1	7428.92	6696.27	11928.9	5799.75	11081.1	14816	5800.82	4495.59	7779.11	7546.8	16337.4	6413.07	10465.9	8449.24	4451.62	7660.3	8455.13	7920.28	9144.9	5564.65		8496.01	2977.79	595.557
4.9718		10683.5	5256.54	12044	6972.71	10431.9	7933.49	6948.86	12446.9	6152.26	11334.6	14644.4	6361.76	4801.65	7592.77	7245.76	16458.7	6693.9	10879.4	8770	4640.57	7935.36	8496.75	8127.06	9319.11	5402.24		8702.97	2973.83	594.766
5.0902		10873	5510.35	12034.1	7351.58	10811.8	8720.06	7184.94	12784.6	6574.27	11101.8	13961.6	6863.14	5049.37	7906.65	7555.59	16333.3	7565.48	11185.9	8793.79	4653.57	8266.15	8699.36	8190.24	9278.36	5135.78		8895.39	2846.27	569.253
5.2086		10754.1	5490.75	12239.4	8088.9	11665	9238.21	7236.69	13744.5	7859.84	11486.4	13626.7	7333.29	5290.79	8260.1	7848.45	15925.8	8393.75	11336.9	8930.09	4899.22	8938.22	8544.04	8304.98	8837.74	4971.62		9169.82	2783.07	556.614
5.327		10785.3	5732.03	12333.8	8613.47	11857	9734.65	7217.7	14193.2	8781.22	11987.8	13165.3	7897.68	5665.1	8612.5	7817.31	15798.4	8808.05	11604.2	9051.56	4918.4	9634.73	8253.44	8261.91	8848.44	5313.57		9395.46	2720.99	544.198
5.4454		11300.2	5914.26	12617.5	8773.89	12714.3	9783.83	7375.69	14805.1	9825.77	12042.7	13172.1	7820.3	6678.03	8730.56	7654.99	15601.5	9535.46	12095.8	9537.67	4855.92	10498.4	8510.23	8418.35	8797.74	5702.7		9710.52	2733.04	546.608
5.5637		10871.9	5966.9	12482.6	9353.87	13662.4	9895.21	7606.67	16086.6	10390.2	13332.7	13401.7	8296.66	7368.02	9517.28	7423.29	15631	10129.8	12220.9	9780.66	4993.52	11008.4	8688.91	8719.26	8781.91	5513.73		10045	2877.81	575.561
5.6821		10972.7	6153.47	12701.2	9624.96	14393.3	9822.4	7572.77	16714.2	10087.2	13972.8	13054.5	8682.06	7775.81	9968.55	7479.91	15414.7	10214.2	12591.5	9542.03	5348.93	11906.2	8814.85	8714.4	8865.52	5883.44		10250.9	2918.31	583.663
5.8005		10893	6046.37	13057	9811.68	15295.9	9735.28	7539.86	16265.9	9898.73	13893.6	13263.1	8739.59	8360.22	10499.6	7761.06	15254.6	10163.7	12664	9700.28	5524.59	12151.3	8914.54	8930.35	9132.38	6808.99		10412.2	2850.19	570.038
5.9189		10842.1	6441.48	13038.6	10360.2	16390.6	9996.28	7757.46	16016.6	9912.38	14216.8	13530.2	9129.36	9076.13	10134	7933.9	14902.1	9671.47	12571.5	10104	5971.43	12316.9	9030.98	8742.66	9041.35	7666.82		10591.8	2781.65	556.329
6.0372		11222.3	6637.74	12735.4	10467.6	16673.3	9778.1	7451.02	15938.1	9634.62	13479.9	13734.1	8946.48	10406.1	9867.46	7867.02	14791	9576.72	12873.9	9737.68	5866.32	12392.7	8751.28	8844.62	9071.81	8761.71		10620.3	2748.19	549.637
6.1556		11038.3	6951.27	12526.6	11466.4	16804.4	9884.31	7603.36	15534.1	9724.6	13760.4	13778.3	9094.55	10744.6	9170.91	7916.51	14243.7	9557.15	12793.2	10118.8	6258.06	12467.7	8649.86	8885.74	8857.81	9284.01		10684.6	2651.51	530.302
6.274		10999.8	6888.12	12226.6	11679.4	16833.8	9776.61	7600.55	15192.7	9203.97	13289	13635.1	9086.06	11094.6	8466.96	7886.6	14407.6	9917.54	13104.5	10119.6	6821.92	12154.4	8988.82	8888.65	8900.88	10100.9		10690.6	2583.25	516.649
6.3924		10805	7197.23	12285.3	11762.6	17432.1	9698.03	7797.21	15086.3	9831.73	12750.6	12503	9118.9	10921.3	8602.97	7668.24	14232.8	10011.9	12839.1	10307.2	7615.99	11885.3	9102.91	9225.05	9028.78	10106.1		10712.6	2455.44	491.087
6.5107		10999.3	7037.21	12264.7	11609.5	17570.5	9489.2	8094.62	14693.8	9594.23	13640.4	11897	8965.73	10179.8	8303.16	7400.86	13747.2	9830.39	12893.1	10336.2	8228.52	11870.7	9439.59	9190.53	9310.31	10052.6		10665.6	2433.5	486.699
6.6291		10813.7	7115.36	11634.1	11708.3	17326.4	9690.73	9024.84	15008.9	10055.1	13480.1	12540.1	8933.02	9959.44	8448.5	7152.2	13419.7	9973.72	12694.5	10021.6	10234.6	11904.7	9466.01	9279.89	9596.26	10370.9		10794.1	2302.91	460.581
6.7475		10709.9	6901.19	11777.7	12106.3	17543	10025.4	9909.41	14924	10711.4	13109	12561	8915.58	9460.83	8379.45	7050.66	13066.6	10242.3	12509.5	9910.86	11336.5	11469.6	9792.58	9391.48	9676.42	10324.1		10872.2	2277.68	455.536
6.8659		10667.2	6873.37	12239	11983	17676.6	10089.1	10061.5	14573.8	11049.9	12585.8	12210.2	8981.83	8547.69	8495.27	6788.66	12566.1	10438	12195.3	9698.56	12154.6	11593.8	9592.32	9515.58	9754.29	9958.22		10811.6	2282.9	456.579
6.9843		10621.7	6761.73	11974	12523.4	18066.5	9845.47	10240.7	14147.3	11229.8	12957	12236.6	9022.38	8462.89	8786.39	6557.38	12608.7	10264.7	11762.8	9672.88	12449.8	11826.7	9896.08	9922.84	9502.47	10303.6		10865.7	2336.11	467.221
7.1026		10322.3	6954.3	11990.1	12549.7	18046.2	10147.3	10285.5	14165.5	11586.2	12312.7	12637.9	9095.77	8248.1	8906.26	6226.31	12388.4	10477.2	11768.8	9489.82	12450.3	11947	10168.1	9510.25	9359.71	10436.8		10858.8	2347.16	469.433
7.221		10423.6	6581.44	12033.5	13052.5	17995.1	9941.93	10158.5	13644.2	11704.6	12519.8	12610.1	9279.2	8365.41	9605.29	6056.42	12066.7	10339.2	11603.1	9129.03	11789.8	12000.8	10482.5	9324.88	9226.17	10716.4		10826	2342.48	468.496
7.3394		10034.8	6198.29	11986.1	14113.8	18552.2	10040.5	10383	13869.9	11875.9	12289.2	13127.1	8925.58	8128.74	9037.33	5746.85	12159.7	10540.3	11592.2	8918.87	11735.4	11978.1	10293.9	9048.36	8806.89	11328.6		10828.5	2595.4	519.081
7.4578		10182.9	6505.32	11723.9	14966.1	18803.3	10125.8	10537.9	14093.1	12265.3	11229.9	12138.2	9057.83	7941.47	9190.02	5704.51	11844.3	10599.1	11124.2	8964.03	11037	12393.8	9978.79	8940.38	8968.41	11584.5		10796	2620.28	524.056
7.5761		9775.54	6287.99	11848.7	14912.7	18859.7	10324.9	10967.1	14121.6	12849.8	11433.9	11422	9340.69	7759.91	9407.89	5775.03	11361.6	10539.1	11295	8881.63	11197.5	11804.3	8982.4	8596.37	9103.6	11968.5		10752.7	2661.13	532.227
7.6945		9238.81	6244.61	11919.1	15821.1	18993.4	10993.8	11916.2	14398.9	13205.1	10930.4	11310.9	9720.68	7767.14	9304.08	5142.19	11703.8	10742.2	10842.6	8517.84	10885.1	11441.7	8089.52	8509.99	9977.41	11354.7		10758.8	2840.25	568.051
7.8129		9398.51	5970.28	11509.5	16028.6	18891.8	11357.1	11481.2	14594.2	13563.1	11046.1	11904.4	9680.45	7699.06	8766.33	5053.62	11237.8	10781.9	10522.3	7828.69	10887.4	11466.7	7285.91	8401.8	9234.97	11734.7		10653	2974.24	594.849
7.9313		9667.24	5673.53	11128.3	15659.5	19570.3	11015.5	11454.8	14583.3	13520.9	11228.4	12047.3	10405.5	6703.59	8470.79	5122.32	11290.9	10768.4	10768.6	7403.06	10416.5	11619.3	6635.32	8825.02	9592.94	11765.4		10613.5	3111.9	622.38
8.0497		9891.96	5236.25	10628.8	15353.5	19354.7	11244.2	11651.6	14123.6	13730.7	11732.1	10932.2	11220.8	6418.51	7873.54	4658.29	11513.4	10754.6	11024.2	6884.9	10700.9	11344.4	5705.83	8476.02	9541.31	11832.7		10473.2	3227.11	645.423
8.168		9585.72	4949.45	10187.1	15432.8	19202.5	10789.1	11745.4	14410.1	13498.6	10923.6	10754.3	11419.1	6786.18	7212.41	4368.33	11031.6	10639.6	10542.5	6616.97	11172.6	11322.3	5293.7	8311.42	9846.94	11860.7		10316.1	3291.5	658.3
8.2864		9087.86	4740.69	10166.6	15479.8	18544.4	10399.7	11366.2	14420.6	13322.7	10348.4	11388.3	11758.2	6573.44	6599.24	4243.6	11128	10696	10293.1	5890.37	11533.1	10779.4	4867.3	8152.68	9751.29	11666.4		10127.9	3344.39	668.878
8.4048		8916.52	4925.44	9878.65	15506.6	17856	9580.22	11417.5	14059.4	13118	9887.05	10338	12073.8	6518.28	6353.68	4086.45	10442.7	10635.3	10055.5	5223.39	11609.2	10274.5	4410.39	7664.31	9921.35	11901		9866.13	3335.48	667.096
8.5232		8517.63	4447.92	9389.27	15387.1	17569.4	9366.49	12475.1	13502.7	12480.1	9204.08	10106.5	11430.3	6550.37	6434.1	3937.38	9844.42	10480.3	9635.59	4909.9	12081	10045.1	3880.12	7658.35	10152.3	11435.8		9636.85	3353.05	670.61
8.6415		7838.63	4165	9065.2	15288.7	17182.9	9241.83	12009.3	13207	12021.8	8925.65	10547.7	10990.3	6699.03	6303.43	3762.65	9672.34	10401.3	9648.74	4277.91	12130.8	9764.77	3485.39	7642.14	10214.9	11455.1		9437.7	3370.64	674.128
8.7599		7148.54	3903.2	8679.49	14963.2	16940.6	8976.73	12216.3	12968.6	11397.5	9050.08	10965.8	10306.9	6651.27	5729.89	3474.03	9096.56	10685.5	8987.4	3887.32	11925.6	9510.09	3232.37	7258.12	10064.8	10904.3		9156.97	3409.04	681.807
8.8783		6635.43	4139.02	7981.22	14380.8	17017	9042.23	12444.8	13183.1	10630.7	8483.15	11225.5	10307.6	6824.28	5177.59	2976.61	8665.58	10479.6	8492.86	4111.08	11794	9648.06	3214.62	7446.28	9408.51	11072.5		8991.28	3424.01	684.802
8.9967		6389.35	4153.97	7629.32	14009.3	16310.8	8903.86	11746.8	12400.1	10155.7	8391.74	10881.6	10140.8	7254.93	5108.71	2558.86	8145.98	10411.4	8298.42	3908.97	11819.3	9289.22	3115.89	7484.98	8862.38	11632.7		8760.2	3320.54	664.109
9.115		5934.92	4234.34	7224.73	13858.1	15702.9	8800.84	10614.1	11841.3	10026.4	8699.16	9186.2	9448.65	7524.63	5450.27	2431.44	7277.69	10438.3	8332.52	3696.56	11750.2	9350.31	3176.39	7079.2	8079.28	10331.4		8419.59	3142.63	628.527
9.2334		5875.74	4642.48	6814.55	13525	14265.4	8494.05	9532.94	10957.5	9789.69	9258.21	8150.89	9579.25	8688.91	5041.14	2105.88	6684.24	10015.7	7483.92	3387.61	11626.6	9736.03	3225.28	6741.03	7778.49	10223.3		8144.96	2979.51	595.901
9.3518		5486.84	4952.89	6694.29	12843.4	13530.3	8504.59	8771.94	10048.4	9215.47	8054.05	7769.64	9600.8	9925.45	5013.7	1988.51	6132.62	9482.99	7041.67	3318.65	11842.9	9875.91	3128.43	5926.24	6422.98	10172.9		7829.82	2902.27	580.453
9.4702		5238.77	4962.69	6646.07	12533.9	12693.8	8662.61	8444.01	9425.25	9048.08	8162.96	7364.91	9524.8	11125	4543.46	1868.02	5716.18	9724.44	6963.04	3337.83	12293.2	9794.63	3077.57	5288.79	5641.16	9797.12		7675.13	2949.55	589.91
9.5886		4838.5	4279.85	6370.54	11617.4	12035.8	8839.68	8291.12	8997.84	8842.87	7957.36	6981.12	9310.16	12602.4	4272.48	1966.16	5117.14	9326.59	6424.59	3174.97	12298.4	9398.14	2881.37	4620.83	4614.99	10018.9		7403.17	3053.6	610.721
9.7069		4342.98	4547.53	6378.56	10800.7	11384.7	8987.98	7234.6	8800.88	8086.62	7773.91	6941.97	9531.5	12641.4	3771.04	1870.35	4515.24	9167.02	6021.97	3001.64	12057.2	9463.96	3012.32	4158.62	3819.87	9265.36		7103.12	3030.2	606.04
9.8253		3992.8	4744	6524.26	10091.1	10182.5	8292.94	5984.94	8367.32	7417.76	7758.48	6394.14	9481.64	11611.8	3402.96	2010.8	4242.67	9150.75	5517.5	2961.33	11149	8130.54	3004.36	3841.16	2980.68	8667.32		6636.11	2798.47	559.694
9.9437		3297.33	4367.06	7024.88	9227.37	9217.92	6825.19	4856.75	7820.96	6789.13	6816.41	5916.44	9645.24	10560.2	3035.52	1918.51	3560.13	8807.34	5350.7	3079.48	11033	7059.87	2959.26	3512.39	2813.59	8418.58		6156.53	2668.23	533.646
10.0621		2752	4460.62	7456.52	8269.56	8113.79	5572.45	4868.59	7566.05	6585.68	6543.02	4640.93	9791.18	9285.32	2703.84	1840.35	3158.13	7788.07	5221.28	3042.21	10609.8	6029.74	2998	3325.38	2421.53	8575.54		5744.78	2531.79	506.358

## Sheet: WT Plot profile 6hr
Distance (um)		Y1	Y2	Y3	Y4	Y5	Y6	Y7	Y8	Y9	Y1	Y11	Y12	Y13	Y14	Y15	Y16	Y17	Y18	Y19	Y20	Y21	Y22	Y23	Y24	Y25	Y26	Y27	Y28	Y29	Y30		Avergae	SD	SEM 6 hrs
0		453.146	1543.77	781.333	1123.51	650.93	1474.39	482.471	3864.34	1643.31	1354.21	4479.07	2031.49	2532.56	606.835	1627.46	5177.57	2753.02	1683.38	3039.29	190.861	1569.5	2474.9	2186.41	3711.4	2643.12	1482.75	4157.81	2167.23	2333.52	1344.76		2052.15	1239.62	226.323
0.1184		814.133	1423.77	1268.25	1067.57	693.35	1832	406.359	4055.89	1686.93	1525.84	4816.58	2156.62	2342.31	599.218	2068.76	5624.05	2864.39	2075.79	3217.91	199.574	1714.74	2677.76	2191.17	4079.98	2767.14	1442.46	4452.05	2195.68	2507.9	1468.45		2207.89	1313	239.72
0.2368		1044.83	1282.93	1626.79	1449.25	711.483	2379.58	453.388	3843.63	1970.14	1640.58	5082.22	2428.85	2495.53	654.301	2144.57	5389.66	2718.91	1906.18	3515.93	239.013	1676.22	2483.06	2229.78	4099.38	3095.78	1458.59	4799.44	2047.2	2614.5	1735.59		2307.24	1297.66	236.919
0.3551		2162.51	1236.06	2141.99	1881.44	735.339	2694.46	528.164	3885.93	2398.21	1892.94	5404.34	2771.09	2549.27	740.422	2281.36	5214.9	3232.74	2098.83	3683.72	251.511	1554.8	2619.72	2298.39	4008.96	3195.9	1592.29	4667.14	2261.82	3319.5	1938.8		2508.08	1265.09	230.973
0.4735		3257.28	1175.34	2285.04	2170.03	779.986	3049.74	691.359	3884.41	2935.18	2132.01	5416.61	2815.96	2834.25	646.084	2203.84	4921.16	3762.95	2409.14	3670.61	347.611	1507.55	2646.62	2278.98	3914.49	3472.16	1591.26	4949.66	2205.08	3763.81	2285.45		2666.79	1273.99	232.597
0.5919		4494.23	1207.47	2684.07	2351.07	733.559	3286.82	1015.88	4267.03	3044.47	2187.86	5415.63	3068.95	2758.49	735.587	2411.75	4976.18	4278.9	2879.93	3828.18	394.404	1689.94	2659.47	2235.97	3751.02	3502.9	1876.12	4441.29	2287.61	3745.09	2457		2822.23	1275.07	232.796
0.7103		4546.48	1201.1	2714.26	2553.72	822.347	3172.38	1286.75	4526.18	3450.39	2383.3	5578.19	3277.15	3026.63	926.13	2508.26	5073.34	4579.55	3454.54	3917.76	407.909	1903.46	2859.18	2213.87	3607.34	3637.28	2039.59	4465.72	2099.63	3999.08	2735.99		2965.58	1289.52	235.433
0.8286		4842.92	1323.1	2963.34	2664.25	892.078	3121.07	1582.2	4846.18	3584.19	2760.5	5917.52	3216.32	3193.01	1340.02	2762.74	5015.11	5004.4	3928.37	4174.28	639.231	2186.47	2970.28	2369.71	3797.46	4012.69	2346.92	4452.72	2178.72	3855.54	2953.59		3163.16	1287.97	235.15
0.947		4704.8	1376.03	2764.78	2514.49	948.174	3123.07	2142.86	4975.91	3638.66	2912.3	6072.73	3638.38	3194.67	1799.17	2786.03	5072.56	5486.16	4373.47	4313	730.56	2583.55	3220.29	2823.27	3619.21	4021.54	2097.79	4730.6	2234.68	4035.63	3060.37		3299.82	1293.32	236.127
1.0654		5039.98	1480.87	2706.64	2816.82	1002.09	3209.65	2459.97	5124.81	3930.62	3242.65	6208.2	3703.88	3142.02	2291.4	3059.21	5155.39	5761.06	4693.89	4403.23	933.73	2889.59	3447.11	2837.76	3392.88	4196.49	2372.34	4528.43	2318.53	3970.32	3394.23		3457.13	1276.63	233.079
1.1838		4887.48	1494.35	2889.49	2741.2	973.89	3268.01	2555.62	5104.42	4331.81	3118.16	6717.87	3773.97	3125.43	2803.75	3342.08	5114.43	5872.02	5542.82	4459.42	1051.65	3207.77	3629.1	2987.54	3214.9	4086.21	2543.5	4698.75	2478.16	4207.93	3593.82		3593.85	1322.46	241.447
1.3021		4491.99	1854.76	2993.12	2873.24	983.745	3373.89	2921.2	5088.14	4200.34	3244.69	6639.92	3866.96	3166.37	3076.74	3353.62	5058.74	5805.31	6051.19	4778.88	1334.06	3420.87	3679.93	3265.45	3327.85	4329.59	2632.41	4741.61	2554.82	4418.37	4048.84		3719.22	1273.95	232.59
1.4205		4294.59	2045.79	2647.89	2832.74	1120.33	3530.24	3014.51	5308.92	4578.18	3314.5	6413.49	3797.84	3007.87	3560.94	3307.2	4867.07	5651.88	6390.49	5044.31	1470.67	3588.69	3528.02	3330.28	3353.64	4362.73	2938.73	4907.85	2475.6	4150.74	3992.41		3760.94	1255.34	229.193
1.5389		3842.69	2220.69	2686.98	3028.84	1188.29	3705.85	3088.65	5662.14	4480.74	3856.62	6506.33	3813.55	3126.56	3884.22	3261.67	4695.07	5669.84	7077.66	5162.63	1654.97	3745.69	3375.47	3396.19	3368.61	4221.77	3279.28	4730.22	2647.77	4613.89	4004.55		3866.58	1276.96	233.139
1.6573		3659.35	2192.2	2749.05	2887.77	1277.52	3626.93	3128.83	5963.38	4832.3	3774.13	6592.68	3665.25	3190.83	4049.57	3347.2	4794.61	5547.8	7668.56	5229.28	1976.5	4126.66	3713.46	3453.5	3310.47	3987.36	3634.24	4640.76	2680.77	4904.36	4161.83		3958.91	1329.83	242.793
1.7757		3681.24	2236.39	2803.97	3160.72	1286.25	3750.08	3167.35	5882.46	4749.3	3679.61	6913.93	3821.62	3196.4	4041.93	3183.34	4655.31	5475.14	8236.31	5273.21	2501.77	4457.35	3594.47	3284.29	3284.7	3951.21	3678.89	4387.56	2740.54	4728.57	4089.78		3996.46	1362.69	248.791
1.894		3587.83	2498.63	3050.83	3219.77	1341.35	3756.12	3462.07	6209.16	5112.29	3752.23	6931.8	4157.44	3337.72	4262.4	3400.69	4990.91	5318.85	9357.94	5437.84	3259.61	4830.76	3638.33	3544.49	3337.48	3698.02	3973.04	4090.3	2819.17	4520.1	4044.11		4164.71	1454.67	265.584
2.0124		3481.82	2728.19	2976.57	3047.64	1477.35	3807.51	3373.82	6383.07	4849.64	3913.64	6661.19	4539.19	3120.91	4742.3	3406.85	5234.92	5419.78	10696.6	5616.2	4168.6	4875.66	3846.07	3532.28	3368.3	3337.02	3754.91	3957.12	2951.66	4511.4	4062.69		4261.43	1615.95	295.031
2.1308		3515.09	2840.34	3031.99	2936.93	1524.36	3669.29	3447.73	6546.87	4864.8	3972.4	6696.77	5026.03	3326.85	5016.74	3411.48	5598.07	4967.4	12190.6	5792.15	4716.43	5029.26	3807.08	3788.22	3147.02	3264.33	4133.7	3586.2	3128.39	4345.23	4406.33		4390.94	1834.33	334.902
2.2492		3229.05	2676.95	3095.17	3397.11	1514.44	3864.28	3651.12	6707.62	4565.66	4087.83	6461.53	5203.14	3376.11	5261.16	3595.82	6136.54	4508.38	12955.5	5874.45	5314.6	5001.18	3843.81	3608.66	2974.41	3420.56	4317.66	3586.93	3242.65	4502.31	4109.06		4469.46	1953.5	356.659
2.3675		3300.35	3130.49	3154.69	3504.05	1552.63	3902.54	3712.16	7393.69	4807.78	4151.32	6781.42	5435.94	3202.74	5558.07	3473.05	6408.38	4882.08	13527.8	5812.64	5595.91	4897.04	3863.04	3718.29	3264.24	3797.91	4115.36	3852.58	3612.21	4364.16	4066.81		4627.98	2055.77	375.331
2.4859		3591.47	3272.97	3121.74	3438.71	1510.03	3841.26	3804.88	7818.66	4784.14	4291.58	6747.4	5488.52	3085.69	5911.54	3552.63	6891.24	4964.03	14054.9	5992.24	5741.68	5248.99	3958.56	3937.02	3134.46	3714.81	4196.83	3641.95	3747.29	4628.41	4164.26		4742.6	2173.15	396.762
2.6043		3389.64	3846.56	3086.79	3788.91	1631.35	3956.05	3699.96	8407.3	5003.14	4243.14	6793.96	5565.73	3171.73	6572.73	3817.51	7576.97	5177.74	13952.2	6363.05	6150.84	4959.18	4049.07	4045.2	3045.67	3927.72	4448.13	3659.68	4100.56	4707.91	4074.08		4907.09	2209.76	403.446
2.7227		3409.18	3986.28	3138.74	3981.22	1604.68	4014.55	3489.94	9212.96	4970.77	4513.79	7037.65	5729.73	3374.49	6739.36	3824.99	7750.22	5282.16	14141.2	6054.13	6274.4	5046.03	3998.52	4300.64	3232.58	3986.66	4669.12	3656.55	4374.55	4537.99	4019.96		5011.77	2277.56	415.824
2.8411		3515.83	4400.23	2763.92	4117.66	1654.7	3971.32	3718.64	9583.11	4785.18	4636.73	7378.74	6195.81	3246.81	6983.98	3866.94	8120.44	5281.27	14231.1	6276.74	6451.35	5473.99	3966.44	4510.56	3093.15	4133.62	4935.58	3546.86	4730.23	4356.17	4201.56		5137.62	2353.4	429.671
2.9594		3530.35	4747.36	2786.62	4224.03	1861.94	4128.91	3676.39	10280.5	4840.83	4627.27	7643.35	6308.34	3716	6923.48	4078.96	8367.14	5840.48	14170.3	6244.97	6670.11	5579.1	3883.73	4549.83	2927.5	4470.46	5175.56	3677.72	5285.91	4566.87	4105.68		5296.32	2381.03	434.714
3.0778		3657.47	5068.45	2603.37	4114.5	1779.92	4388.55	3853.82	10734.2	4710.2	4553.58	8151.66	6941.73	3645.34	7228	4349.72	8814.1	5979.3	14272.4	6317.02	6794.28	5673.7	3709.12	4740.26	3120.41	4574.09	5621.71	3621.11	5785.44	4990.51	4286.33		5469.34	2474.04	451.695
3.1962		3964.5	5583.25	2462.32	3777.09	1970.58	4762.74	3978.51	10893	4653.54	4608.89	8508.73	7719.55	3783.4	7154.5	4259.55	9417.58	7265.45	13547.7	6215.08	6794.86	5656.62	3830.21	4613.93	3139.57	4699.03	6041.73	3554.57	6345.32	4896.68	4967.89		5635.54	2461.64	449.431
3.3146		4004.61	5788.9	2494.34	3873.88	1822.91	4891.99	4348.54	11132.6	5039.74	4823.21	8403.73	8167.98	4355.12	7294.32	4738.13	10269.8	8364.85	14186.8	6351.45	7062.85	5438.91	3772.11	4466.71	3174.16	5369.35	6917.55	3647.98	7132.52	5395.31	5442.26		5939.09	2605.61	475.717
3.4329		4580.67	5940.32	2459.34	3912.45	1896.86	4828.37	4473.11	11751.5	5274.34	4772.24	9293.23	9201.62	4370.79	7407.02	4965.7	11331.5	9518.7	14838.1	6534.48	7317.65	5362.86	4137.26	4384.43	3105.74	5783.15	7422.61	3507.5	7546.85	5493.54	5703.88		6237.19	2866.47	523.344
3.5513		4918.85	6223.93	2590.77	3976.26	1775.05	5209.18	4514.55	12174.8	5220.21	4858.8	9968.6	10493.5	4530.27	7423.39	5751.9	12813.7	10555.4	14427.5	6682.64	7464.02	5465	4152.22	4306.53	3109.17	6206.06	7948.03	3996.58	8726.66	6080.44	6771.59		6611.19	3045.57	556.042
3.6697		5463.59	6153.85	2590.01	4007.22	1922.86	5924.54	4701.63	12617.9	5048.02	5017.38	10362.3	11842.5	4855.45	7613.31	6303.21	14080.1	12607.7	14673.1	6857	7627.24	5608.76	4142.84	4299.53	3242.24	6700.79	8501.01	4145.33	9770.01	6233.66	7634.05		7018.24	3340.34	609.861
3.7881		5574.09	6440.61	2532.01	4069.24	2133.87	6412.62	4697.01	12785.4	4833.31	5120.84	11140.4	13399	5189.35	7578.46	6526.73	15396.6	14430.2	14394.7	7370.46	8171.23	5858.7	4069.26	4691.9	3306.47	7431.05	9081.02	4183.88	10867.9	6429.55	8583.16		7423.3	3649.1	666.231
3.9064		6501.82	6569.5	2538.03	4089.78	2298	6635.35	4993.43	13571.6	4716.22	5620.7	12021.8	14589.3	5770.68	7931.85	6857.33	16202.3	15837.4	14120.8	7886.54	8731.03	6047.75	4130.74	5972.13	3202.49	8166.05	8995.29	4280.43	11856.3	6938.54	9371.36		7881.48	3877.82	707.989
4.0248		7106.71	6445.73	2656.66	4063.21	2477.93	7332.84	5063.8	14647.9	4870.54	6548.37	13221	14889.1	6035.24	8267.39	7275.17	16543.1	16800.5	14122.7	9357.77	9803.86	6444.38	4294.03	7444.3	3184.59	8917.4	9271.87	4531.39	12204	7146.8	9878.65		8361.56	4030.15	735.801
4.1432		7403.84	6908.71	2638.68	4725.74	2503.06	7864.52	5543.21	14890.1	4860.54	6970.52	13498.8	15534.2	6339.69	8646.31	7730.52	16737.3	17289.7	14123.1	10935	10486	6923.62	3860.36	8984.2	3417.48	9059.4	8997.4	4493.51	12461.7	7841.99	11000.4		8755.65	4112.27	750.795
4.2616		7966.62	7350.62	2809.45	5440.28	2548.36	8319.28	5982.89	16265.2	4916.21	7384.52	13910	15980.7	6829.7	8611.72	8254.87	16291.5	18219.2	14119.6	12763.2	11772.2	7411.6	3682.83	11282.7	3341.08	9359.2	9008.41	4454.45	12054.5	9316.13	10827.9		9215.83	4253.26	776.536
4.38		8599.25	8080.92	3240.98	6509.84	2824.41	8447.27	6158.21	17137.4	5168.72	7572.8	13684.8	16464.6	7449.48	9484.69	8550.15	16262.2	18128.2	13607	13200	13116.3	7869.82	3827.45	12633	3219.1	8882.77	9799.65	5159.26	12483.4	10114.4	11134		9627	4236.33	773.445
4.4983		9921.08	8684.27	3359.02	8313.72	3138.91	8816.57	6273.79	17420	5150.71	8221.73	13822.6	16408.3	8261.03	10365.6	8662.46	16097.8	18180.5	13832.8	14110.4	13852.9	8171.48	3533.32	13809	3598.19	8898.78	11133.6	6114.08	12544	10858.3	11941.2		10116.5	4214.1	769.386
4.6167		11352.9	9039.07	3592.14	9521.31	3335.13	9077.81	6798.58	16950.5	5251.42	8500.84	13887.3	16738.8	8851.17	10818.7	9245.19	16143.1	18092.3	13799.3	14680.7	14258.4	8716.74	3783.91	14834.6	3674.82	9375.84	11413	7327.47	12675.3	11316.7	12295.6		10511.6	4135.04	754.952
4.7351		12014.3	9745.8	3898.27	10766.5	3611.76	9417.77	7044.43	16443.1	6048.93	8640	14095	16407.7	9491.96	11029.4	9992.45	16474.1	18093.4	13751.7	14832.1	14520	8890.35	4070.66	15470	3634.08	9158.69	11291.1	8511.94	12656.9	11221.7	12816.2		10801.3	4016.05	733.226
4.8535		12011.1	10108.9	4336.06	11456	4061.87	9181.61	7768.16	15661.6	6585.87	8819.02	14290.8	16497.9	10994.8	11305.6	10592.5	16567.6	18263.7	13735.4	15146.6	15374.8	9275.09	4207.83	15560.3	3824.89	9283.46	11937.2	10229.4	13040.8	11112.2	12998.1		11141	3901.12	712.245
4.9718		12097.1	11066.7	4552.59	11332.8	4253.59	8749.62	8701.98	15353.2	7270.91	9242.64	14649.4	16794.2	12119.8	11758.6	10974.7	16847.8	17918.7	13560.5	15611.9	15789.2	10063	4099.04	15769.1	3987.51	9870.25	12587.4	11458.1	12599.7	11274.2	13178.8		11451.1	3838.15	700.748
5.0902		11836.9	11494.8	5299.8	10826.3	4654.14	8980.23	10014.1	15346.6	8303.76	9675.75	15051.4	16695.7	12485.3	11634.3	12184.9	17283.8	18201.6	13541	16185.2	16461	10096.5	4718.81	15273.5	4416.56	10212	12899.2	12594.3	12924.3	10624.6	13040.5		11765.2	3711.11	677.553
5.2086		11584.3	11460.7	5822.56	10733	5235.46	8952.51	11374.7	15501.3	9324.83	10244.9	15202.9	16856.5	12700	11819.6	13625.7	17625.6	18186.7	13577.7	16445.9	17536.2	10198.3	5122.98	14876.8	5054.09	11111.4	13455.7	12980.3	13175.8	11087.4	13097.3		12132.4	3613.98	659.819
5.327		11238	11367.9	6449.2	11305.1	5768.42	9130.39	12368.3	16577.9	9901.59	10841.8	15087.5	16925	12607.5	12020.6	14276.4	17633	18054.5	13880.1	16442.8	18152	10081.4	6672.05	15561.8	5343.55	11252.1	13935.9	12863.7	13336.1	10715.7	12500.2		12409.7	3501.4	639.265
5.4454		11181.3	11350.9	7224.78	11203.3	6399.11	9487.55	12839.7	16741.9	11333.8	11298	15325.4	16814.2	13113.4	12296.1	14554	17973.1	18058.2	13724.7	16771.3	18783.8	10401.1	9517.45	14861.3	6176.15	11392.1	13757.9	13174	13511.3	10955.1	12180.5		12746.7	3239.88	591.519
5.5637		10733.9	11663.2	8169.37	11544	6638.56	9729.25	12881.8	17096	11803	12045.5	15103.1	16797.6	12703.2	12139.2	14445.6	18280.2	17925.9	13906.4	16584.8	19908.3	10603.9	11037.4	15092.6	6593.15	11120.9	13770.5	13120.8	13252.8	11141.1	11978.9		12927	3170.4	578.833
5.6821		10827.4	11554.9	9243.4	11682.1	7336.38	9992.22	12480.4	17464.8	12400.4	12654.6	14477	16951	12760.4	12147.5	14699.3	17793.5	17906.1	13858.9	16909.2	20419.6	10626.2	12276.4	15005	7183.9	11532.7	14117.8	13123.4	13273.8	10519.1	11263.7		13082.7	3057.83	558.28
5.8005		11468.6	11764.5	10736.5	11888.1	8357.3	10319.7	12656.2	17150.9	12730.2	13120.7	14738	17155.7	12746.1	12056.2	14350.5	17416.1	17416.4	13814.7	17065.6	21074.4	10853	12641.1	15051.4	7881.99	12012.1	14373	13187.1	13472.9	10424.1	10987.7		13297	2870.35	524.052
5.9189		11499.4	12171.2	12007.4	11896.5	8986.23	10468.2	12222.6	17147.9	12775	13213.5	14710	17024.2	12791.8	11804.1	14057.1	17298.4	18074.7	13891.6	17167	21331.7	10660	12718.9	14823.1	9125.29	11775.4	14551.9	13175.6	13513.4	10695.3	10690.5		13408.9	2785.69	508.596
6.0372		11766.9	12115.9	12814.6	12026.8	10061.8	10808.9	11840.6	17152.9	12836.5	13588.5	15509.6	16957.3	12684.2	12054.1	14062.9	16893.4	18049.3	13697	17388.2	21553.8	11040.9	12634.5	14389.9	10725.1	12205.9	14593.2	13319.5	13525.5	10727.4	10669.2		13589.8	2633.85	480.874
6.1556		11699.1	11797.9	12577.5	12146.1	10967.1	10788.7	12125	17011.3	13176.8	13402	15619.5	17024.6	12577.3	12012.3	14007.1	16816.7	17449.3	13842.9	17347.3	21872.8	10754.6	12530.3	14068.9	11535.1	13348.3	14605.6	13326.2	13133.2	10982.9	10761.7		13643.6	2556.5	466.75
6.274		12030.8	12092.3	12583.1	12270.9	11195.9	10536	11850	16930.1	12520.5	13818.2	15356	17301.1	12889.3	11880.1	14206.7	16897.6	17861.6	13513.7	17496.2	22032.2	10678.8	12173	14103.8	12218.2	13427.2	15424.3	13635.6	12827.6	11183.6	10743.6		13722.6	2609.24	476.38
6.3924		12187.8	11831.4	11896.6	11900	11016.2	10609.5	11681.2	17106.8	12469.5	13499	15662.9	17249.5	12853.7	11983.2	13668.1	17154.3	17615.7	13665.7	17614.3	21902.1	10852.6	12108.2	13969.2	12578.4	13404.7	15707.7	14006.3	12456.8	10957.3	10767.5		13679.2	2646.24	483.134
6.5107		12021.4	11530.5	11837	11944.1	10731.8	10209.3	11627.1	17232.7	11848	13723.8	15778.2	17530.3	13055	12292.7	14033.8	17456.9	17194.9	13219.3	17599.7	21884.2	10999.1	12146.7	14063	13040	13947.6	15543.2	14111.7	12241.9	10799.4	10967.6		13687	2692.16	491.518
6.6291		12101.4	11522.2	11222.1	12049	11027.3	10858.1	11165.8	17299.4	12021.3	13742.5	15496.9	17586.6	13165.9	12142.9	14255.7	16914.7	17054.7	13647.8	17287.2	21746.5	11579.5	12104.3	14115.9	13074.8	14003	15706	13797	12634.4	10556.7	10665.1		13684.8	2621.02	478.53
6.7475		11686.8	11450.3	10656.9	12358.6	10816.2	11169.8	11193.4	17018.6	12194.5	13331.5	15174.4	17095.8	13407.2	12114.9	14253	17033.1	17204	13124	17008.4	21727.3	11637.1	12218.3	13934.4	13309.1	13964.7	15720.8	13357.5	12542.7	11036	10681.2		13614	2572.66	469.702
6.8659		11506.7	11270.7	10957.5	12230.8	10872.5	11415.6	11294.5	17207.8	11869.4	13275.5	15223.5	17111.8	13252.1	12434.7	14360.7	17304.3	17082	13069.6	16923.5	21917.7	11616.7	12084.4	13532.6	12866.4	13901.8	15743.4	13412.6	12385.5	10615.6	10795.6		13584.5	2616.77	477.755
6.9843		11596.4	10826.2	10239.1	12087.4	10973.3	11238.9	10976.2	17324.8	11714	13165.2	15676.7	17313.1	13550.8	12101.7	14275.4	16909.3	17161.2	12931.8	16805	21816.4	11421	11938.5	13459.6	12766.8	14857.3	15270.8	13196.2	12376.5	10601.1	10661.7		13507.8	2686.77	490.534
7.1026		11285.7	10963.1	9953.56	11966.1	11251.6	11605.7	10912.3	17176.7	11649.3	12853.7	15298.4	17547.8	14437.7	12087.9	14139.7	17111.7	16887.8	12526	16311.1	21918.5	11359.4	11767.5	13826.3	12644.1	14577.3	15307.2	13247.4	12175.9	10383.1	10524.4		13456.6	2703.66	493.618
7.221		11238	10875.2	9437.79	11854.9	11456.8	11841.2	10899	17164.3	11885.9	12827.7	15197.5	18250.9	14743.6	11993.3	14030	17004.7	16793.5	12399.5	16245.3	21553	11418.1	11541.8	13760.9	12073.4	14483.3	15749.2	13248.4	12619.7	9964.95	9999.78		13418.4	2764.98	504.814
7.3394		12012.4	10679.8	9499.7	11766.9	11675.6	11939.2	10833.8	17459.7	11525.8	12976.7	14620.8	18367.3	14579.3	11758.3	14847.1	16922	16691	12859.8	16115.3	21544.8	11364.1	11620	13272.1	12391.8	14714.4	15610.6	12750.7	12173.2	10293.9	9762.1		13420.9	2759.28	503.774
7.4578		11725	10473.8	8817.93	11572.9	11148.9	11995.9	10761.6	17744.8	11471.4	12471.7	14062.7	17855.4	14651.5	11732.4	15183.9	17241.1	16697	12711.2	15604.8	21191.2	11350.9	11574.9	13211.1	12329.7	13967.1	15498.8	12491.2	12233.3	10226.4	9698.02		13256.6	2777.44	507.089
7.5761		11428	10719.7	8840.23	11717.2	10855.4	12256	10226.1	17854	11281.1	12595	13772.7	17529.8	14898.7	11786.5	14831.5	17021.2	16644	12529.1	15414.2	20838.2	10885.5	11563.7	13630.2	12493.8	14300.5	15768.6	12690.5	12343.7	10146.6	9518.85		13212.7	2760.46	503.989
7.6945		11292.9	10573.9	9130.6	11728.6	11363	12774.4	10511.1	17833.1	10975.5	12142.1	13564.6	17548.3	15276.7	11772.6	14663.2	16365.1	16090.7	12155.3	14912.7	20669	10975.8	11668.4	13815	12418.7	14742.7	15852.4	12468.6	12501.7	9601.33	9769		13171.9	2687.69	490.704
7.8129		10962.5	10480.2	8730.24	12349.5	11632.2	13005.3	10216.2	17595.4	10559.7	11950.9	12977.5	17100	15392.3	11827.5	14922	16248.7	15798.8	11812.3	14796.4	20285.2	10682.6	11882.9	13621.6	12580.8	14017.4	15527.1	12513.4	12567	8902.79	9315.91		13008.5	2683.49	489.937
7.9313		11164.1	10237	8824.11	12224.7	11459.4	13252.6	10498.4	18059.1	10391.8	11563.4	12254.2	16440.8	15437	11604.2	15172	16735.7	15436.4	11787.9	14360.5	20312	10457.6	11789.3	13344.3	13145.4	13874.2	15064.2	11693.6	12717.4	9251.33	8840.97		12913.1	2707.29	494.281
8.0497		11213.2	10271.4	8640.73	11927.4	11065.2	13263.8	10284	18049.2	9875.15	10949.6	10993.5	16013.7	15204.6	11765.7	15022.2	16517.3	15009.2	11525.2	13538.8	20387	10288.4	11867.1	13719.2	12756.8	13662.1	15142.9	11445.6	12332.8	9381.88	9035.68		12705	2718.86	496.394
8.168		10482.3	10392.1	8477.77	11700.8	11178.1	13501.7	9896.93	17837.3	10360.4	10510.2	9851.17	15924	14799.8	11853.1	15174.6	16857.1	14651.5	10815.2	13533.4	19992.6	9835.15	11750.9	13470.8	12425.9	13666.1	15300.9	11052.3	12506.1	9268.9	8510.08		12519.2	2789.27	509.249
8.2864		10220.5	10459.1	8387	12125.7	10708.6	13958.3	9738.72	17586.4	10698.1	9909.53	8479.27	15863.2	14148.4	12075.5	15300	16617.2	14188.9	10348.5	13325.1	19815.1	9732.31	11489.6	13173.1	12194.5	13204.9	15360	10762.8	11977.9	8946.11	8723.29		12317.3	2823.31	515.464
8.4048		9782.58	10167.8	8698.81	12114	10411.7	13882.4	9834.94	17116.9	10006.9	9814.26	7461.58	15804.6	14126.9	11743.6	14872.5	15930.5	13101.2	9924.71	12844.2	19304.7	10130.9	11642.2	12984.2	12506	13266.8	15526.3	10052.6	11854.5	8624.83	8397.41		12064.4	2797.44	510.74
8.5232		9748.25	10349.1	8891.23	11924.4	10176.3	14291.4	9706.02	16548.6	10224.3	9580.01	6955.35	15148	14124.7	11610.3	14366.6	15508.6	12571	8929.88	12173.6	19010.2	10030.9	11827.4	13004.4	12382	13028.3	15351.7	9838.89	11467	8983.49	8297.81		11868.3	2723.09	497.167
8.6415		9214.8	10314.7	9101.69	10875.3	9646.91	14565	9948.94	16284.3	10432	8529.76	6587.61	14644.8	13706	11024.7	14052.1	15544.4	11648.5	8130.52	11277	18601.5	10056.6	11379.1	13039	12740.9	12680.1	14740	9587.4	11552.3	9173.54	8028.26		11570.3	2729.9	498.41
8.7599		8841.37	10637.3	8887.84	10594.6	9413.69	14448.1	10050.4	15429.6	9466.52	7774.33	6230.06	13832.2	13475.7	11104.8	14104.9	15277.5	10956.7	7352.32	10948.4	18044.6	9984.6	10936.5	13207.9	12641.4	12825.1	14124.1	9362.44	10588.6	8718.82	8179.28		11248	2712.64	495.257
8.8783		8356.21	10321.4	9386.28	11026.2	9307.17	14671.6	9630.02	14308.1	10240	6994.17	6164.63	13571.6	12903.4	10803.3	13952.7	14866.1	10189.4	6573.52	10140.2	17639.4	10290	11042.2	12921.1	12261.1	12773.9	14087.4	9143.74	10348.8	8868.06	8177.29		11032	2664.93	486.547
8.9967		8192.9	9870.68	9435.6	10646.8	8913.95	14763.2	9656.6	13620	10188.5	6547.14	5966.55	13244.5	12822.8	10234.4	13532.6	14798.5	9698.55	5950.28	9388.49	17386.6	9983	11352.1	12163.6	11655.1	12388.9	13515.4	9028.68	10945.5	9084.61	7792.66		10758.9	2660.82	485.797
9.115		7765.7	9856.71	9986	10924.6	9005.36	14909.3	9813.62	12543.9	10210.1	5647.63	5586.75	13259.9	12554.9	9914.68	13133.2	14547.1	9245.06	5437.32	8753.81	17315.1	10412.4	11311.4	12059.2	11382	12331.4	13483.1	8472.01	10827.3	9409.83	7625.85		10590.8	2733.58	499.081
9.2334		7502.49	9405.91	9973.76	10926.7	8697.81	14779.1	9545.15	11533.1	10470.6	4922.68	5460.11	13576.8	12159.8	9720.56	12871.3	13760.5	8480.94	5348.11	8324.65	16988.5	10483.3	10926.8	12216.8	11338.8	12086.9	12955.3	8452.94	10901.3	9452	7779.19		10368.1	2719.88	496.58
9.3518		6931.03	9376.39	10115	10724.8	8557.16	15138.6	9111.64	10874.3	9988.04	4553.02	5270.88	13750.4	12418.2	9180.81	12603.9	13469.6	7945.29	5010.83	7854.47	16903.2	10181	10525	11755.4	10944.4	12045.3	12400.3	7801.01	10597.6	8955.84	7614.41		10086.6	2823.54	515.505
9.4702		6272.46	8790.07	10200.4	10708.3	8082.59	15117.9	9011.86	9763.44	10057.6	4026.01	5564.73	13743.7	11959.2	8976.7	12480	13207.9	7166.6	4544.95	7962.97	16439.5	9565.89	10506	11241.4	10613.5	12635.6	12348	7527.1	10351.7	8653.34	6863.81		9812.77	2901.54	529.746
9.5886		5504.62	8923.34	9464.5	10748.8	7583.2	14209.1	8851.05	8836.49	10204.3	3535.2	6820	13587.5	12192.2	8819.58	12104.1	12208.2	6266.37	4358.98	7095.23	15947.7	9618.31	10030.6	10798.9	10278.2	12406.1	11100.5	7092.86	10260.7	8383.77	6105.34		9444.52	2847.49	519.878
9.7069		4527.53	8841.23	9009.61	10153.9	7039.44	13792.2	8482.97	8134.94	10307.1	3056.15	7534.83	13182.7	12557.4	8470.39	11986	11550.3	5493.13	4182.17	6545.73	15721.4	10052.4	9578.68	9969.73	9732.54	11739.7	10656.9	6328.59	10452.8	7975.58	5468.48		9084.15	2924.93	534.016
9.8253		3837.92	8875.16	8741.35	9575.22	6366.66	13619.7	8004.6	7315.05	9595.85	2864.82	7364.67	11866.8	12315.4	7967.77	11518.1	11028.3	5221.96	3844.57	6012.68	15011.6	8993.9	8781.96	9850.8	8685.68	10857.6	9644.49	5722.98	9590.6	7535.91	5258.59		8529.02	2838.97	518.323
9.9437		3064.73	8386.22	8514.02	9536.53	6357.87	12725.4	7184.19	6711.44	9468.65	3277.3	6602.77	10909.4	11984.4	7236.51	12121.2	9861.65	5397.83	3437.69	5479.06	13990	8590.62	7487.79	9101.04	8364.44	10279.8	8459.22	5103.03	8642.05	7460.01	5102.7		8027.92	2713.69	495.449
10.0621		2348.53	7068.81	7479.2	8986.6	5933.22	11989.5	6722.88	6057.26	9331.75	3622.41	5737.09	9823.01	10799.5	6448.33	12124.6	9145.66	5316.25	2995.32	5046.66	13162.8	8516.79	6540.02	8007.86	7828.2	9844.8	7891.38	4624.3	8033.15	6592.77	4485.48		7416.8	2624.18	479.107

## Sheet: Or42b>GFPOrco Normalize profile
Distance		L1	L2	L3	L4	L5	L6	L7	L8	L9	L10	L11	L12	L13	L14	L15	L16	L17	L18	L19	L20	L21	L22		Average	SD	SEM
0		0.229537	0.405869	0.194509	0.295924	0.178128	0.169822	0.157214	0.297705	0.765978	0.637116	0.512233	0.721892	0.772269	0.925036	0.83267	0.275017	0.126335	0.896203	0.393397	0.676313	0.454879	0.553823		0.475994	0.258873	0.055192
0.1184		0.2416	0.407111	0.227801	0.342569	0.192203	0.167132	0.188018	0.357599	0.800185	0.658501	0.531171	0.752509	0.797515	0.957193	0.854851	0.278441	0.135861	0.938248	0.412838	0.664147	0.45787	0.572216		0.497072	0.2625	0.0559653
0.2368		0.250874	0.427227	0.265403	0.395318	0.208359	0.171581	0.222493	0.374827	0.830434	0.6803	0.559271	0.785333	0.826288	0.976684	0.885412	0.280431	0.149826	0.966206	0.433553	0.653392	0.463692	0.578953		0.517539	0.26498	0.0564938
0.3551		0.258672	0.454622	0.302876	0.45165	0.243428	0.165272	0.267483	0.415194	0.868751	0.696013	0.595622	0.828418	0.848832	0.980279	0.893156	0.28196	0.170796	0.972465	0.443671	0.639685	0.469635	0.589928		0.538109	0.262664	0.0560001
0.4735		0.274849	0.468198	0.337675	0.514907	0.287025	0.16264	0.368626	0.484335	0.911819	0.717187	0.61813	0.873069	0.86591	0.975166	0.883773	0.291628	0.195992	0.94568	0.445948	0.644714	0.464028	0.591728		0.560138	0.254083	0.0541708
0.5919		0.306839	0.504465	0.383813	0.565147	0.307465	0.169612	0.497973	0.586886	0.942439	0.732242	0.655841	0.922675	0.878098	0.957476	0.871021	0.312108	0.224218	0.901424	0.438072	0.640323	0.477595	0.596716		0.585111	0.24289	0.0517842
0.7103		0.351078	0.531016	0.411437	0.618196	0.329428	0.174793	0.645507	0.673858	0.972432	0.744941	0.68585	0.966297	0.896729	0.920447	0.856117	0.343511	0.253314	0.85846	0.446073	0.647022	0.507188	0.60532		0.610864	0.234178	0.0499268
0.8286		0.392525	0.550445	0.443487	0.687431	0.371429	0.170009	0.786866	0.708772	1.00478	0.7606	0.71624	1.00175	0.910299	0.877027	0.840944	0.371339	0.290343	0.81503	0.452052	0.65379	0.511174	0.610449		0.633035	0.229659	0.0489634
0.947		0.415868	0.577794	0.465409	0.731664	0.399786	0.18804	0.920135	0.725855	1.03313	0.774502	0.74063	1.0267	0.915212	0.832067	0.830869	0.403539	0.33047	0.7776	0.482133	0.664507	0.531909	0.622632		0.654111	0.22623	0.0482323
1.0654		0.465902	0.589716	0.490095	0.776545	0.413257	0.194724	0.970352	0.746467	1.06439	0.791496	0.761282	1.05753	0.922055	0.803297	0.821414	0.434942	0.371186	0.761462	0.521082	0.69734	0.564833	0.62687		0.674829	0.223704	0.0476939
1.1838		0.524281	0.609454	0.552646	0.839189	0.47857	0.221799	0.939201	0.769246	1.08992	0.812932	0.7869	1.09775	0.920751	0.776662	0.837561	0.469116	0.420158	0.753208	0.561183	0.737459	0.584297	0.640427		0.701033	0.212774	0.0453635
1.3021		0.55715	0.6561	0.604831	0.855497	0.509937	0.250535	0.913849	0.823134	1.11412	0.828233	0.80362	1.11008	0.927406	0.747279	0.867042	0.514751	0.474051	0.746285	0.593951	0.787262	0.607151	0.650488		0.724671	0.203085	0.0432979
1.4205		0.564647	0.658219	0.671089	0.889387	0.533128	0.296085	0.949028	0.902194	1.13011	0.844426	0.82152	1.12755	0.922662	0.741376	0.908086	0.568596	0.537641	0.739177	0.608959	0.834983	0.634434	0.674544		0.752629	0.198214	0.0422594
1.5389		0.525119	0.681601	0.752892	0.923285	0.585414	0.341599	1.03942	0.97461	1.15177	0.860588	0.828863	1.14617	0.919813	0.734932	0.957489	0.625224	0.602879	0.733215	0.625285	0.876812	0.670096	0.692447		0.784069	0.1995	0.0425335
1.6573		0.481631	0.713862	0.83308	0.951064	0.633481	0.36485	1.13555	1.0256	1.16997	0.87321	0.846796	1.16925	0.931674	0.735619	1.00896	0.681145	0.662545	0.738037	0.635939	0.907053	0.708854	0.705905		0.814276	0.207485	0.0442359
1.7757		0.465663	0.739408	0.900162	0.950661	0.685272	0.386175	1.20542	1.0114	1.17584	0.883871	0.850726	1.17894	0.942167	0.75612	1.0755	0.730996	0.725914	0.756537	0.630252	0.927539	0.763411	0.72595		0.839452	0.209323	0.0446279
1.894		0.475635	0.758496	0.983482	0.984678	0.716545	0.412338	1.21408	1.04137	1.17671	0.890207	0.856793	1.17555	0.962492	0.785656	1.1352	0.789775	0.788618	0.802238	0.620593	0.941836	0.817409	0.747266		0.867135	0.207958	0.0443368
2.0124		0.496705	0.790764	1.05505	1.02728	0.761862	0.449884	1.16698	1.12204	1.18699	0.900002	0.867124	1.15987	0.974022	0.800107	1.20377	0.843893	0.848616	0.856458	0.615681	0.956123	0.867187	0.76617		0.896207	0.205175	0.0437435
2.1308		0.509542	0.809561	1.16058	1.06628	0.790738	0.456201	1.11392	1.19552	1.20178	0.907875	0.877576	1.14164	0.993555	0.787945	1.26827	0.903844	0.901027	0.90854	0.61928	0.966389	0.908805	0.791329		0.921827	0.212114	0.045223
2.2492		0.562657	0.841258	1.19678	1.04588	0.817916	0.487275	1.09167	1.2584	1.20521	0.916637	0.89651	1.12853	0.998036	0.774452	1.31599	0.976672	0.956578	0.944208	0.612954	0.98302	0.962993	0.809676		0.944696	0.211217	0.0450315
2.3675		0.642665	0.855286	1.25198	1.03517	0.902314	0.52805	1.13232	1.33383	1.20757	0.930578	0.904193	1.10534	0.99938	0.763393	1.34458	1.05186	1.01058	0.966551	0.621333	1.0068	1.04043	0.834173		0.975836	0.21118	0.0450237
2.4859		0.724811	0.909112	1.29409	1.03437	0.931396	0.557921	1.11517	1.42206	1.21873	0.945317	0.90492	1.07597	0.990024	0.759433	1.36097	1.13487	1.05787	0.983689	0.633913	1.0524	1.13452	0.855639		1.00442	0.214709	0.045776
2.6043		0.804135	0.943134	1.29069	1.03194	0.961777	0.587998	1.04856	1.51341	1.22668	0.95985	0.92372	1.05967	0.987868	0.762966	1.38284	1.20202	1.09831	0.995976	0.655672	1.11207	1.21193	0.88187		1.02923	0.218594	0.0466045
2.7227		0.864607	0.989856	1.25131	1.04386	1.04681	0.585834	1.05404	1.5529	1.23513	0.981201	0.946533	1.05576	0.998726	0.773447	1.41433	1.26906	1.12795	0.990602	0.709895	1.14773	1.30663	0.90487		1.05687	0.22128	0.047177
2.8411		0.959948	1.04385	1.20774	1.06252	1.09087	0.623605	1.13902	1.52707	1.25148	1.0018	0.962459	1.06111	1.00485	0.7862	1.43933	1.32417	1.14545	0.988698	0.753413	1.1875	1.38461	0.942028		1.08581	0.214944	0.0458263
2.9594		1.02975	1.14859	1.19931	1.08179	1.11455	0.63534	1.19958	1.4794	1.26612	1.02894	0.973396	1.03249	1.00674	0.821881	1.47552	1.36212	1.15852	0.98565	0.766071	1.22597	1.44683	0.972925		1.10961	0.214769	0.0457888
3.0778		1.08152	1.29556	1.17996	1.10436	1.1391	0.649116	1.22952	1.47143	1.27525	1.04476	0.986508	1.00638	1.00689	0.860692	1.50573	1.40831	1.17125	1.00559	0.781195	1.26523	1.48945	0.989935		1.13399	0.220215	0.04695
3.1962		1.09379	1.41656	1.13803	1.14085	1.09766	0.664142	1.27846	1.47671	1.27789	1.06518	0.997342	1.00006	1.02197	0.909266	1.53214	1.46002	1.18536	1.03592	0.813693	1.30083	1.53618	1.00543		1.1567	0.227783	0.0485634
3.3146		1.09698	1.34006	1.1408	1.15358	1.05735	0.688571	1.32902	1.49793	1.28767	1.08382	1.01302	0.995851	1.03547	0.941083	1.54605	1.50493	1.19951	1.05644	0.855702	1.33562	1.59391	1.01343		1.17122	0.229343	0.0488962
3.4329		1.12264	1.136	1.13356	1.15494	1.01228	0.727359	1.38854	1.51754	1.2931	1.10259	1.03204	0.985245	1.05169	0.96788	1.55405	1.54461	1.21485	1.08952	0.898611	1.36879	1.61745	1.02162		1.17886	0.228832	0.0487872
3.5513		1.13976	0.980493	1.1276	1.18372	1.0279	0.735441	1.4289	1.51505	1.29502	1.11787	1.04823	0.973984	1.06007	0.971439	1.54176	1.58925	1.23111	1.13094	0.941114	1.41026	1.61101	1.02275		1.18562	0.233277	0.0497348
3.6697		1.19664	0.926803	1.12937	1.19209	1.03531	0.805424	1.47436	1.47129	1.30182	1.13167	1.06195	0.992503	1.07528	0.978104	1.50613	1.62949	1.23899	1.17072	0.980032	1.49119	1.57318	1.02533		1.19944	0.227318	0.0484643
3.7881		1.25485	0.921197	1.12965	1.20846	1.09522	0.918569	1.50181	1.39778	1.29873	1.15144	1.06891	1.00945	1.08425	0.997082	1.43082	1.66381	1.24634	1.19099	1.01369	1.55463	1.51498	1.02605		1.21267	0.21142	0.0450748
3.9064		1.32381	0.9401	1.14875	1.22224	1.16465	0.949005	1.52083	1.33238	1.29656	1.17025	1.05922	1.0319	1.08502	1.02821	1.31304	1.6846	1.26132	1.20929	1.02476	1.59525	1.50807	1.03363		1.22286	0.204629	0.0436271
4.0248		1.41615	0.95433	1.16521	1.23181	1.22699	0.964014	1.51857	1.31345	1.29707	1.19263	1.06053	1.04474	1.09454	1.07054	1.15039	1.69191	1.28173	1.22527	1.04588	1.61448	1.50372	1.05287		1.23258	0.202128	0.0430938
4.1432		1.4293	0.970669	1.20703	1.24185	1.28403	1.00802	1.5092	1.3231	1.29187	1.22207	1.05528	1.04692	1.10553	1.13479	1.06728	1.69202	1.30223	1.24576	1.04825	1.61374	1.50171	1.06235		1.24377	0.19799	0.0422116
4.2616		1.45157	0.938586	1.23782	1.24878	1.30184	1.04982	1.51909	1.32995	1.28606	1.23971	1.05908	1.0586	1.12611	1.16354	1.02076	1.67936	1.32598	1.27714	1.06046	1.59725	1.46864	1.06999		1.25046	0.195024	0.0415792
4.38		1.48038	0.949026	1.2759	1.25458	1.37838	1.12191	1.53793	1.31794	1.2813	1.26201	1.06973	1.04576	1.15458	1.16127	0.963649	1.64636	1.35315	1.29643	1.0878	1.58811	1.39549	1.08512		1.2594	0.190216	0.0405542
4.4983		1.49461	0.977032	1.29744	1.26407	1.35163	1.19417	1.54025	1.30428	1.28127	1.27675	1.09107	1.02026	1.18021	1.14953	0.911932	1.59962	1.37771	1.31166	1.14459	1.5703	1.36705	1.10357		1.26405	0.182566	0.0389233
4.6167		1.52948	1.03048	1.32364	1.26267	1.38666	1.20338	1.53413	1.30749	1.27632	1.29121	1.10906	1.02775	1.20238	1.12214	0.890945	1.52498	1.40319	1.32945	1.1826	1.55256	1.35063	1.11829		1.27088	0.175203	0.0373534
4.7351		1.5413	1.09504	1.32983	1.29272	1.3793	1.2482	1.54275	1.28857	1.26721	1.31166	1.11387	1.03587	1.22174	1.10585	0.873684	1.42985	1.42119	1.34397	1.18455	1.54214	1.3448	1.12971		1.27472	0.16825	0.035871
4.8535		1.593	1.14847	1.33601	1.28002	1.40864	1.27814	1.55452	1.28622	1.25826	1.32837	1.12297	1.04525	1.23803	1.14988	0.862242	1.34186	1.43968	1.35359	1.171	1.5336	1.32674	1.13764		1.28155	0.167804	0.035776
4.9718		1.63736	1.21958	1.33696	1.28514	1.44549	1.23629	1.58195	1.2861	1.24792	1.33997	1.13726	1.03535	1.25737	1.20693	0.879377	1.27692	1.45946	1.35918	1.15369	1.52267	1.32481	1.13958		1.28952	0.17048	0.0363464
5.0902		1.64951	1.2606	1.30204	1.30568	1.47426	1.21373	1.57399	1.27069	1.22978	1.34659	1.14315	0.989597	1.27647	1.26441	0.916892	1.25152	1.47479	1.37205	1.11554	1.51033	1.3305	1.13386		1.29118	0.172852	0.0368521
5.2086		1.70107	1.26769	1.27706	1.34832	1.52986	1.19524	1.57247	1.27317	1.2175	1.35564	1.15883	0.957706	1.30156	1.29856	0.986964	1.25845	1.48879	1.37909	1.08926	1.50077	1.34589	1.1371		1.30186	0.179067	0.0381773
5.327		1.72053	1.29063	1.31719	1.35511	1.59698	1.20225	1.59029	1.28055	1.20661	1.36408	1.17273	0.937901	1.32159	1.35095	1.06978	1.27647	1.49132	1.3786	1.09799	1.486	1.32845	1.12982		1.31663	0.18107	0.0386043
5.4454		1.7039	1.32695	1.36672	1.37898	1.57379	1.2658	1.64125	1.30427	1.19523	1.37054	1.1792	0.939301	1.33671	1.39049	1.18004	1.28798	1.50127	1.36899	1.14007	1.45082	1.32679	1.13121		1.33456	0.171676	0.0366014
5.5637		1.72437	1.35636	1.40553	1.39602	1.65084	1.32667	1.66718	1.34194	1.17837	1.37846	1.1904	0.953033	1.35657	1.42922	1.30093	1.29213	1.51151	1.35796	1.16739	1.42891	1.34529	1.13865		1.35899	0.174662	0.0372381
5.6821		1.72724	1.36534	1.4075	1.39892	1.67953	1.36498	1.67359	1.35056	1.16999	1.38139	1.20162	0.967518	1.35183	1.465	1.44261	1.30178	1.51749	1.33792	1.1992	1.40175	1.36946	1.15016		1.37388	0.17438	0.0371779
5.8005		1.7097	1.36954	1.44024	1.41112	1.65935	1.40483	1.64712	1.34436	1.15871	1.38426	1.219	0.985923	1.33923	1.50297	1.56692	1.3145	1.52304	1.31928	1.23529	1.38444	1.39278	1.17263		1.38569	0.170356	0.0363199
5.9189		1.72729	1.43529	1.49969	1.38511	1.65541	1.47485	1.63153	1.3627	1.14984	1.38331	1.23445	1.0119	1.31911	1.55002	1.6547	1.31718	1.53375	1.32077	1.27483	1.38025	1.44468	1.18485		1.40598	0.175	0.0373102
6.0372		1.73794	1.45927	1.52353	1.43567	1.67375	1.58316	1.58129	1.42375	1.14391	1.38216	1.23916	1.04067	1.29192	1.58155	1.71005	1.32183	1.53525	1.33272	1.3106	1.38082	1.4553	1.19201		1.42438	0.179438	0.0382564
6.1556		1.74038	1.49312	1.51299	1.48306	1.71956	1.71906	1.52133	1.46879	1.15324	1.38057	1.23242	1.07308	1.24758	1.62033	1.73625	1.33139	1.52907	1.35053	1.3436	1.3814	1.4464	1.21489		1.44086	0.187768	0.0400322
6.274		1.74086	1.53228	1.51673	1.53263	1.72301	1.88666	1.49172	1.50395	1.16688	1.38299	1.21841	1.10541	1.19656	1.66089	1.74234	1.33921	1.52527	1.37923	1.37248	1.4049	1.46097	1.23468		1.45991	0.202149	0.0430983
6.3924		1.782	1.54023	1.51372	1.58917	1.80981	2.01201	1.42291	1.52137	1.16404	1.37756	1.21218	1.14323	1.15556	1.70325	1.72894	1.34922	1.52913	1.41371	1.41528	1.43398	1.48103	1.26103		1.47997	0.223136	0.0475729
6.5107		1.79528	1.54804	1.50509	1.63751	1.81447	2.05325	1.37411	1.51927	1.16415	1.37393	1.21185	1.17362	1.13974	1.76887	1.70023	1.35824	1.52471	1.44342	1.45683	1.45816	1.48912	1.28801		1.49081	0.229701	0.0489723
6.6291		1.83092	1.56124	1.48338	1.65378	1.8387	2.02987	1.33646	1.49662	1.16835	1.37093	1.23241	1.19292	1.13632	1.83805	1.66025	1.3606	1.52238	1.47384	1.49225	1.47858	1.48353	1.32286		1.49837	0.231293	0.0493118
6.7475		1.84208	1.62491	1.45097	1.66141	1.81447	1.93711	1.29315	1.4292	1.16319	1.36659	1.26504	1.22262	1.15606	1.85762	1.61857	1.37522	1.51572	1.47924	1.57982	1.4686	1.48452	1.37211		1.49901	0.219777	0.0468566
6.8659		1.87493	1.62875	1.45446	1.6483	1.7734	1.80876	1.25347	1.38658	1.17124	1.36345	1.30148	1.25235	1.18622	1.85096	1.55932	1.3861	1.51491	1.46386	1.71052	1.43686	1.47713	1.40307		1.49573	0.20779	0.0443009
6.9843		1.84266	1.62562	1.45273	1.64625	1.68535	1.80204	1.23421	1.31344	1.17398	1.36082	1.31604	1.27413	1.22226	1.81649	1.47822	1.39274	1.50745	1.41981	1.82169	1.39434	1.46499	1.45026		1.48616	0.203187	0.0433197
7.1026		1.80696	1.60428	1.45948	1.62425	1.62011	1.84522	1.16749	1.23578	1.17719	1.35464	1.33914	1.27787	1.24528	1.75918	1.39501	1.39433	1.49405	1.38955	1.85751	1.32785	1.44376	1.48544		1.46838	0.206927	0.044117
7.221		1.7881	1.58329	1.47845	1.62549	1.57315	2.02889	1.12361	1.20164	1.18452	1.34344	1.36801	1.297	1.27366	1.70333	1.31627	1.37675	1.48148	1.37429	1.85045	1.27206	1.41428	1.53132		1.46316	0.225175	0.0480075
7.3394		1.7733	1.56115	1.50493	1.61389	1.55377	2.16714	1.08774	1.20523	1.18907	1.33465	1.40719	1.3261	1.29721	1.6418	1.24436	1.35699	1.47897	1.3691	1.84	1.22137	1.38016	1.59518		1.46133	0.243785	0.0519752
7.4578		1.77046	1.52343	1.52514	1.59954	1.52557	2.22546	1.04919	1.15288	1.18664	1.33149	1.44979	1.36468	1.32393	1.59783	1.20281	1.32417	1.47031	1.38541	1.86923	1.17095	1.37326	1.649		1.45778	0.2611	0.0556666
7.5761		1.71987	1.53607	1.53679	1.60616	1.49734	2.20374	1.09039	1.05342	1.1867	1.33113	1.50248	1.37396	1.34582	1.57554	1.18182	1.30139	1.45536	1.40582	1.92516	1.12376	1.39324	1.69986		1.45663	0.26804	0.0571463
7.6945		1.71042	1.55343	1.51994	1.61453	1.46491	2.13242	1.13216	0.963456	1.18741	1.32873	1.54486	1.37202	1.35186	1.55941	1.17174	1.28232	1.44766	1.41216	1.95891	1.11458	1.42292	1.7423		1.45401	0.269578	0.0574742
7.8129		1.65718	1.57405	1.46661	1.60518	1.40142	2.05729	1.16939	0.904896	1.18515	1.32145	1.56261	1.37823	1.3627	1.52531	1.15142	1.27971	1.43906	1.38207	1.90905	1.11187	1.41219	1.77103		1.43763	0.260817	0.0556064
7.9313		1.62735	1.61303	1.41884	1.57977	1.3001	2.01678	1.21879	0.879032	1.18661	1.30903	1.56688	1.40333	1.37665	1.4594	1.14236	1.29329	1.43246	1.32806	1.87428	1.12947	1.37703	1.7961		1.42403	0.255571	0.054488
8.0497		1.52342	1.68786	1.43347	1.53017	1.25471	2.02815	1.24468	0.91995	1.17599	1.30688	1.57869	1.42304	1.39376	1.40347	1.12275	1.317	1.41803	1.27404	1.83012	1.14467	1.35839	1.81959		1.41767	0.252158	0.0537602
8.168		1.38151	1.67731	1.42807	1.45395	1.19664	1.98194	1.2264	0.985865	1.17194	1.30652	1.59899	1.42746	1.41243	1.37197	1.08935	1.3495	1.41491	1.25033	1.81087	1.15245	1.36025	1.81888		1.40307	0.242453	0.0516912
8.2864		1.30622	1.63016	1.40719	1.39336	1.16471	1.95573	1.21588	1.06009	1.17742	1.30123	1.62359	1.44711	1.4195	1.38548	1.0502	1.34906	1.41774	1.25237	1.79177	1.18695	1.3653	1.83775		1.39722	0.236085	0.0503335
8.4048		1.24535	1.63915	1.40395	1.30189	1.18235	1.97597	1.14884	1.11459	1.18306	1.29195	1.62438	1.46277	1.43051	1.38541	1.00279	1.33879	1.4095	1.24582	1.73145	1.20034	1.33858	1.83227		1.3859	0.238359	0.0508183
8.5232		1.23828	1.64364	1.42741	1.19035	1.212	1.94687	1.0958	1.08038	1.18894	1.28779	1.64827	1.47621	1.42841	1.33921	0.949392	1.32958	1.39761	1.23021	1.62423	1.13148	1.28209	1.81362		1.3619	0.24315	0.0518398
8.6415		1.21665	1.63433	1.42258	1.14939	1.25519	1.85766	1.04371	1.03739	1.17783	1.28331	1.69302	1.50104	1.41355	1.25933	0.91285	1.31946	1.38571	1.2103	1.5535	1.041	1.25589	1.7968		1.33729	0.247153	0.0526932
8.7599		1.1838	1.65831	1.40636	1.11306	1.27139	1.76651	1.02228	1.02657	1.18246	1.27661	1.71273	1.51986	1.38769	1.19041	0.900248	1.29908	1.37025	1.18567	1.60999	1.04042	1.2215	1.76828		1.32334	0.24918	0.0531253
8.8783		1.16154	1.68334	1.38044	1.06468	1.24305	1.6889	1.01509	1.02645	1.17545	1.26944	1.69901	1.53698	1.36101	1.15916	0.908365	1.25677	1.35095	1.15293	1.71927	1.05291	1.19587	1.72565		1.31033	0.252246	0.0537789
8.9967		1.13089	1.67122	1.34851	1.01835	1.20719	1.58972	1.0284	0.966816	1.16419	1.26191	1.69028	1.56136	1.35106	1.12957	0.923086	1.22787	1.33982	1.1157	1.70709	1.03365	1.1857	1.67586		1.28765	0.249367	0.0531652
9.115		1.10132	1.60027	1.2983	1.00002	1.22386	1.52795	1.03295	0.928413	1.15354	1.26006	1.66578	1.56217	1.3417	1.08572	0.93532	1.21858	1.32944	1.07858	1.6725	1.00729	1.16401	1.61796		1.2639	0.23978	0.0511213
9.2334		1.06097	1.51362	1.24087	0.976986	1.24512	1.53244	1.06369	0.902327	1.13938	1.25868	1.63297	1.55248	1.33472	1.04324	0.935444	1.20096	1.31894	1.06636	1.63426	0.97051	1.11679	1.54656		1.24033	0.232072	0.049478
9.3518		1.02422	1.39465	1.15551	0.950055	1.19564	1.55283	1.0336	0.940932	1.11489	1.25578	1.60177	1.5175	1.33086	1.01207	0.913507	1.18024	1.30547	1.06103	1.50592	0.922888	1.01412	1.47362		1.2026	0.22055	0.0470214
9.4702		0.921946	1.27308	1.08884	0.925483	1.21923	1.54553	0.938253	0.997538	1.06963	1.2456	1.56933	1.48042	1.32254	1.0068	0.871483	1.16349	1.29745	1.05898	1.37615	0.88447	0.854533	1.40247		1.15969	0.221556	0.0472359
9.5886		0.867735	1.16344	1.072	0.889464	1.192	1.48379	0.866164	1.10921	1.03346	1.23991	1.51404	1.41659	1.30331	1.00854	0.820223	1.13374	1.28189	1.05034	1.27381	0.831153	0.754242	1.33862		1.12017	0.217836	0.0464428
9.7069		0.830523	1.08637	1.04026	0.84904	1.19874	1.40648	0.784194	1.17369	0.986753	1.23226	1.44743	1.35639	1.27826	0.985236	0.764182	1.10423	1.26006	1.04321	1.247	0.769399	0.710327	1.2672		1.08278	0.219061	0.046704
9.8253		0.82769	1.00497	1.01557	0.792841	1.2252	1.40127	0.659256	1.18928	0.93926	1.22481	1.3678	1.2813	1.24844	0.900097	0.728274	1.07096	1.21328	1.06338	1.3661	0.7536	0.65653	1.2003		1.05137	0.233553	0.0497936
9.9437		0.783225	0.890357	0.971468	0.784755	1.25812	1.3071	0.545804	1.17858	0.885305	1.21588	1.25885	1.21372	1.18259	0.764749	0.73243	1.02752	1.15435	1.13108	1.50964	0.775804	0.604628	1.14762		1.01471	0.248917	0.0530692
10.0621		0.705525	0.849726	0.900106	0.779999	1.21312	1.13439	0.50137	1.20305	0.831495	1.21086	1.1188	1.12429	1.08036	0.685191	0.736905	0.985063	1.07113	1.23373	1.55923	0.790398	0.602518	1.10018		0.97352	0.249309	0.0531528
10.1804		0.525054	0.758621	0.853556	0.776233	1.14931	0.998855	0.516519	1.21041	0.774926	1.20214	0.970944	1.00746	0.952385	0.682567	0.728769	0.915653	0.940134	1.30474	1.44906	0.768943	0.634859	1.0477		0.916765	0.239932	0.0511538

## Sheet: Or42b>GFPTub Normalized profile
Distance		N1	N2	N3	N4	N5	N6	N7	N8	N9	N10	N11	N12	N13	N14	N15	N16	N17	N18		Average	SD	SEM
0		1.41463	1.84591	2.02123	1.94206	0.9145	0.92918	1.37241	1.86615	1.25116	1.427	0.2447	1.09257	0.94775	0.7903	0.87838	0.65486	0.83691	0.54192		1.16509	0.498332	0.117458
0.1184		1.40294	1.74031	1.92085	1.97017	1.01491	0.9123	1.37724	1.78275	1.38879	1.09289	0.2399	1.23018	0.92328	0.95596	0.89959	0.68701	0.9093	0.52585		1.16523	0.466103	0.109861
0.2368		1.39499	1.67826	1.95637	1.8017	1.08287	0.84658	1.2784	1.70124	1.4673	0.9252	0.27387	1.30165	0.9269	1.09205	0.92781	0.71574	0.90712	0.51206		1.15501	0.442804	0.10437
0.3551		1.35808	1.60709	1.89267	1.7585	1.17264	0.81486	1.25136	1.6143	1.49191	0.97716	0.27473	1.28842	0.9903	1.12538	1.02949	0.72702	0.97132	0.54897		1.16079	0.412	0.0971092
0.4735		1.32323	1.56157	1.9815	1.65907	1.24383	0.69552	1.26972	1.51978	1.5732	0.99387	0.27287	1.38744	1.05507	1.10596	1.11708	0.75235	1.04692	0.57902		1.17433	0.411078	0.0968919
0.5919		1.27765	1.53635	1.89857	1.59794	1.29337	0.66274	1.27508	1.46741	1.57761	0.91626	0.27917	1.41601	0.9883	1.125	1.18323	0.75645	1.09618	0.64004		1.16596	0.395015	0.0931058
0.7103		1.20109	1.46638	1.81235	1.59016	1.34287	0.59527	1.34307	1.47468	1.59827	0.96378	0.29793	1.49109	1.02369	1.11796	1.26485	0.82044	1.11693	0.64853		1.17607	0.385852	0.0909462
0.8286		1.11445	1.54156	1.82509	1.56341	1.36091	0.56866	1.39715	1.49837	1.65839	1.05586	0.33146	1.53706	1.10341	1.08539	1.27125	0.79133	1.09824	0.72401		1.19589	0.389387	0.0917794
0.947		1.11652	1.49916	1.90368	1.57449	1.42414	0.53932	1.44672	1.48715	1.64105	1.1357	0.34506	1.61355	1.18396	1.10164	1.35335	0.86673	1.15838	0.79362		1.23246	0.391221	0.0922118
1.0654		1.10581	1.52274	1.87751	1.68456	1.41667	0.51216	1.35031	1.48217	1.53725	1.25133	0.39577	1.60962	1.26094	1.10523	1.41876	0.91797	1.18046	0.87199		1.25007	0.377346	0.0889413
1.1838		1.05123	1.55971	1.86704	1.71091	1.4519	0.484	1.32197	1.47414	1.47232	1.32425	0.40467	1.64189	1.18097	1.12616	1.40037	0.93667	1.22416	1.00097		1.25741	0.375443	0.0884927
1.3021		0.99332	1.48265	1.87661	1.82574	1.4875	0.48435	1.37078	1.5076	1.42601	1.48586	0.44774	1.65689	1.26073	1.20765	1.44133	0.9732	1.2981	1.06853		1.29414	0.378505	0.0892145
1.4205		0.99896	1.49794	1.82732	1.79413	1.49761	0.49775	1.42916	1.5046	1.42425	1.50476	0.46655	1.57532	1.42154	1.23857	1.47154	0.96586	1.31923	1.2018		1.31316	0.3642	0.0858429
1.5389		0.96916	1.47516	1.85701	1.75526	1.5497	0.51041	1.4454	1.47285	1.45225	1.5437	0.53305	1.57416	1.42834	1.34129	1.46634	1.01535	1.34214	1.32204		1.33631	0.353225	0.0832559
1.6573		0.93906	1.4523	1.76865	1.57756	1.50502	0.53059	1.51541	1.54025	1.49711	1.59968	0.60851	1.52641	1.37323	1.43377	1.45248	1.0926	1.34806	1.39851		1.34218	0.326249	0.0768975
1.7757		0.93369	1.38013	1.69529	1.46783	1.40828	0.56111	1.6478	1.57955	1.46942	1.58867	0.66736	1.51478	1.33222	1.58099	1.48168	1.10299	1.42396	1.49644		1.35179	0.316027	0.0744882
1.894		0.95376	1.32629	1.70104	1.43485	1.39248	0.54231	1.70931	1.66914	1.52284	1.59347	0.72691	1.55529	1.42441	1.6496	1.49102	1.18172	1.33849	1.61413		1.37928	0.32409	0.0763888
2.0124		0.96416	1.24648	1.62706	1.37121	1.2848	0.50522	1.79777	1.679	1.53708	1.72889	0.8907	1.57501	1.47069	1.71406	1.45293	1.18819	1.39981	1.61563		1.39159	0.327395	0.0771676
2.1308		0.9409	1.23216	1.46244	1.26625	1.20538	0.47776	1.77113	1.61609	1.52672	1.86096	1.10818	1.60843	1.34039	1.7364	1.43854	1.25917	1.35078	1.59383		1.37753	0.321425	0.0757606
2.2492		1.0329	1.19398	1.382	1.23832	1.13812	0.48928	1.84975	1.5648	1.48885	1.98554	1.36456	1.64455	1.3434	1.74271	1.4289	1.31287	1.33623	1.60722		1.39689	0.326498	0.0769564
2.3675		1.05055	1.18636	1.38828	1.12988	1.06464	0.44999	1.872	1.46266	1.4376	1.90829	1.53967	1.65765	1.37149	1.76248	1.46816	1.35608	1.38214	1.66849		1.39758	0.336592	0.0793356
2.4859		1.13511	1.13177	1.39195	1.11943	1.03198	0.45272	1.89031	1.35706	1.39221	2.0215	1.60593	1.61123	1.37752	1.74007	1.48091	1.47376	1.33051	1.58986		1.39632	0.344645	0.0812336
2.6043		1.20276	1.11925	1.33501	1.06997	0.95635	0.47349	1.92612	1.27727	1.34307	2.19034	1.68223	1.67321	1.36676	1.69326	1.55048	1.57627	1.37359	1.55327		1.40904	0.37444	0.0882563
2.7227		1.23092	1.07809	1.23747	1.04636	1.04613	0.45694	1.85185	1.17853	1.31111	2.20077	1.79441	1.58209	1.42939	1.61976	1.6024	1.5214	1.39864	1.50225		1.39381	0.372974	0.0879108
2.8411		1.22499	1.05117	1.26291	1.0836	0.98393	0.45442	1.8074	1.17069	1.26501	2.07113	1.82507	1.52566	1.438	1.57104	1.60674	1.58534	1.42153	1.46454		1.37851	0.359492	0.0847332
2.9594		1.28337	1.0262	1.19271	1.05916	0.93574	0.50784	1.83778	1.11633	1.20715	1.79242	1.88054	1.54914	1.47668	1.56753	1.5479	1.52123	1.38694	1.37995		1.34826	0.338569	0.0798014
3.0778		1.35201	0.96506	1.16702	0.99211	0.94336	0.52389	1.85666	1.146	1.18627	1.598	1.81578	1.44927	1.44174	1.49009	1.58256	1.51375	1.3739	1.33636		1.31855	0.321705	0.0758265
3.1962		1.38884	0.9106	1.15756	1.04093	0.94533	0.54164	1.83841	1.16392	1.12013	1.62052	1.7969	1.42974	1.53366	1.48193	1.55439	1.4576	1.3236	1.31926		1.3125	0.318889	0.0751629
3.3146		1.46031	0.89934	1.09747	0.99918	0.91252	0.59235	1.73803	1.17575	1.12201	1.51868	1.69401	1.3842	1.44344	1.4612	1.58391	1.51046	1.31998	1.26712		1.28778	0.297026	0.0700097
3.4329		1.47335	0.80777	1.0212	1.0087	0.95196	0.69061	1.70196	1.25493	1.04714	1.43288	1.67824	1.39597	1.42482	1.42443	1.57409	1.48404	1.2924	1.28534		1.27499	0.284211	0.0669891
3.5513		1.5065	0.7887	1.00151	1.04426	1.07709	0.77002	1.6051	1.32366	0.91899	1.43087	1.57162	1.43844	1.37041	1.41776	1.50639	1.49639	1.31236	1.30137		1.27119	0.260686	0.0614442
3.6697		1.4925	0.76979	1.03325	0.99983	1.0173	0.75671	1.50422	1.27601	0.83296	1.35891	1.39448	1.40661	1.43644	1.34993	1.49313	1.48489	1.33584	1.2898		1.23514	0.253526	0.0597567
3.7881		1.44432	0.75893	1.03306	1.01983	0.98732	0.78621	1.45828	1.28824	0.79874	1.36438	1.29006	1.41544	1.44839	1.36149	1.47329	1.47596	1.31351	1.31021		1.22376	0.247382	0.0583084
3.9064		1.37776	0.76567	1.04582	1.02887	1.02087	0.78726	1.36414	1.32833	0.81815	1.27382	1.16953	1.50512	1.40209	1.31842	1.36071	1.47956	1.33774	1.23976		1.20131	0.228984	0.053972
4.0248		1.30764	0.81707	1.09784	1.06043	1.07799	0.79665	1.25386	1.33992	0.89368	1.2853	1.07731	1.47218	1.43908	1.27279	1.26109	1.40317	1.34345	1.22611		1.19031	0.197972	0.0466625
4.1432		1.24785	0.79753	1.07049	1.02955	1.07549	0.7671	1.21273	1.30737	0.96712	1.29951	1.03024	1.40915	1.4509	1.23179	1.27494	1.42367	1.32856	1.19097		1.17305	0.195012	0.0459648
4.2616		1.28923	0.81306	1.15779	0.98119	1.14564	0.70856	1.11226	1.34726	1.03967	1.28364	1.03575	1.38272	1.45794	1.23169	1.26356	1.41616	1.28846	1.20176		1.17535	0.195712	0.0461298
4.38		1.27737	0.81562	1.17591	0.95001	1.24019	0.71732	1.1146	1.32358	1.05987	1.20921	0.94617	1.3121	1.51788	1.15796	1.31974	1.3228	1.31293	1.22022		1.1663	0.196588	0.0463363
4.4983		1.2899	0.81465	1.17101	0.91587	1.34678	0.75943	1.04603	1.24422	1.00252	1.11182	0.9959	1.25478	1.42205	1.126	1.20173	1.36606	1.49849	1.18827		1.15308	0.197605	0.046576
4.6167		1.27902	0.83178	1.22781	0.82719	1.49943	0.7389	0.97003	1.17653	0.94213	1.07774	1.01051	1.26998	1.57084	1.05613	1.17286	1.30162	1.54881	1.19878		1.15	0.236351	0.0557084
4.7351		1.25085	0.85185	1.21533	0.86976	1.76962	0.73831	0.93295	1.09581	0.89638	1.03896	1.04622	1.28601	1.52089	1.09476	1.1344	1.32215	1.57471	1.29556		1.16303	0.264602	0.0623672
4.8535		1.15482	0.95033	1.20986	0.89002	1.9585	0.74438	0.87126	1.07736	0.83886	0.99561	1.15644	1.21713	1.48153	1.14888	1.1455	1.33378	1.49418	1.27138		1.16332	0.279994	0.0659951
4.9718		1.13493	0.98053	1.16615	0.82109	1.95445	0.90451	0.82015	1.00634	0.78424	0.94431	1.25648	1.16699	1.48039	1.07515	1.14704	1.34084	1.47651	1.25799		1.15101	0.281996	0.0664671
5.0902		1.11802	0.89808	1.08099	0.81277	1.87476	0.96726	0.8071	1.00174	0.75591	0.88875	1.3128	1.20276	1.41184	1.04068	1.18864	1.39	1.54902	1.22198		1.14017	0.282481	0.0665813
5.2086		1.12746	0.99861	0.97623	0.7573	1.74044	1.08601	0.76201	1.00237	0.72376	0.80933	1.27486	1.18171	1.32951	1.04652	1.19529	1.31422	1.51414	1.25362		1.1163	0.262685	0.0619153
5.327		1.10829	0.99512	0.87468	0.78182	1.59049	1.17033	0.77643	1.02735	0.68339	0.80311	1.25826	1.15681	1.37939	1.06693	1.08696	1.39445	1.40846	1.21132		1.09853	0.245185	0.0577907
5.4454		1.12946	1.01965	0.78268	0.83823	1.42911	1.2798	0.81581	1.02888	0.66634	0.84487	1.27933	1.11799	1.30242	1.10004	1.041	1.33434	1.42364	1.26348		1.09428	0.225941	0.0532548
5.5637		1.09957	1.04594	0.76057	0.90626	1.42835	1.48951	0.8263	1.04736	0.67054	0.82887	1.40335	1.07062	1.23316	1.12803	1.04219	1.39372	1.36993	1.23271		1.10983	0.240437	0.0566716
5.6821		1.06849	1.10686	0.71316	0.96905	1.43613	1.63928	0.88106	1.06824	0.6763	0.82545	1.73482	1.08806	1.25039	1.22924	1.00175	1.39866	1.32771	1.21252		1.14595	0.283166	0.0667429
5.8005		1.03791	1.18788	0.66812	1.05704	1.39865	1.73879	0.82547	1.08022	0.68031	0.86044	2.02042	1.03635	1.26109	1.40123	1.0531	1.44552	1.26668	1.15166		1.17616	0.335163	0.0789987
5.9189		1.01285	1.21401	0.69376	1.09315	1.37468	1.82236	0.7656	1.07564	0.68815	0.97438	2.00924	1.00075	1.12906	1.57414	1.02471	1.47226	1.24699	1.15575		1.18486	0.348194	0.0820701
6.0372		1.01435	1.27634	0.75034	1.12178	1.27338	1.93225	0.7427	1.02678	0.69567	1.0181	1.93639	0.99732	1.1893	1.66369	1.0493	1.51888	1.13521	1.11156		1.19185	0.353588	0.0833414
6.1556		1.02998	1.36766	0.7607	1.10794	1.10116	2.07856	0.66385	0.98251	0.68964	1.08627	1.83941	1.03292	1.12082	1.71768	1.02409	1.52269	1.18579	1.07867		1.18835	0.373188	0.0879613
6.274		1.11502	1.34426	0.70873	1.12621	1.02191	2.20501	0.63549	1.00036	0.7	1.20358	1.75017	0.98774	1.16323	1.7309	0.97616	1.54971	1.12769	1.01503		1.18673	0.391915	0.0923752
6.3924		1.17267	1.34646	0.70888	1.09742	1.06414	2.16885	0.60307	0.95643	0.7551	1.22707	1.6902	0.94939	1.15944	1.63264	1.00019	1.56563	1.10626	1.04118		1.18028	0.375493	0.0885046
6.5107		1.1805	1.37243	0.68177	1.0916	1.04744	2.0786	0.60727	0.91152	0.83331	1.29551	1.55574	0.9182	1.07337	1.53634	1.05479	1.56227	1.13833	1.02776		1.16482	0.348203	0.0820721
6.6291		1.1444	1.35623	0.70103	1.12941	1.02203	1.89373	0.57634	0.9043	0.93865	1.33074	1.57453	0.93044	1.05908	1.46894	1.06165	1.57355	1.11565	1.04045		1.15673	0.317879	0.0749248
6.7475		1.08596	1.29239	0.71573	1.15016	0.93452	1.72894	0.53399	0.86911	1.02234	1.38951	1.59845	0.89975	1.02209	1.33814	1.09534	1.49371	1.02814	1.06119		1.12553	0.29582	0.0697254
6.8659		1.06304	1.19545	0.71071	1.13559	0.86392	1.6672	0.48393	0.85795	1.11737	1.32564	1.57599	0.93828	0.99864	1.23354	1.14601	1.37879	1.06573	1.10784		1.10365	0.278064	0.0655402
6.9843		1.01777	1.12636	0.70569	1.13655	0.90486	1.57657	0.50503	0.82605	1.22895	1.30949	1.50893	1.03969	0.91319	1.1993	1.13808	1.36414	1.04753	1.17228		1.09558	0.259646	0.0611992
7.1026		1.11889	1.06241	0.67177	1.13364	1.02866	1.4816	0.52433	0.85488	1.29456	1.27009	1.42491	0.98156	0.895	1.15285	1.09628	1.40092	0.98368	1.16069		1.08537	0.243082	0.0572949
7.221		1.1397	1.02556	0.7507	1.07925	1.1419	1.47714	0.56676	0.90461	1.34665	1.24111	1.30598	0.93885	0.91566	1.05211	1.11346	1.29537	1.01777	1.15002		1.08126	0.213799	0.0503929
7.3394		1.18115	1.01021	0.80332	1.0511	1.2391	1.37963	0.65274	0.95622	1.34625	1.21348	1.17205	0.89097	0.91054	0.99266	1.00413	1.24328	1.00258	1.14942		1.0666	0.184798	0.0435574
7.4578		1.2002	1.04431	0.84718	1.06459	1.33394	1.34624	0.7632	0.97044	1.32691	1.10607	1.17429	0.87521	0.93873	0.90977	1.00271	1.21685	1.04621	1.15371		1.07336	0.168291	0.0396665
7.5761		1.20108	1.01989	0.83546	1.05542	1.33885	1.36636	0.88889	0.96748	1.26906	0.97821	1.14875	0.85556	0.86947	0.91119	0.97116	1.12544	1.0371	1.214		1.05852	0.162668	0.0383411
7.6945		1.14532	1.01617	0.87294	1.05191	1.28689	1.3796	0.91918	0.96766	1.17289	0.94999	1.16935	0.84372	0.89234	0.86142	0.98332	1.09937	0.96165	1.19927		1.04294	0.15067	0.0355132
7.8129		1.08576	1.06247	0.91446	0.98534	1.36807	1.39661	0.96668	0.99525	1.03522	0.88705	1.3095	0.81889	0.82141	0.84233	0.96274	1.00174	0.93617	1.23877		1.03491	0.17521	0.0412974
7.9313		1.05228	1.0948	0.86081	1.02674	1.25723	1.2647	1.01399	1.01814	0.92024	0.80283	1.55445	0.80632	0.87641	0.81746	0.96791	0.9101	0.93874	1.19713		1.02113	0.190178	0.0448254
8.0497		0.94155	1.17802	0.94194	1.03272	1.19905	1.27825	1.10369	1.05075	0.93702	0.78926	1.64587	0.81678	0.80174	0.81067	1.00407	0.88712	0.94172	1.23026		1.0328	0.210023	0.0495029
8.168		0.88182	1.122	0.9916	1.16521	1.16606	1.33232	1.15005	1.08696	0.99658	0.80653	1.48902	0.82072	0.78778	0.78258	0.95592	0.78388	1.00313	1.20641		1.02937	0.197355	0.046517
8.2864		0.79807	1.03528	0.97398	1.24187	1.09076	1.36439	1.13918	1.06947	1.08156	0.80268	1.27719	0.79794	0.91903	0.80924	0.93956	0.8148	1.10764	1.2204		1.02684	0.17603	0.0414908
8.4048		0.78686	1.09469	0.9567	1.31128	0.98381	1.47239	1.07382	1.05416	1.09732	0.83275	1.14075	0.86203	0.84028	0.78854	0.96643	0.8254	1.02154	1.19839		1.01706	0.18222	0.0429496
8.5232		0.78486	0.99827	0.89399	1.30962	0.93634	1.63592	1.03835	0.98499	1.08671	0.84009	1.05403	0.81529	0.9626	0.75014	1.00473	0.7742	1.03166	1.21376		1.00642	0.210086	0.0495178
8.6415		0.86067	0.97985	0.86284	1.25743	0.887	1.70249	0.96986	0.92183	1.14022	0.77614	1.09841	0.74903	0.97758	0.71861	1.03086	0.76165	0.97528	1.21565		0.993633	0.229063	0.0539907
8.7599		0.954	0.98289	0.84145	1.17311	0.88271	1.80434	0.87653	0.89806	1.27623	0.72023	1.32812	0.73566	1.00765	0.76111	0.96537	0.80714	0.95831	1.21154		1.01025	0.259925	0.061265
8.8783		1.04833	1.03164	0.89914	1.18423	0.82346	1.75052	0.78292	0.86032	1.3959	0.77137	1.52715	0.74571	0.88457	0.68439	0.93043	0.81317	0.90926	1.21314		1.0142	0.285073	0.0671924
8.9967		1.18215	1.05255	0.89754	1.17007	0.75574	1.75831	0.71714	0.81652	1.50908	0.76231	1.57089	0.72474	0.82495	0.67254	0.8804	0.82069	0.92756	1.22623		1.01497	0.314272	0.0740745
9.115		1.27664	1.15843	0.97061	1.21342	0.74795	1.75718	0.7464	0.80433	1.57013	0.79568	1.37132	0.72366	0.87744	0.65114	0.90858	0.79262	0.86316	1.25936		1.02711	0.309962	0.0730588
9.2334		1.31788	1.2182	0.99297	1.17804	0.76773	2.04434	0.78861	0.83376	1.59766	0.79433	1.21082	0.69753	0.87341	0.65184	0.86652	0.75762	0.86501	1.27337		1.04054	0.350392	0.0825881
9.3518		1.29774	1.30636	1.01479	1.11952	0.80541	2.22355	0.88053	0.83694	1.555	0.82348	1.02273	0.66394	0.85632	0.63957	0.83354	0.77064	0.81868	1.26535		1.04078	0.374883	0.0883607
9.4702		1.26575	1.35984	1.00314	1.01782	0.87266	2.17625	0.96455	0.82666	1.42269	0.72945	0.98271	0.63776	0.90374	0.6342	0.86231	0.79398	0.79644	1.21979		1.0261	0.357216	0.0841967
9.5886		1.30232	1.32573	1.09644	0.88097	0.86521	2.16348	1.07948	0.80147	1.31354	0.68267	0.85962	0.61722	0.89263	0.63667	0.83933	0.81897	0.72592	1.16304		1.00359	0.358033	0.0843892
9.7069		1.41386	1.30765	1.03653	0.75412	0.76895	2.15468	1.23292	0.77193	1.2557	0.5696	0.71266	0.66051	0.88043	0.59003	0.76781	0.78884	0.67533	1.0136		0.964175	0.382424	0.0901383
9.8253		1.44761	1.32469	1.04945	0.64938	0.62407	2.19685	1.43419	0.72061	1.17161	0.40796	0.59669	0.6041	0.82512	0.59254	0.69985	0.76038	0.64621	0.89054		0.924547	0.431384	0.101678
9.9437		1.32586	1.26748	1.03813	0.5352	0.60002	2.16568	1.51793	0.72293	1.07787	0.34627	0.52501	0.56295	0.78292	0.59708	0.59082	0.70333	0.65099	0.71807		0.873808	0.440243	0.103766
10.0621		1.12243	0.99963	0.97663	0.47441	0.59232	2.12554	1.59056	0.69703	1.05091	0.29584	0.53769	0.56943	0.70436	0.55069	0.4977	0.67447	0.62982	0.57534		0.814711	0.435245	0.102588

## Sheet: 0h Normalized Endo-Orco profile
Distance		L1	L2	L3	L4	L5	L6	L7	L8	L9	L10	L11	L12	L13	L14	L15	L16	L17	L18	L19	L20	L21	L22	L23	L24	L25	L26	L27	L28		Average	SD	SEM
0		0.532743	0.522895	0.20478	0.0567363	0.234012	0.270084	0.178157	0.27451	0.121224	0.249755	0.259646	0.130769	0.224138	0.163335	0.295464	0.53634	0.438111	0.203163	0.375407	0.195288	0.0344116	0.0799889	0.130736	0.212117	0.48336	0.16033	0.0943861	0.0534824		0.239835	0.145546	0.0275056
0.1184		0.570063	0.503547	0.225167	0.0368442	0.256838	0.302467	0.232875	0.313956	0.116118	0.239182	0.257557	0.145662	0.243219	0.1634	0.340913	0.470093	0.466006	0.261747	0.377187	0.2441	0.0401215	0.0841939	0.126155	0.237415	0.532001	0.205997	0.0897944	0.0677955		0.255372	0.146721	0.0277277
0.2368		0.617427	0.49953	0.253382	0.0320819	0.301966	0.330678	0.259767	0.273137	0.126573	0.244605	0.267178	0.151447	0.241694	0.16056	0.381295	0.471029	0.510451	0.315241	0.423149	0.299339	0.0370886	0.112336	0.125128	0.257344	0.549189	0.235492	0.119592	0.0663393		0.27368	0.153906	0.0290855
0.3551		0.668515	0.541301	0.279118	0.0443532	0.339171	0.341358	0.304671	0.317523	0.115384	0.272999	0.289533	0.176838	0.253716	0.154586	0.394221	0.494497	0.500601	0.337415	0.430161	0.333586	0.0452844	0.110919	0.117519	0.382299	0.603617	0.253138	0.126217	0.0904446		0.297107	0.163898	0.0309738
0.4735		0.685332	0.594538	0.304886	0.0485999	0.410063	0.355756	0.336141	0.320085	0.136196	0.324943	0.329086	0.197657	0.29555	0.175532	0.434734	0.50749	0.507881	0.344161	0.44809	0.343838	0.0488607	0.105764	0.145048	0.487319	0.654118	0.304976	0.142105	0.0962565		0.324465	0.172679	0.0326333
0.5919		0.693691	0.575121	0.315042	0.0456735	0.475615	0.404903	0.375761	0.334865	0.172866	0.357468	0.365888	0.225966	0.372074	0.177768	0.483952	0.517811	0.558983	0.378132	0.462933	0.39001	0.0648731	0.10458	0.162545	0.606322	0.676907	0.367534	0.178304	0.101455		0.355251	0.179732	0.0339661
0.7103		0.634262	0.585641	0.338363	0.0472387	0.517757	0.470943	0.398895	0.340909	0.176889	0.40909	0.397232	0.273327	0.421358	0.206446	0.536085	0.549493	0.581002	0.411534	0.472564	0.394255	0.0811568	0.102042	0.1487	0.67175	0.682739	0.439059	0.238461	0.111401		0.37995	0.182238	0.0344398
0.8286		0.637018	0.580066	0.366517	0.041066	0.564442	0.505661	0.42227	0.348503	0.184275	0.460077	0.45264	0.328154	0.517767	0.216936	0.599264	0.546345	0.628807	0.397567	0.500032	0.4499	0.0907749	0.0941315	0.160378	0.692503	0.703909	0.513551	0.239765	0.120241		0.405806	0.191959	0.0362768
0.947		0.672761	0.589176	0.372579	0.0414112	0.620412	0.513281	0.483044	0.401079	0.216062	0.452743	0.506682	0.350137	0.53642	0.245894	0.644297	0.596944	0.622097	0.400596	0.487388	0.461086	0.0910954	0.0984537	0.180051	0.748096	0.739712	0.536791	0.322046	0.155862		0.43165	0.197076	0.0372438
1.0654		0.685147	0.605876	0.408424	0.0575124	0.682467	0.533538	0.529154	0.459711	0.220712	0.50687	0.531518	0.43503	0.597757	0.254868	0.641364	0.626048	0.622079	0.410829	0.507514	0.482381	0.101369	0.123234	0.169935	0.871693	0.719799	0.570102	0.377944	0.210071		0.462248	0.203435	0.0384456
1.1838		0.69523	0.628786	0.420892	0.0553071	0.709034	0.572293	0.523213	0.464296	0.256032	0.557794	0.581507	0.500156	0.605962	0.27929	0.655571	0.639926	0.604785	0.413953	0.485377	0.52468	0.132376	0.113686	0.178445	0.960374	0.724679	0.61623	0.364015	0.250553		0.482659	0.210263	0.0397359
1.3021		0.669991	0.657382	0.452999	0.0697501	0.794518	0.573879	0.518387	0.519203	0.277475	0.623474	0.606168	0.523946	0.614504	0.289756	0.681109	0.64734	0.596286	0.411741	0.462692	0.545777	0.147147	0.118064	0.183414	0.994976	0.742275	0.649797	0.397528	0.318967		0.503162	0.214027	0.0404473
1.4205		0.673321	0.68102	0.494241	0.0692353	0.822273	0.586913	0.548755	0.54556	0.30143	0.640603	0.597491	0.579436	0.637485	0.296654	0.685348	0.62885	0.625905	0.471508	0.483505	0.577424	0.174464	0.119551	0.235751	1.03087	0.719795	0.69542	0.501985	0.364387		0.528185	0.212	0.0400643
1.5389		0.705659	0.660596	0.552757	0.0623136	0.857776	0.616687	0.562033	0.551448	0.297105	0.650518	0.645168	0.592715	0.69218	0.336806	0.702325	0.601927	0.607106	0.475342	0.505815	0.58941	0.202275	0.14195	0.325916	1.15516	0.694255	0.693435	0.543067	0.356751		0.549232	0.219177	0.0414205
1.6573		0.664902	0.679698	0.578595	0.0810516	0.844053	0.632462	0.589678	0.561222	0.368606	0.685399	0.695825	0.586498	0.645987	0.362189	0.711987	0.647182	0.620918	0.51061	0.485108	0.588478	0.238565	0.15072	0.425136	1.19902	0.692363	0.737487	0.507372	0.397619		0.567455	0.213572	0.0403613
1.7757		0.662799	0.666037	0.607367	0.0958472	0.836689	0.653069	0.588994	0.590716	0.376944	0.679324	0.738204	0.670796	0.689559	0.362505	0.709995	0.615009	0.619577	0.508173	0.44433	0.643221	0.255804	0.165668	0.484498	1.11975	0.665576	0.730998	0.55035	0.414071		0.576638	0.202415	0.0382528
1.894		0.694315	0.700807	0.665043	0.103989	0.857903	0.631242	0.548387	0.608718	0.386814	0.72354	0.833426	0.673961	0.706643	0.388345	0.714648	0.64173	0.583525	0.488904	0.455634	0.656046	0.287409	0.173643	0.556673	1.08238	0.665628	0.739359	0.627013	0.491726		0.59598	0.19979	0.0377568
2.0124		0.71631	0.716431	0.66657	0.118619	0.87801	0.634958	0.543269	0.615239	0.414843	0.705102	0.95826	0.688077	0.70633	0.435348	0.720654	0.659198	0.625587	0.474645	0.458176	0.637188	0.28779	0.186522	0.623555	1.0727	0.687815	0.749509	0.625529	0.513724		0.611427	0.202479	0.0382649
2.1308		0.740339	0.739114	0.688883	0.135191	0.887838	0.63201	0.534	0.64496	0.44978	0.718393	0.994323	0.703766	0.752209	0.444599	0.78158	0.660055	0.64112	0.454678	0.468482	0.620915	0.314884	0.227014	0.709092	1.09381	0.67913	0.761072	0.651928	0.528391		0.630627	0.204455	0.0386383
2.2492		0.787548	0.740176	0.669564	0.164596	0.917622	0.676701	0.563435	0.662143	0.452941	0.729301	1.01665	0.678165	0.777265	0.458008	0.742825	0.661074	0.616973	0.463459	0.491299	0.664717	0.314743	0.245644	0.714012	1.04809	0.709123	0.811484	0.697454	0.572762		0.644564	0.20017	0.0378285
2.3675		0.742976	0.729149	0.680998	0.20549	0.930059	0.684025	0.575306	0.698348	0.495435	0.745754	1.00098	0.675904	0.755165	0.506106	0.745517	0.648484	0.566263	0.49157	0.483335	0.69527	0.30926	0.285298	0.707686	1.06904	0.704758	0.81325	0.705005	0.607981		0.652086	0.191149	0.0361238
2.4859		0.746951	0.723779	0.705675	0.25129	0.9538	0.719765	0.57575	0.744627	0.524734	0.729503	0.977064	0.72654	0.729995	0.505264	0.783496	0.702222	0.60928	0.489263	0.481179	0.699465	0.305327	0.336459	0.693264	1.1118	0.716791	0.820298	0.687807	0.655134		0.66809	0.187818	0.0354942
2.6043		0.770928	0.736099	0.689541	0.286222	0.986299	0.739102	0.596276	0.770778	0.529168	0.791003	0.967747	0.738479	0.769701	0.495198	0.807499	0.711603	0.603261	0.506536	0.486878	0.659366	0.293973	0.370163	0.745904	1.06206	0.759748	0.854883	0.690219	0.72276		0.683621	0.185877	0.0351275
2.7227		0.767934	0.768054	0.715411	0.320091	0.966391	0.775354	0.634019	0.812302	0.525488	0.770544	0.945114	0.727646	0.79979	0.541332	0.778711	0.730314	0.655742	0.496748	0.502371	0.679098	0.321317	0.438827	0.760995	0.975907	0.782767	0.856256	0.76646	0.782736		0.699919	0.169315	0.0319976
2.8411		0.746076	0.835598	0.755588	0.333874	0.899593	0.789395	0.6917	0.843682	0.527206	0.717503	0.926855	0.758644	0.796592	0.529697	0.762305	0.811169	0.670998	0.532299	0.520096	0.695435	0.327687	0.493114	0.785484	0.990182	0.776357	0.841816	0.771796	0.817267		0.712429	0.162639	0.0307358
2.9594		0.76922	0.862034	0.79283	0.396649	0.898609	0.810665	0.669283	0.786518	0.557456	0.767636	1.00028	0.711181	0.801909	0.5275	0.835566	0.787507	0.646809	0.559606	0.506303	0.679564	0.335524	0.547022	0.918065	1.08569	0.737144	0.864436	0.812539	0.80536		0.731175	0.170208	0.0321662
3.0778		0.80636	0.844587	0.766577	0.419709	0.908094	0.812606	0.682803	0.749044	0.589972	0.730068	0.949902	0.752422	0.856674	0.525022	0.848574	0.783209	0.66885	0.571718	0.500178	0.704608	0.348535	0.583442	0.95795	1.02949	0.716426	0.87933	0.767252	0.810943		0.734441	0.160569	0.0303447
3.1962		0.779228	0.850511	0.82345	0.520216	0.907115	0.81092	0.709749	0.728209	0.626288	0.757688	0.938104	0.781322	0.80019	0.540877	0.808095	0.744914	0.704409	0.609447	0.544237	0.705529	0.353307	0.565882	0.999959	1.07596	0.765397	0.831092	0.832941	0.822877		0.747782	0.151896	0.0287057
3.3146		0.775135	0.885854	0.868598	0.526489	0.912941	0.799283	0.754304	0.731821	0.662153	0.720722	0.977997	0.779524	0.774131	0.542298	0.831273	0.794956	0.697109	0.590693	0.55228	0.693481	0.377975	0.583939	0.949688	1.00628	0.779793	0.81127	0.897673	0.806724		0.753014	0.146095	0.0276094
3.4329		0.804261	0.851516	0.854979	0.592279	0.898688	0.834951	0.806734	0.693068	0.697191	0.726156	1.00944	0.764321	0.821104	0.543427	0.851558	0.7906	0.719318	0.571214	0.568627	0.722109	0.380381	0.625494	0.956732	0.964915	0.78191	0.837719	0.948843	0.884433		0.767927	0.143979	0.0272096
3.5513		0.826008	0.880586	0.861644	0.666383	0.9089	0.849652	0.822862	0.6938	0.73899	0.759085	0.991338	0.777418	0.845983	0.534038	0.852395	0.773588	0.701015	0.610555	0.548094	0.780549	0.431304	0.705488	0.980939	0.99987	0.781698	0.820343	0.898631	0.924901		0.784502	0.136302	0.0257586
3.6697		0.797871	0.873478	0.844926	0.698435	0.954991	0.832503	0.895507	0.644549	0.713941	0.78744	0.985738	0.816382	0.866624	0.592182	0.879034	0.795569	0.691877	0.688855	0.582186	0.806787	0.431392	0.67459	1.02192	1.00148	0.740953	0.804899	0.977063	0.908691		0.796781	0.1378	0.0260417
3.7881		0.810753	0.853119	0.866745	0.749356	0.949599	0.894582	0.949668	0.672794	0.777203	0.852837	0.989128	0.850772	0.874505	0.606779	0.881407	0.79783	0.667144	0.705261	0.595114	0.797454	0.465729	0.658749	1.02996	1.05441	0.741525	0.799368	1.00817	0.87454		0.813375	0.13839	0.0261533
3.9064		0.811462	0.894834	0.905932	0.778147	0.941365	0.911632	1.00043	0.70481	0.862507	0.888399	1.02007	0.860435	0.869857	0.620785	0.868753	0.83687	0.680344	0.725908	0.619229	0.796184	0.502329	0.69329	1.12884	1.01958	0.723294	0.797511	0.985184	0.842777		0.831812	0.137829	0.0260472
4.0248		0.836618	0.876671	0.894919	0.802938	0.969373	1.00596	1.10384	0.72379	0.884663	0.920398	0.978628	0.90574	0.865867	0.637214	0.838633	0.832	0.700922	0.738811	0.612545	0.871988	0.509405	0.691139	1.1093	1.0413	0.73262	0.760507	1.02356	0.914814		0.849434	0.144973	0.0273974
4.1432		0.855295	0.902746	0.937381	0.843847	1.00457	1.03958	1.1348	0.731112	0.879778	1.06473	0.984576	0.930085	0.877961	0.65364	0.871968	0.827962	0.667041	0.842776	0.655008	0.876156	0.538529	0.703264	1.01681	1.05829	0.734105	0.769412	1.12822	0.911969		0.872914	0.149505	0.0282537
4.2616		0.888982	0.898956	0.918804	0.879324	0.998965	1.00532	1.20059	0.825581	0.869962	1.01765	1.05448	0.949195	0.939586	0.682887	0.886504	0.818732	0.651677	0.976473	0.6524	0.842575	0.624563	0.714402	1.00888	1.03417	0.777749	0.773067	1.14962	0.948281		0.892478	0.144	0.0272134
4.38		0.927368	0.880411	0.9142	0.930863	0.990027	1.02878	1.3304	0.805749	0.920468	1.10517	1.08752	1.0185	1.06005	0.697737	0.926699	0.854657	0.692317	1.07458	0.654671	0.911922	0.65032	0.767418	1.06236	1.04069	0.767406	0.79699	1.20542	0.979784		0.931517	0.162805	0.0307672
4.4983		0.8973	0.813256	0.927941	0.932816	0.96689	1.04984	1.42719	0.902795	0.916245	1.1411	1.04454	1.02394	1.08751	0.735998	0.976807	0.89024	0.681871	1.31267	0.694544	1.00871	0.671712	0.768923	1.13143	0.982979	0.78302	0.840136	1.27313	0.983196		0.959526	0.183497	0.0346777
4.6167		0.926923	0.857504	0.945712	1.00864	0.942858	1.00373	1.50613	0.915733	0.880676	1.18689	1.05176	1.04677	1.12032	0.745655	0.965177	0.936246	0.687652	1.66961	0.736189	1.0292	0.739	0.775974	1.20648	1.01948	0.793819	0.847919	1.4374	0.949126		0.997591	0.229189	0.0433127
4.7351		0.956795	0.841252	0.99782	1.06878	0.948731	1.0787	1.62864	0.943502	0.949332	1.19668	1.0702	1.05014	1.15236	0.778768	1.01517	0.934107	0.758242	1.8158	0.739218	1.04519	0.770755	0.812358	1.15983	1.03466	0.836476	0.854632	1.58137	0.955639		1.03483	0.255429	0.0482716
4.8535		0.992756	0.836854	1.02284	1.08774	0.941428	1.10614	1.6279	0.916005	1.05044	1.34582	1.11753	1.12957	1.19315	0.786142	1.10555	0.91971	0.766791	1.99393	0.741083	1.05252	0.808664	0.82789	1.15011	1.10165	0.893421	0.914758	1.63367	0.928621		1.07117	0.280234	0.0529593
4.9718		1.00981	0.82212	0.97883	1.06293	0.987324	1.21776	1.72765	0.905433	1.06087	1.45201	1.14024	1.2103	1.3144	0.8539	1.18566	0.894279	0.772179	2.03171	0.765865	1.14671	0.941614	0.793649	1.12313	1.15645	0.889725	0.938948	1.75532	1.01834		1.11276	0.302899	0.0572425
5.0902		1.08749	0.819132	0.98142	1.0743	1.02402	1.26833	1.76658	0.941957	1.11398	1.57518	1.17751	1.34653	1.31564	0.919989	1.26745	0.933937	0.808818	2.01909	0.79633	1.19199	1.03015	0.832252	1.19511	1.31941	0.917961	0.921152	1.86767	1.00451		1.16135	0.313198	0.0591888
5.2086		1.147	0.838741	1.01105	1.12947	1.02936	1.35987	1.68407	1.0747	1.11818	1.56796	1.16377	1.41901	1.37523	1.03769	1.3095	0.920157	0.867971	2.02267	0.896587	1.24951	1.05305	0.858304	1.29135	1.46575	0.95474	0.965448	2.00072	1.00288		1.20767	0.311093	0.058791
5.327		1.20528	0.856331	1.00482	1.12706	1.04692	1.51999	1.69446	1.11765	1.18778	1.5384	1.16878	1.53912	1.46342	1.15075	1.40922	0.958068	0.922684	2.14408	0.973837	1.29917	1.09627	0.952981	1.28974	1.60634	1.00642	1.04297	2.03441	0.95228		1.26104	0.323646	0.0611634
5.4454		1.3027	0.861676	1.02013	1.14754	1.04617	1.53441	1.70578	1.20857	1.27981	1.50194	1.19983	1.51184	1.52668	1.25593	1.49133	0.963369	1.04517	2.13797	1.05163	1.37596	1.19688	0.955007	1.34366	1.73244	1.09652	1.08564	2.1613	1.00691		1.31238	0.324554	0.061335
5.5637		1.42111	0.839735	1.0546	1.19386	1.13503	1.58187	1.68615	1.29884	1.24551	1.50858	1.26231	1.5064	1.49042	1.35965	1.57258	0.985721	1.23048	2.24773	1.13786	1.3892	1.25054	0.959836	1.42422	1.80346	1.2491	1.0767	2.20081	1.04885		1.3629	0.327202	0.0618355
5.6821		1.48931	0.871878	1.05578	1.26167	1.2003	1.57394	1.72678	1.43836	1.26013	1.54572	1.33745	1.56201	1.49588	1.46286	1.64169	0.984177	1.38008	2.32611	1.28426	1.39536	1.27565	0.962448	1.48518	1.78868	1.3702	1.13275	2.22889	1.03464		1.41329	0.329663	0.0623004
5.8005		1.57221	0.904612	1.1292	1.31295	1.18967	1.58208	1.73025	1.57073	1.3995	1.59786	1.5082	1.56722	1.48253	1.53434	1.64298	1.03797	1.57896	2.38071	1.47636	1.46218	1.3616	1.04023	1.5503	1.84536	1.50895	1.2422	2.25512	1.05551		1.48285	0.322668	0.0609784
5.9189		1.60484	0.907876	1.21902	1.26656	1.21327	1.61508	1.70007	1.66798	1.50747	1.61559	1.5997	1.57463	1.50567	1.5993	1.70818	1.11438	1.83634	2.2902	1.65711	1.53063	1.41141	1.10032	1.61205	1.89253	1.62319	1.2984	2.34801	1.20993		1.54392	0.31578	0.0596769
6.0372		1.63357	0.895998	1.22932	1.29838	1.26093	1.61777	1.66773	1.75055	1.64885	1.63972	1.72149	1.60882	1.50869	1.69123	1.69551	1.30941	1.88139	2.31851	1.84166	1.56866	1.46447	1.13174	1.73788	1.89137	1.70532	1.40243	2.3532	1.49924		1.60621	0.305868	0.0578037
6.1556		1.7149	0.900793	1.31526	1.39037	1.3707	1.58743	1.6874	1.83927	1.64769	1.65924	1.81296	1.60314	1.54801	1.75835	1.75119	1.48311	2.00231	2.43255	1.9676	1.66009	1.53169	1.20865	1.74138	1.938	1.75443	1.52483	2.3924	1.61052		1.67265	0.30797	0.0582009
6.274		1.7836	0.895778	1.41365	1.46527	1.45338	1.57534	1.69761	1.91723	1.75668	1.69976	1.87263	1.71707	1.53248	1.76166	1.72493	1.62118	2.05334	2.38449	2.02635	1.69314	1.66957	1.38186	1.83857	1.86881	1.83412	1.59523	2.44661	1.7293		1.72892	0.292772	0.0553287
6.3924		1.84669	0.964528	1.50558	1.57078	1.49787	1.6026	1.70961	1.95125	1.8677	1.69209	1.8733	1.71918	1.51185	1.80831	1.77145	1.7142	1.98844	2.37517	2.09907	1.71203	1.74482	1.55286	1.78008	1.81182	1.81086	1.6363	2.3242	1.83581		1.75994	0.260929	0.049311
6.5107		1.86519	1.02317	1.5909	1.66286	1.56398	1.62519	1.73527	1.99563	1.86575	1.73898	1.90208	1.77897	1.4458	1.89304	1.81337	1.8656	1.9991	2.38886	2.14664	1.78073	1.80364	1.87951	1.72667	1.81287	1.84936	1.66494	2.37832	1.98794		1.81373	0.257768	0.0487136
6.6291		1.86922	1.04367	1.58331	1.79155	1.63492	1.6416	1.73992	1.9545	1.94121	1.74854	1.90464	1.79907	1.45126	1.91607	1.8383	2.11819	1.93106	2.37309	2.2313	1.76777	1.8953	2.17911	1.74868	1.80284	1.81699	1.65038	2.33204	2.02201		1.84738	0.264259	0.0499402
6.7475		1.90044	1.09277	1.70469	1.92468	1.64298	1.67039	1.75092	1.89592	1.97087	1.71322	1.89272	1.85796	1.40677	1.97101	1.8098	2.26267	2.0457	2.30738	2.26676	1.84259	2.01889	2.41733	1.80688	1.76983	1.81496	1.69218	2.27771	2.07327		1.88576	0.274573	0.0518894
6.8659		1.88135	1.05985	1.68841	2.04281	1.60597	1.57907	1.71628	1.87278	2.02973	1.79076	1.85384	1.84664	1.46205	2.00926	1.79915	2.24153	1.96815	2.31325	2.24586	1.80714	2.06468	2.55546	1.7877	1.73939	1.81461	1.70538	2.29734	2.08176		1.88786	0.292183	0.0552173
6.9843		1.82528	1.17192	1.71375	2.08762	1.6266	1.57078	1.66878	1.94376	2.06639	1.81849	1.92691	1.82351	1.48608	1.98378	1.69796	2.26982	2.03883	2.3431	2.25879	1.84286	2.1268	2.4789	1.83021	1.76028	1.80981	1.67361	2.3449	2.1112		1.9036	0.286671	0.0541757
7.1026		1.85018	1.31038	1.83169	2.14449	1.62357	1.58563	1.64437	1.91714	2.04066	1.92351	1.86603	1.80834	1.50148	1.9587	1.70942	2.27646	2.06068	2.34106	2.25072	1.84283	2.19841	2.52987	1.82922	1.69836	1.81907	1.696	2.25832	2.12973		1.91594	0.275548	0.0520737
7.221		1.88622	1.56845	1.80653	2.22379	1.70925	1.60107	1.61533	1.92307	2.15429	1.92926	1.83933	1.8629	1.55106	2.03275	1.73535	2.30505	2.08118	2.2288	2.22977	1.81033	2.251	2.65744	1.71073	1.61583	1.78657	1.71057	2.24872	2.18203		1.93774	0.274732	0.0519194
7.3394		1.85619	1.76784	1.85123	2.2831	1.69569	1.53747	1.6013	1.98643	2.26343	1.87711	1.80079	1.98976	1.5528	2.05498	1.69318	2.40248	2.11051	2.19159	2.19148	1.77874	2.25589	2.58542	1.72499	1.66439	1.77861	1.74305	2.22069	2.2208		1.95285	0.274332	0.0518438
7.4578		1.81586	1.89696	1.89016	2.40497	1.65321	1.59216	1.60189	1.95355	2.20506	1.85803	1.69482	2.01957	1.5398	2.08056	1.69778	2.3978	2.16214	2.21505	2.15056	1.79175	2.23706	2.65382	1.79725	1.69023	1.67575	1.75639	2.07347	2.33201		1.95849	0.285518	0.0539578
7.5761		1.81608	1.97218	1.85483	2.48591	1.69719	1.60066	1.69547	1.94402	2.2732	1.85158	1.67456	2.05685	1.60479	2.01658	1.70442	2.30474	2.20251	2.16859	2.11194	1.78406	2.21697	2.66395	1.82996	1.68351	1.6381	1.83548	1.97923	2.38177		1.96604	0.280232	0.0529589
7.6945		1.85541	2.00253	1.92224	2.44881	1.74858	1.58289	1.71319	1.9273	2.27285	1.83225	1.66956	2.00396	1.65332	2.0845	1.7036	2.24987	2.18887	2.10224	2.10732	1.77655	2.23398	2.68498	1.72803	1.60946	1.68067	1.85672	1.92414	2.29398		1.95921	0.271808	0.0513669
7.8129		1.83849	2.03012	2.0034	2.58123	1.71065	1.56899	1.75807	1.9769	2.31294	1.88191	1.65964	2.03524	1.69418	2.08845	1.70617	2.1554	2.14922	2.04961	2.10858	1.81132	2.29148	2.71423	1.73576	1.62307	1.73022	1.83986	1.83991	2.39414		1.97461	0.285022	0.0538641
7.9313		1.85335	2.00814	1.99738	2.45439	1.77217	1.55205	1.75295	2.03279	2.27774	1.92721	1.64477	2.04932	1.66585	2.15851	1.63412	2.09428	2.14495	2.04649	2.16408	1.78724	2.38629	2.6879	1.7858	1.62049	1.73537	1.86374	1.63516	2.36003		1.96759	0.284288	0.0537254
8.0497		1.81637	2.06592	2.0294	2.47143	1.82408	1.53879	1.83424	2.00875	2.27822	1.87712	1.61426	2.04846	1.70698	2.16357	1.66243	2.08877	2.09074	1.84632	2.12022	1.80813	2.40078	2.68338	1.72663	1.61076	1.75816	1.91673	1.54251	2.45439		1.96384	0.292285	0.0552366
8.168		1.82405	1.9973	2.03444	2.62873	1.81251	1.59836	1.87109	1.99756	2.20803	1.83251	1.57642	1.99814	1.66808	2.15333	1.61764	2.07563	2.08762	1.77031	2.102	1.74184	2.36283	2.73716	1.72879	1.5449	1.77497	1.8929	1.40417	2.39857		1.94428	0.313913	0.0593241
8.2864		1.85665	2.07387	2.03448	2.54919	1.76629	1.56501	1.79891	2.00591	2.20048	1.75574	1.56831	2.02173	1.79024	2.06666	1.59387	2.06703	2.04897	1.63045	2.06175	1.77589	2.33996	2.67471	1.78967	1.44813	1.75133	1.85504	1.25383	2.44424		1.92101	0.321412	0.0607411
8.4048		1.7931	2.08362	1.99718	2.53658	1.74844	1.52396	1.76848	1.93927	2.17859	1.72329	1.56936	1.96623	1.70372	2.12755	1.54729	2.06246	1.99922	1.46407	2.05119	1.75229	2.30561	2.74061	1.64497	1.35768	1.68852	1.94208	1.13705	2.40239		1.8841	0.351296	0.0663888
8.5232		1.7659	2.05067	2.01421	2.58214	1.75347	1.5408	1.75301	1.95157	2.1682	1.70513	1.48379	2.03675	1.75029	2.10676	1.60455	2.03373	1.91055	1.28217	1.97861	1.74706	2.27086	2.66136	1.52937	1.31737	1.69993	1.96404	1.09462	2.3162		1.85975	0.358172	0.0676882
8.6415		1.75692	2.0817	1.98994	2.54562	1.79022	1.50946	1.58857	1.90033	2.11812	1.68235	1.50537	1.98881	1.73802	2.11906	1.60229	1.92707	1.83014	1.0694	1.9858	1.73755	2.26931	2.55469	1.6021	1.19725	1.67698	1.86198	0.996637	2.25498		1.81717	0.370299	0.0699799
8.7599		1.70749	2.06896	2.0041	2.40921	1.7858	1.57315	1.58439	1.90075	2.10083	1.65244	1.5193	1.87507	1.6726	2.11195	1.54515	1.85627	1.75734	0.807066	1.94575	1.73862	2.35703	2.51007	1.64863	1.06113	1.63544	1.86016	0.851928	2.13175		1.77401	0.396282	0.0748902
8.8783		1.58076	2.02441	1.98843	2.37912	1.74695	1.64579	1.52536	1.94994	2.0876	1.57999	1.52994	1.75565	1.7008	2.02335	1.50898	1.72303	1.67424	0.648417	1.95105	1.70053	2.33752	2.33637	1.7166	0.943675	1.53478	1.88401	0.754004	2.02414		1.72341	0.409668	0.07742
8.9967		1.50064	2.00397	1.91008	2.31196	1.72848	1.60775	1.51527	1.97794	2.04086	1.56953	1.45062	1.69831	1.60732	1.99448	1.52652	1.57892	1.6537	0.592444	1.87021	1.68892	2.31045	2.21344	1.67003	0.825492	1.51413	1.81458	0.718076	1.8744		1.6703	0.409022	0.0772978
9.115		1.43551	2.00422	1.9388	2.17407	1.60966	1.67918	1.37875	2.01794	1.91666	1.45773	1.38601	1.5279	1.62012	2.02979	1.48482	1.46098	1.59621	0.486323	1.77063	1.65603	2.26663	2.13487	1.61128	0.751028	1.54419	1.82569	0.655707	1.74446		1.61304	0.420023	0.079377
9.2334		1.30622	1.99923	1.95207	2.12017	1.54674	1.655	1.22538	1.97966	1.8051	1.33085	1.36281	1.46819	1.58881	2.03533	1.4219	1.28977	1.52	0.460688	1.66579	1.67875	2.1581	1.98884	1.66177	0.685975	1.48511	1.77486	0.61894	1.56347		1.5482	0.421971	0.079745
9.3518		1.20574	2.06092	1.88516	2.02791	1.42905	1.71626	1.10868	1.82074	1.64636	1.2387	1.27973	1.29461	1.63642	2.04195	1.36373	1.09732	1.32884	0.423179	1.60684	1.61695	2.12062	1.80961	1.55174	0.6264	1.48149	1.70684	0.590211	1.43166		1.46956	0.427613	0.0808113
9.4702		1.09782	2.00542	1.77792	1.94292	1.34084	1.64082	1.04266	1.50549	1.54374	1.19429	1.20483	1.13869	1.62543	1.97361	1.266	0.94119	1.17561	0.412339	1.52855	1.53318	2.04707	1.54573	1.54832	0.601343	1.56082	1.70511	0.550917	1.26383		1.38266	0.417617	0.0789222
9.5886		1.00125	1.94716	1.6568	1.83512	1.28751	1.61278	1.01828	1.20534	1.40367	1.01517	1.12508	0.997369	1.57602	1.85437	1.24457	0.847427	1.07331	0.370617	1.40447	1.51419	2.00102	1.31807	1.5417	0.569759	1.46485	1.5873	0.473631	1.11259		1.28784	0.413713	0.0781845
9.7069		0.887207	1.88792	1.57987	1.61586	1.26732	1.53774	0.957092	0.981237	1.15298	0.895534	0.991054	0.835541	1.49863	1.68337	1.12104	0.821657	0.939921	0.346071	1.25257	1.41006	1.9989	1.15689	1.46586	0.544605	1.39249	1.48733	0.367559	0.881046		1.17705	0.411486	0.0777635
9.8253		0.745117	1.78151	1.38139	1.45324	1.16704	1.42991	0.840014	0.768028	1.01887	0.767732	0.84077	0.778732	1.44674	1.55375	1.012	0.774705	0.829197	0.33747	1.08928	1.33192	1.85723	1.00797	1.34206	0.470736	1.21702	1.35513	0.332031	0.764211		1.06049	0.391667	0.0740181
9.9437		0.645842	1.62492	1.15217	1.29948	1.0519	1.40466	0.759123	0.571537	0.889186	0.666569	0.696564	0.653511	1.36269	1.38501	0.930371	0.681696	0.763727	0.320809	0.934135	1.17497	1.72086	0.901733	1.33291	0.405232	1.18852	1.2085	0.244284	0.674259		0.951613	0.377728	0.0713838
10.0621		0.559399	1.48515	1.1314	1.05497	0.969315	1.28417	0.688556	0.514225	0.82752	0.581526	0.613058	0.611614	1.14408	1.21346	0.855664	0.542338	0.667519	0.278969	0.835561	1.07915	1.59524	0.854616	1.22798	0.398492	1.06882	1.11308	0.217279	0.591215		0.857299	0.345718	0.0653345

[truncated: 29 more sheets: 1h Normalized Endo-Orco profile, 2h Normalized Endo-Orco profile, 3h Normalized Endo-Orco profile, 4h Normalized Endo-Orco profile, 5h Normalized Endo-Orco profile, 6h Normalized Endo-Orco profile, 0h Normalized BODIPY profile, 1h Normalized BODIPY profile, 2h Normalized BODIPY profile, 3h Normalized BODIPY profile, 4h Normalized BODIPY profile, 5h Normalized BODIPY profile, 6h Normalized BODIPY profile, 0h Normalized Klp64D profile, 1h Normalized Klp64D profile, 2h Normalized Klp64D profile, 3h Normalized Klp64D profile, 4h Normalized Klp64D profile, 5h Normalized Klp64D profile, 6h Normalized Klp64D profile …]
