# Supplementary material for: Kinesin-2 transports Orco into the olfactory cilium of Drosophila melanogaster at specific developmental stages
Source: PLoS Genet. 2021 Aug 19;17(8):e1009752. doi: 10.1371/journal.pgen.1009752 (PMC8407544; doi:10.1371/journal.pgen.1009752)
Supplement: S3 Data — (XLSX) [file pgen.1009752.s015.xlsx]

## Sheet: Total Intensity Surface plot WT
Total Intensity Surface plot of Endo-Orco:GFP in WT
Distance	6hr	5hr	4hr	3hr	2hr	1hr	0hr
0	2052.15	1264.85	1405.78	1822.13	1590.22	1122.22	952.107
0.1184	2207.89	1384.26	1483.53	2011.03	1684.34	1218.7	1015.22
0.2368	2307.24	1545.76	1642.18	2205.64	1767.66	1303.05	1089.72
0.3551	2508.09	1625.89	1757.5	2420.08	1867.59	1402.16	1180.92
0.4735	2666.79	1799.95	1895.88	2606.99	1964.83	1501.09	1290.97
0.5919	2822.23	1855.61	1997.76	2791.75	2071.37	1583.47	1413.87
0.7103	2965.58	1995.23	2108.63	2967.35	2193.45	1675.06	1508.22
0.8286	3163.16	2074.3	2294.73	3170.77	2348.01	1823.74	1613.44
0.947	3299.82	2155.94	2404.38	3335.69	2480.45	1923.82	1709.97
1.0654	3457.13	2352.55	2512.28	3531.59	2640.01	2048.45	1823.84
1.1838	3593.85	2467.77	2612.26	3690.6	2733.59	2174.93	1903.59
1.3021	3719.22	2580.79	2719.76	3747.49	2918.78	2255.44	1979.39
1.4205	3760.94	2741.2	2850.36	3893.56	3054.75	2377.89	2072.96
1.5389	3866.58	2893.35	2927.34	3975.49	3246.55	2457.28	2158.66
1.6573	3958.91	3020.12	3055.78	4137.82	3345.59	2540.56	2227.76
1.7757	3996.46	3219.72	3127.34	4268.37	3503.28	2639.9	2258.84
1.894	4164.71	3346.89	3242.36	4412.87	3671.22	2749.44	2330.17
2.0124	4261.43	3472.56	3324.2	4601.28	3761.63	2872.43	2391.99
2.1308	4390.94	3644.52	3459.55	4685.43	3916.67	2935.92	2465.4
2.2492	4469.46	3775.31	3544.4	4861.11	3965.74	3038.67	2516.24
2.3675	4627.98	4007.85	3672.13	5066.8	4076.28	3156.1	2537.45
2.4859	4742.6	4169.2	3776.68	5332.42	4223.84	3278.49	2593.41
2.6043	4907.09	4382.6	3948.22	5631.39	4365.11	3378.82	2649.81
2.7227	5011.77	4602.67	4164.37	5839.14	4428.36	3470.3	2702.58
2.8411	5137.62	4736.33	4362.66	6106.55	4545.81	3617.95	2742.14
2.9594	5296.32	4905.12	4569.47	6334.92	4628.99	3728.13	2814.05
3.0778	5469.34	5011.8	4833.12	6488.49	4764.17	3796.49	2826.48
3.1962	5635.54	5252.47	5104.93	6752.66	4819	3918.18	2873.27
3.3146	5939.09	5457.34	5302.67	6973.3	4985.02	4058.65	2886.67
3.4329	6237.19	5722.04	5545.14	7182.55	5158.17	4188.41	2935.78
3.5513	6611.19	5879.49	5794.9	7430.63	5367.25	4304.96	2993.03
3.6697	7018.24	6096.6	5991.25	7800.91	5548.82	4449.59	3040.49
3.7881	7423.3	6253.29	6255.71	8006.59	5748.89	4677.77	3101.64
3.9064	7881.48	6552.21	6526.82	8334.03	5958.85	4884.59	3172.1
4.0248	8361.56	6771.94	6702.8	8431.28	6135.63	5134.87	3234.54
4.1432	8755.65	7152.53	6976	8610.39	6344.89	5322.85	3318.64
4.2616	9215.83	7348.5	7276.34	8797.67	6586.35	5602.07	3386.97
4.38	9627	7593.06	7584.28	8962.26	6914.25	5877.36	3530.74
4.4983	10116.5	7803.14	7871.92	9065.61	7233.63	6098.82	3635.36
4.6167	10511.6	8014.88	8146.4	9205.83	7579.2	6348.32	3774.76
4.7351	10801.3	8302.88	8345.47	9257.62	7850.44	6515.59	3906.87
4.8535	11141	8496.01	8636.4	9374.32	8214.84	6693.36	4046.07
4.9718	11451.1	8702.97	8859.35	9411.83	8594.34	6896.57	4204.99
5.0902	11765.2	8895.39	9052.06	9501.05	8896.21	7065.86	4394.47
5.2086	12132.4	9169.82	9216.27	9629	9184.1	7272.75	4575.42
5.327	12409.7	9395.46	9341.86	9648.68	9368.7	7520.85	4784.5
5.4454	12746.7	9710.52	9403.01	9745.82	9575.82	7733.35	4983.77
5.5637	12927	10045	9494.85	9737.11	9640.21	7899.1	5189.72
5.6821	13082.7	10250.9	9625.34	9819.61	9812.76	8110.33	5392.43
5.8005	13297	10412.2	9660.08	9863.4	9941.41	8378.06	5666.26
5.9189	13408.9	10591.8	9774.99	9828.52	10164.4	8536.56	5906.71
6.0372	13589.8	10620.3	9857.13	9878.04	10261.9	8738.85	6142.82
6.1556	13643.6	10684.6	9764.58	9868.93	10329.7	8932.67	6396.67
6.274	13722.6	10690.6	9795.66	9809.21	10454	9099.04	6602.23
6.3924	13679.2	10712.6	9731.35	9799.69	10567.1	9200.82	6707.63
6.5107	13687	10665.6	9813.36	9685.41	10625.9	9259.09	6891.48
6.6291	13684.8	10794.1	9833.63	9565.08	10592.8	9226.96	7003.98
6.7475	13614	10872.2	9805.9	9456.68	10594.8	9266.66	7140.48
6.8659	13584.5	10811.6	9834.99	9263.47	10596.8	9298.24	7131.42
6.9843	13507.8	10865.7	9904.6	9072.89	10572.2	9275.35	7190.93
7.1026	13456.6	10858.8	9951.9	8853.44	10532.4	9332.38	7236.17
7.221	13418.4	10826	9899.87	8786.79	10491.6	9352.12	7304.91
7.3394	13420.9	10828.5	9836.88	8640.63	10487.9	9329.1	7354.89
7.4578	13256.6	10796	9903.81	8462.29	10387.6	9370.18	7367.73
7.5761	13212.7	10752.7	9811.4	8390.04	10329.8	9338.86	7393.37
7.6945	13171.9	10758.8	9691.02	8339.06	10277	9343.05	7372.66
7.8129	13008.5	10653	9530.98	8339.17	10179.6	9326.23	7420.47
7.9313	12913.1	10613.5	9316.6	8421.25	10147.7	9279.95	7415.68
8.0497	12705	10473.2	9071.44	8321.01	10125.4	9160.73	7396.38
8.168	12519.2	10316.1	8916.87	8299.01	10031.2	9058.78	7317.59
8.2864	12317.3	10127.9	8707.97	8292.36	9901.33	8915.27	7235.07
8.4048	12064.4	9866.13	8519.75	8274.78	9785.9	8851.23	7091.12
8.5232	11868.3	9636.85	8190.12	8196.14	9655.8	8729.46	6995.16
8.6415	11570.3	9437.7	7975.62	8034.35	9589.14	8531.54	6848.42
8.7599	11248	9156.97	7717.53	7785.1	9404.33	8395.93	6699.53
8.8783	11032	8991.28	7395.32	7467.55	9170.57	8180.01	6517.65
8.9967	10758.9	8760.2	7050.33	7566.92	8870.51	7886.08	6322.33
9.115	10590.8	8419.59	6641.6	7222.63	8619.36	7630.75	6112.41
9.2334	10368.1	8144.96	6269.12	7297.62	8327.36	7380.02	5875.7
9.3518	10086.6	7829.82	5877.9	7131.46	8057.94	7001.71	5582.73
9.4702	9812.77	7675.13	5539.75	6948.19	7728.97	6555.54	5268.19
9.5886	9444.52	7403.17	5265.41	6673.03	7322.32	6130.16	4921.06
9.7069	9084.15	7103.12	5067.99	6363.94	6966.88	5625.77	4516.13
9.8253	8529.02	6636.11	4771.06	6168.77	6518.34	5140.86	4071.55
9.9437	8027.92	6156.53	4784.54	5627.78	6003.18	4688.83	3662.09
10.0621	7416.8	5744.78	4417.01	5031.95	5490.01	4172.57	3304.73

## Sheet: Total Intensity Surface plot 64
Total Intensity Surface plot of Endo-Orco:GFP in Klp64D RNAi background
Distance	6hr	5hr	4hr	3hr	2hr	1hr	0hr
0	1509.53	1682.3	2540.93	1218	1441.67	923.759	250.142
0.1184	1588.36	1778.02	2787.88	1325.45	1530.15	986.183	253.656
0.2368	1650.97	1895.3	2976.75	1432.6	1628.96	1043.33	256.084
0.3551	1722.87	1984.24	3140.84	1618.4	1731.26	1098.37	284.827
0.4735	1809.43	2104.69	3328.93	1684.51	1824.45	1162.29	301.303
0.5919	1878.56	2193.53	3523.6	1746.47	1907.95	1242.43	301.772
0.7103	1905.94	2244.43	3717.93	1855.78	1988.91	1334.9	335.07
0.8286	1952.41	2324.35	3851.1	1941.67	2087.56	1393.21	343.409
0.947	2016.93	2425.36	3987.97	1983.71	2212.24	1470.01	360.275
1.0654	2064.65	2496.95	4063.39	2025.28	2276.5	1513.11	374.354
1.1838	2117.32	2588.11	4154.49	2078.91	2354.6	1607.45	394.764
1.3021	2165.82	2632.01	4226.59	2083.62	2388.59	1716.83	406.413
1.4205	2200.36	2735.28	4323.87	2101.65	2445.84	1769.47	426.52
1.5389	2226.49	2811.36	4378.11	2144.08	2513.34	1829.54	450.963
1.6573	2286.31	2866.18	4507.22	2155.47	2588.15	1903.78	520.224
1.7757	2326.11	2929.65	4577.64	2175.69	2632.38	1964.26	523.561
1.894	2355.22	3010.12	4639.74	2241.78	2647.08	2012.38	576.257
2.0124	2429.54	3023	4659.73	2311.07	2653.72	2047.74	594.47
2.1308	2510.17	3060.92	4763.67	2392.34	2705.65	2129.32	640.594
2.2492	2597.74	3066.49	4826.09	2458.5	2721.08	2171.7	671.17
2.3675	2651.49	3108.72	4928.97	2489.66	2735.19	2243.05	708.921
2.4859	2732.91	3157.33	5051.59	2560.64	2763.63	2364.9	768.145
2.6043	2793.73	3210.42	5174.83	2685.76	2830.46	2437.66	821.898
2.7227	2853.08	3325.47	5273.35	2765.97	2835.24	2496.03	844.619
2.8411	2937.98	3391.16	5306.57	2893.29	2914.32	2590.29	870.487
2.9594	3036.49	3462.09	5420.21	2995.87	2977.91	2692.9	885.682
3.0778	3079.3	3531.73	5522.78	3120.75	2996.62	2739.05	913.881
3.1962	3173.84	3623.05	5628.2	3256.94	3064.2	2795.63	935.502
3.3146	3255.97	3731.4	5678.27	3364.8	3136.98	2862.68	975.933
3.4329	3319.47	3809.33	5768.32	3433.81	3247.75	2908.38	997.137
3.5513	3366.89	3934.44	5944.47	3582.93	3294.83	2997.07	983.851
3.6697	3448.99	4048.86	6113.64	3739.16	3435	3009.64	1004.79
3.7881	3526.52	4144.18	6297.29	3887.67	3567.17	3042.3	1072.97
3.9064	3619.56	4250.92	6571.58	3996.18	3695.5	3120.01	1112.87
4.0248	3680.7	4402.9	6871.34	4199.23	3860.39	3206.15	1171.17
4.1432	3739.98	4572.94	7176.21	4313.78	4007	3227.13	1171.07
4.2616	3796.7	4667.83	7441.24	4488.34	4198.87	3323.1	1225.51
4.38	3841.81	4780	7742.36	4552.53	4377.8	3377.87	1274.16
4.4983	3920.06	4853.78	8008.74	4724.04	4575.5	3379	1330.31
4.6167	4045.49	4976.25	8273.74	4856.51	4796.15	3437.07	1383.77
4.7351	4058.5	5041.52	8519.84	4989.06	4968.56	3487.98	1466.96
4.8535	4153.42	5180.29	8759.16	5042.3	5116.34	3565.38	1547.86
4.9718	4223.13	5278.85	8968.95	5051.11	5284.31	3629.03	1657.53
5.0902	4301.25	5408.93	9284.11	5131	5478.71	3726.21	1736.18
5.2086	4337.18	5452.73	9446.44	5164.25	5730.96	3847.64	1809.32
5.327	4429.28	5486.31	9575.56	5204.91	5932.34	3968.41	1917.92
5.4454	4450.11	5522.26	9695.89	5254.83	6115.45	4220.74	1992.13
5.5637	4470.93	5547.09	9753.95	5276.36	6301.85	4341.81	2110.75
5.6821	4514.34	5550.82	9908.65	5283.66	6499.67	4462.02	2194.69
5.8005	4550.48	5551.67	9913.76	5326.62	6666.17	4615.25	2298.3
5.9189	4539.01	5579.85	10009.1	5315.29	6769.49	4704.32	2340.23
6.0372	4555.33	5596.92	9969.27	5336.46	6891.26	4731.94	2477.5
6.1556	4543.26	5588.41	9969.24	5316.89	6986.04	4768.9	2596.82
6.274	4534.31	5574.68	9947.4	5258.74	7152.72	4743.66	2685.64
6.3924	4552.66	5541.23	9807.78	5300.22	7229.85	4755.15	2727.66
6.5107	4537.12	5506.92	9708.21	5364.6	7322.13	4820.72	2826.89
6.6291	4527.88	5512.64	9496.91	5364.1	7325.77	4800.86	2931.79
6.7475	4493.45	5526.17	9336.37	5345.57	7315.77	4846.51	2965.23
6.8659	4521.68	5499.74	9138.73	5403.55	7312.35	4838.35	3009.33
6.9843	4538.24	5472.77	8948.24	5307.82	7297.37	4882.35	3064.02
7.1026	4510.32	5432.89	8912.98	5328.58	7262.97	4875.47	3144.54
7.221	4492.34	5329.23	8722.58	5323.9	7295.2	4894.26	3156.39
7.3394	4468.47	5232.81	8614.85	5329.05	7302.01	4866.17	3167.1
7.4578	4486.36	5143.64	8570.5	5305.18	7282.89	4790.22	3211.08
7.5761	4497.29	5062.87	8448.11	5278.89	7274.19	4819.91	3234.04
7.6945	4478.15	4971.35	8328.3	5231.06	7309.65	4757.35	3309.63
7.8129	4440.03	4862.07	8201.82	5236.44	7238.43	4670.65	3340.35
7.9313	4366.84	4818.09	7978.49	5136.02	7259.88	4589.67	3342.35
8.0497	4334.24	4704.18	7863.83	5164.15	7230.31	4531.76	3399.36
8.168	4268.3	4561.87	7773.71	5038.17	7154.97	4464.44	3420.77
8.2864	4209.91	4404.86	7542.2	4943.28	7101.62	4465.61	3426.45
8.4048	4105.55	4319.62	7410.14	5002.7	7026.43	4369.54	3502.49
8.5232	4067.22	4171.49	7243.92	4824.08	7011.93	4329.1	3375.09
8.6415	3947.15	4025	7004.13	4710.16	6923.91	4214.6	3337.37
8.7599	3841.53	3867.19	6841.71	4612.02	6840.63	4130.37	3216.93
8.8783	3686.33	3707.82	6565.54	4446.08	6666.53	3963.36	3135.8
8.9967	3579.62	3452.57	6322.76	4239.73	6403.57	3876.79	3074.7
9.115	3471.44	3293.27	6027.14	4002.82	6232.75	3797.79	2947.75
9.2334	3341.57	3112.74	5759	3778.69	6060.66	3665.34	2779.23
9.3518	3233.06	2892.17	5518.22	3448.17	5894.68	3476.65	2634.29
9.4702	3121.56	2735.11	5277.44	3083.45	5676.9	3306.1	2394.62
9.5886	2965.16	2529.19	4984.3	2779.59	5433.75	3097.86	2200.73
9.7069	2842.34	2359.14	4683.87	2465.3	5186.98	2873.33	1961.42
9.8253	2692.01	2148.76	4353.5	2099.7	4859.06	2658.94	1728.97
9.9437	2541.69	1974.76	4021.4	1744.32	4474.61	2437.66	1396.24
10.0621	2412.87	1839.69	3588.52	1494.48	4138.75	2241.87	1093.77

## Sheet: Total Intensity Surface plot 68
Total Intensity Surface plot of Endo-Orco:GFP in Klp68D RNAi background
Distance	6hr	5hr	4hr	3hr	2hr	1hr	0hr
0	1843.54	2057.65	1503.54	1085.69	1781.72	1376.73	822.093
0.1184	1928.7	2194.46	1643.02	1165.91	1852.73	1497.82	867.782
0.2368	1990.54	2333.5	1724.78	1196.23	1963.49	1603.06	922.31
0.3551	2083.31	2444	1806.47	1248.25	2055.08	1775.74	980.635
0.4735	2195.31	2559.57	1825.2	1319.67	2150.83	1866.87	1020.68
0.5919	2272.44	2677.03	1870.61	1391.17	2238.94	1964.95	1123.26
0.7103	2373.35	2813.3	1888.97	1403.4	2302.61	2087.71	1226.12
0.8286	2498.2	2910.73	1917.04	1467.65	2407.66	2192.94	1275.36
0.947	2592.07	3028.89	1986.35	1522.99	2442.17	2311.42	1318.92
1.0654	2686.93	3140.72	1975.44	1549.29	2426.76	2417.1	1418.24
1.1838	2775.95	3220.08	2023.1	1561.41	2511.96	2510.5	1427.34
1.3021	2851.86	3266.89	2080.58	1576.61	2537.98	2575.03	1464.59
1.4205	2881.17	3283.77	2144.64	1625.21	2560.07	2636.87	1560.37
1.5389	2930.25	3345.4	2211.63	1631.17	2639.32	2808.28	1622.48
1.6573	2965.14	3382.91	2255.71	1688.17	2643.38	2896.87	1687.9
1.7757	2975.89	3361.78	2319.53	1686.77	2666.01	3015.38	1721.95
1.894	3051.03	3406.81	2381.97	1732.74	2688.85	3108.13	1741.37
2.0124	3135.19	3411.09	2467.29	1801.8	2736.96	3186.73	1775.57
2.1308	3210.01	3401.07	2515.53	1851.85	2806.98	3250.81	1865.31
2.2492	3402.31	3461.76	2605.49	1895.04	2896.2	3373.84	1913.46
2.3675	3517.49	3515.31	2741.25	1986.27	2978.33	3443.45	1980.7
2.4859	3629.26	3544.79	2892.09	2048.32	3025.58	3501.21	2020.73
2.6043	3761.28	3518.7	3049.47	2109.81	3108.06	3586.16	2072.44
2.7227	3879.42	3539.81	3227.33	2147.72	3152.15	3721.85	2170.16
2.8411	3975.45	3628.36	3306.15	2219.37	3197.49	3809	2262.31
2.9594	4089.3	3715.05	3374.42	2345.18	3290.97	3971.76	2325.9
3.0778	4190.78	3855.82	3492.3	2470.94	3358.36	4075.08	2363.18
3.1962	4267.17	3983.43	3559.97	2613.34	3465.03	4182.22	2433.41
3.3146	4370.31	4137.66	3600.8	2692.13	3541.44	4393.22	2530.93
3.4329	4513.57	4295.85	3720.49	2848.71	3631.94	4523.61	2541.99
3.5513	4628.01	4545.77	3865.34	2961.48	3693.48	4703.07	2611.47
3.6697	4707.17	4741.64	4013.3	3088.62	3885.34	4875.22	2625.66
3.7881	4817.6	4948.07	4111.82	3201.01	4016.9	5045.53	2684.96
3.9064	4953.13	5166.19	4168.17	3337.48	4120.54	5177.5	2760.57
4.0248	5003.73	5414.07	4286.54	3413.04	4264.48	5297.57	2814.56
4.1432	5070.93	5642.63	4366.32	3476.86	4449.92	5449.6	2864.78
4.2616	5179.33	5871.91	4472.05	3543.15	4616.47	5588.25	2958.12
4.38	5267.37	6032.12	4605.02	3598.42	4813.21	5731.34	3087.22
4.4983	5364.86	6226.02	4766.92	3702.53	5019.38	5877.09	3087.97
4.6167	5480.51	6402.52	4974.67	3774.05	5182.63	6042.59	3138.64
4.7351	5596.73	6533.51	5216.06	3803.39	5334.13	6212.47	3161.42
4.8535	5677.22	6605.84	5299.24	3814.63	5429.78	6435.59	3233.37
4.9718	5711.93	6665.5	5319.09	3826.34	5588.23	6648.28	3294.8
5.0902	5788.65	6705.32	5360.09	3802.85	5670.68	6688.57	3421.03
5.2086	5829.71	6789.59	5397.47	3841.88	5689.58	6832.78	3547.8
5.327	5865.06	6855.94	5391.38	3925.44	5760.36	6956.17	3651.53
5.4454	5854.32	6882.89	5463.53	3940.29	5866.12	6965.14	3798.32
5.5637	5875.37	6882.66	5536.11	3985.34	5963.28	7065.34	4023.87
5.6821	5916.12	6883.27	5482.62	4019.65	5994.11	7216.36	4232.41
5.8005	5977.98	6887.24	5505.37	4042.93	6067.67	7320.21	4475.73
5.9189	5946.29	6869.22	5516.94	4088.28	6135.42	7515.42	4699.24
6.0372	5974.61	6922.56	5462.17	4133.83	6154.39	7655.06	4901.73
6.1556	6002.56	6939.59	5449.22	4136.59	6070.23	7667.47	5019.6
6.274	5980.9	6983.53	5492.47	4126.93	6123.62	7655.34	5160.07
6.3924	5995.06	6917.83	5530.43	4147.24	6160.9	7668.42	5239.47
6.5107	5925.08	6905.16	5507.54	4166.9	6148.75	7686.62	5300.19
6.6291	5993.24	6945.06	5496.18	4180.26	6192.51	7674.34	5358.06
6.7475	5913.86	6879.21	5458.93	4137.56	6202.69	7714.55	5409.89
6.8659	5881.52	6848.29	5380.52	4071.61	6154.43	7662.84	5443.5
6.9843	5852.98	6831.36	5350.64	4101.55	6139.05	7617.35	5452.67
7.1026	5809.11	6804.81	5334.29	4119.13	6137.14	7497.85	5438.12
7.221	5750.22	6761.52	5249.48	4130.21	6046.05	7369.3	5385.41
7.3394	5680.6	6712.75	5155.7	4124.36	6005.81	7317.22	5312.07
7.4578	5590.51	6643.92	5102.85	4132.99	5897.5	7226.8	5332.47
7.5761	5461.64	6583.3	5049.52	4101.3	5752.53	7027.58	5327.9
7.6945	5323.86	6525.42	4945.33	4125.22	5645.84	7021.58	5296.76
7.8129	5150.57	6520.47	4850.96	4083.18	5551.97	6902.77	5308.3
7.9313	4992.41	6485.9	4743.4	3987.43	5418.5	6813.81	5256.91
8.0497	4821.68	6363.49	4639.17	3870.54	5271.35	6645.97	5194.85
8.168	4698.87	6285.53	4503.55	3809.58	5160.2	6462.74	5053.58
8.2864	4546.97	6216.93	4365.87	3747.88	5053.14	6347.5	4916.65
8.4048	4402.18	6162.89	4191.46	3645.42	4906.35	6234.97	4837.99
8.5232	4276.04	6037.29	4050.51	3537.99	4808.64	6047.52	4641.21
8.6415	4170.76	5923.9	3929.83	3435.76	4611.47	5879.69	4492.54
8.7599	4024.17	5762.45	3781.06	3335.02	4417.04	5721.93	4357.9
8.8783	3890.91	5541.18	3646.02	3205.64	4143.38	5448.77	4268.91
8.9967	3709.47	5334.01	3553.45	3045.19	3907.99	5161.29	4137.15
9.115	3581.09	5107.52	3441.8	2872.45	3728.41	4890.6	3988.92
9.2334	3440.25	4837.51	3172.77	2714.29	3460.37	4572.83	3848.8
9.3518	3325.63	4574.56	2903.46	2551.26	3143.97	4150.57	3768.09
9.4702	3213.53	4165.27	2639.74	2350.83	2880.1	3799.98	3564.65
9.5886	3027.78	3901.64	2394.91	2188.41	2611.81	3428.49	3412.58
9.7069	2879.99	3551.66	2106.67	1948.69	2324.13	3070.22	3288.84
9.8253	2709.22	3153.16	1857.13	1732.61	2102.83	2671.51	3038.19
9.9437	2526.88	2729.9	1621.53	1563.45	1862.39	2340.04	2842.06
10.0621	2313.17	2340.19	1412.3	1329.41	1637.95	2023.41	2565.39

## Sheet: Total Intensity Surface plot kj
Total Intensity Surface plot of Endo-Orco:GFP in kj353 background
Distance	6hr	5hr	4hr	3hr	2hr	1hr	0hr
0	1232.21	2996.68	3632.07	4284.55	3406.82	5228.64	2096.34
0.1184	1267.65	3077.9	3770.18	4524.52	3520.15	5607.82	2130.96
0.2368	1296.87	3163.94	3839.48	4837.41	3667.83	5866.77	2218.61
0.3551	1380.94	3212.51	4089.8	5215.47	3824.33	6001.09	2267.65
0.4735	1433.2	3319.84	4281.56	5471.12	3919.71	6110.2	2388.66
0.5919	1517.68	3473.5	4547.37	5819.04	4146.89	6380.47	2425.13
0.7103	1596.81	3597.52	4779.25	6261.45	4366.9	6550.88	2542.03
0.8286	1665.31	3669.26	5018.74	6620.31	4538.87	6837.86	2670.53
0.947	1704.92	3762.53	5229.19	7080.34	4795.49	7042.41	2681.92
1.0654	1794.92	3955.95	5281.65	7274.74	5035.3	7301.18	2679.99
1.1838	1816.88	4156.5	5416.3	7636.42	5324.17	7409.25	2690.8
1.3021	1910.54	4297.64	5615.94	7849.12	5497.07	7580.19	2710.08
1.4205	2008.61	4377.44	5694.26	8205.07	5620.13	7686.56	2767.44
1.5389	2037.33	4494.16	5802.42	8495.04	5792.2	7889.08	2831.77
1.6573	2078.35	4633.06	5976.2	8831.66	5991.94	8019.81	2938.36
1.7757	2121.28	4692.53	6272.01	9099.04	6111.5	8057.5	3068.97
1.894	2151.4	4760.36	6462.69	9391.41	6298.44	8163.01	3183.28
2.0124	2217.99	4961.85	6622.04	9540.95	6384.14	8312.62	3228.44
2.1308	2248.08	5047.45	6789.21	9752.68	6530.29	8385.48	3309.61
2.2492	2309.59	5136.93	6998.16	9980.23	6610.81	8638.93	3381
2.3675	2315.49	5256.45	7131.83	10149.3	6679.14	8814.73	3580.49
2.4859	2395.29	5312.91	7326.32	10311.2	6770.11	9022.92	3675.83
2.6043	2483.76	5473.47	7471.45	10599.3	6895.95	9126.11	3796.31
2.7227	2538.06	5596.3	7667.38	10689.9	6978.41	9402.4	3939.26
2.8411	2647.65	5622.99	7876.65	10952.3	7214.62	9728.97	4002.54
2.9594	2716.6	5750.64	8101.54	11023.6	7389.77	10016.4	4029.68
3.0778	2812.79	5978.75	8315.66	11218.3	7573.33	10211.6	4077.6
3.1962	2922.23	6039.95	8383.2	11344.9	7799.64	10409.9	4124.75
3.3146	3050.76	6151.92	8658.96	11483.5	8029.87	10541	4110.11
3.4329	3231.8	6362.53	8725.45	11522.5	8201.68	10808.5	4149.51
3.5513	3419.61	6539.4	8834.63	11642	8369.42	10984.6	4107.99
3.6697	3552.29	6700.36	8991.11	11823.8	8612.91	11006	4141.72
3.7881	3693.13	6819.64	9058.54	11710.3	8772.42	11089	4232.37
3.9064	3852.48	7024.24	9243.43	11973.2	8979	11277.2	4311
4.0248	3966.63	7115.57	9453.92	12080	9186.62	11326.8	4364.64
4.1432	4101.77	7244.8	9657.94	12264.5	9365.09	11487.2	4393.43
4.2616	4203.91	7378.33	9957.76	12294.3	9558.1	11581.1	4526.5
4.38	4248.73	7498.98	10194.9	12371.1	9851.74	11771.6	4620.75
4.4983	4372.98	7668.88	10552.6	12365.8	10079.9	11857.8	4654.14
4.6167	4441.59	7836.55	10791.7	12471.1	10256.3	11865.6	4760.52
4.7351	4574.04	8027.65	11244.4	12726.2	10471	12119.4	4966.74
4.8535	4736.6	8099.43	11467.3	12969.1	10639	12261.8	5126.27
4.9718	4839.37	8028.34	11740.4	12879.5	10763.4	12379.9	5164.23
5.0902	4903.19	8229.05	11874.6	13056.9	10904.9	12574.6	5257.62
5.2086	4978.97	8403.86	11988.3	12906.7	11047.6	12597.7	5285.7
5.327	5067.38	8398.93	12002.2	12803.3	11026.4	12489.9	5300.3
5.4454	5101.63	8596.18	12076	12824.3	11001.2	12572.6	5334.86
5.5637	5156.96	8636.85	12125.7	12683.1	11033.9	12616.2	5435.53
5.6821	5186.41	8703.02	12241.4	12671.1	11041.3	12390.5	5336.53
5.8005	5220.04	8809.16	12235.9	12712.3	11132.7	12355	5404.78
5.9189	5323.69	8889.33	12274.3	12615.8	11047.2	12265.5	5373.03
6.0372	5327.12	8841.72	12437.9	12668.3	10886.8	12134.1	5390.31
6.1556	5378.53	8821.12	12475.6	12644.8	10815.7	12028	5423.29
6.274	5416.67	8912.26	12686.9	12600.2	10794.4	12001.6	5397.89
6.3924	5369.06	8947.62	12838.2	12458.6	10658.8	12004.7	5493.69
6.5107	5397.23	8902.96	12866	12450.3	10604	11967.3	5475.03
6.6291	5475.26	8773.12	12992.9	12333	10544.3	11992.5	5589.65
6.7475	5549.02	8687.13	13228.4	12291.5	10533	11832.2	5633.3
6.8659	5567.49	8484.18	13205.7	12038.1	10563.5	11909.1	5601.74
6.9843	5583.71	8379.74	13234.3	11816.7	10657.8	11785.5	5646.61
7.1026	5612.61	8301.34	13280.7	11703.3	10617.3	11631.4	5687.89
7.221	5565.58	8233.35	13257.1	11527.2	10559.5	11607.8	5650.83
7.3394	5575.27	8173.44	13162.7	11406	10503.7	11549.7	5592.08
7.4578	5613.43	8130.41	13079.8	11315.3	10512.9	11468.4	5510.98
7.5761	5658.94	8130.09	13049.6	11072.2	10456.3	11521.2	5503.87
7.6945	5671.11	7991.29	13066.4	10889.1	10339.6	11480.7	5549
7.8129	5741.6	7790.2	12911.5	10809.5	10330.3	11354.6	5519.42
7.9313	5721.11	7598.77	12742.8	10732.9	10270.5	11212.6	5517.15
8.0497	5705.77	7244.57	12672.2	10559.7	10160.8	11071.2	5562.4
8.168	5665.43	7068.01	12621.8	10409.1	10122.8	10615	5532.45
8.2864	5679.95	6853.11	12506.4	10294.3	9946.68	10385.8	5498.45
8.4048	5568.55	6551.53	12400.4	10008	9753.7	10178.2	5436.8
8.5232	5525.42	6330.27	12273.1	9766.33	9626.92	10052.3	5332.76
8.6415	5489.68	6298	12007.6	9577.81	9374.67	9790.08	5172.34
8.7599	5316.01	6071.94	11834.9	9329.43	9087.55	9639.16	5046.95
8.8783	5122.74	5832.75	11685.3	8898.25	8841.94	9450.21	4879.08
8.9967	5006.53	5553.63	11170.2	8585.03	8576.86	9211.11	4677.54
9.115	4786.43	5293.27	10592.8	8157.96	8237.55	9079.36	4555.51
9.2334	4511.3	5010.55	9966.31	7814.45	7783.33	8789.86	4387.43
9.3518	4297.11	4840.37	9246.74	7414.18	7371.41	8561.37	4161.13
9.4702	4000.93	4638.91	8404.41	7022.27	6930.8	8196.75	3861.28
9.5886	3716.96	4329.07	7482.99	6721.08	6433.71	7689.79	3524.39
9.7069	3342.29	4029.31	6657.89	6287.47	5902.73	7391.76	3319.82
9.8253	2960.87	3746.71	5858.32	5735.43	5269.56	7040.53	2966.33
9.9437	2573.78	3414.15	5097.74	5224.19	4680.81	6575.77	2599.34
10.0621	2229.17	3082.5	4416.63	4692.57	4192.55	6073.66	2251.26

## Sheet: Normalized Surface plot WT
Normalized Intensity Surface plot of Endo-Orco:GFP in wildtype
Distance	6hr	5hr	4hr	3hr	2hr	1hr	0hr
0	0.2626	0.20555	0.24036	0.30491	0.26498	0.21162	0.23983
0.1184	0.28347	0.22404	0.2547	0.33439	0.28047	0.23209	0.25537
0.2368	0.29804	0.25112	0.28327	0.36257	0.29474	0.249	0.27368
0.3551	0.32616	0.26437	0.30523	0.39713	0.31198	0.26714	0.29711
0.4735	0.34897	0.29276	0.32953	0.42539	0.32875	0.28523	0.32446
0.5919	0.36937	0.30148	0.34668	0.4541	0.34682	0.2986	0.35525
0.7103	0.38814	0.32528	0.36577	0.48061	0.36753	0.31334	0.37995
0.8286	0.41434	0.33912	0.39839	0.51221	0.39317	0.34036	0.40581
0.947	0.43149	0.35079	0.41845	0.53756	0.41677	0.35902	0.43165
1.0654	0.45227	0.38282	0.43757	0.56773	0.44396	0.38169	0.46225
1.1838	0.4698	0.4038	0.45603	0.59166	0.45972	0.40538	0.48266
1.3021	0.48667	0.42095	0.47537	0.59918	0.49053	0.41833	0.50316
1.4205	0.49178	0.44624	0.49839	0.62141	0.51213	0.44235	0.52819
1.5389	0.50525	0.47228	0.5113	0.63356	0.54523	0.45729	0.54923
1.6573	0.51705	0.4917	0.53329	0.66055	0.56289	0.47397	0.56745
1.7757	0.52096	0.52261	0.54447	0.6823	0.58928	0.49311	0.57664
1.894	0.54118	0.54443	0.56159	0.70638	0.6176	0.51488	0.59598
2.0124	0.55136	0.56509	0.57366	0.73611	0.6318	0.53969	0.61143
2.1308	0.56573	0.59191	0.59585	0.75099	0.65684	0.55726	0.63063
2.2492	0.57392	0.61398	0.60951	0.78105	0.66425	0.57925	0.64456
2.3675	0.59321	0.65154	0.63246	0.81614	0.68302	0.60412	0.65209
2.4859	0.60691	0.67653	0.64992	0.8611	0.70746	0.63008	0.66809
2.6043	0.62609	0.71065	0.67822	0.90966	0.72964	0.65495	0.68362
2.7227	0.63818	0.74257	0.71478	0.94501	0.73951	0.67908	0.69992
2.8411	0.65257	0.7624	0.75031	0.98924	0.75738	0.70998	0.71243
2.9594	0.67156	0.78873	0.78384	1.02863	0.77015	0.73164	0.73118
3.0778	0.69156	0.80301	0.827	1.05359	0.79159	0.74793	0.73444
3.1962	0.71166	0.84364	0.87171	1.09719	0.80165	0.77429	0.74778
3.3146	0.74809	0.87676	0.90489	1.12945	0.8287	0.80184	0.75301
3.4329	0.78227	0.92257	0.94762	1.16374	0.85703	0.82763	0.76793
3.5513	0.82719	0.94862	0.99336	1.1998	0.89125	0.84955	0.7845
3.6697	0.87544	0.98677	1.02587	1.26056	0.92251	0.87477	0.79678
3.7881	0.92267	1.01132	1.0739	1.2951	0.95539	0.91882	0.81338
3.9064	0.97883	1.05773	1.1234	1.34904	0.98906	0.95637	0.83181
4.0248	1.03783	1.09341	1.15521	1.36553	1.01707	1.00562	0.84943
4.1432	1.08827	1.15582	1.20565	1.39722	1.05113	1.03737	0.87291
4.2616	1.1452	1.18738	1.26062	1.42919	1.08986	1.08735	0.89248
4.38	1.2001	1.2331	1.31893	1.45573	1.14357	1.1383	0.93152
4.4983	1.26727	1.26781	1.37694	1.47476	1.19565	1.17393	0.95953
4.6167	1.32313	1.30111	1.43104	1.49893	1.25124	1.21765	0.99759
4.7351	1.36569	1.35063	1.47222	1.50722	1.29542	1.24762	1.03483
4.8535	1.41368	1.38345	1.52964	1.52652	1.35638	1.2865	1.07117
4.9718	1.45735	1.41495	1.57718	1.53147	1.41778	1.32601	1.11276
5.0902	1.50123	1.4493	1.61651	1.55031	1.46599	1.36016	1.16135
5.2086	1.55206	1.49285	1.65107	1.57595	1.51264	1.40217	1.20767
5.327	1.59068	1.53013	1.6744	1.58085	1.5424	1.45624	1.26104
5.4454	1.64154	1.5816	1.69061	1.59819	1.5764	1.50099	1.31238
5.5637	1.66832	1.63475	1.7088	1.59709	1.58575	1.53743	1.3629
5.6821	1.693	1.66781	1.73185	1.61329	1.61635	1.58161	1.41329
5.8005	1.72872	1.69715	1.74013	1.62357	1.6401	1.64149	1.48285
5.9189	1.74767	1.72804	1.76285	1.61876	1.67893	1.67984	1.54392
6.0372	1.77748	1.73287	1.77945	1.63202	1.6974	1.72364	1.60621
6.1556	1.78735	1.74498	1.76739	1.63456	1.71125	1.766	1.67265
6.274	1.79793	1.74656	1.77301	1.62956	1.73275	1.80201	1.72892
6.3924	1.79	1.75443	1.76531	1.63125	1.75212	1.82681	1.75994
6.5107	1.79001	1.74622	1.78043	1.61223	1.76179	1.84401	1.81373
6.6291	1.78967	1.76863	1.78716	1.59623	1.75688	1.84059	1.84738
6.7475	1.78016	1.78192	1.78131	1.58053	1.75691	1.85184	1.88576
6.8659	1.77532	1.77221	1.78589	1.55143	1.75709	1.86074	1.88786
6.9843	1.76294	1.78087	1.80187	1.52546	1.75378	1.85207	1.9036
7.1026	1.7558	1.77998	1.80922	1.49176	1.74883	1.86587	1.91594
7.221	1.74886	1.7748	1.80107	1.48499	1.74249	1.87115	1.93774
7.3394	1.75006	1.76768	1.79415	1.46655	1.74017	1.87103	1.95285
7.4578	1.7257	1.76443	1.80769	1.4386	1.72313	1.88349	1.95849
7.5761	1.71978	1.75742	1.79002	1.43186	1.71373	1.87138	1.96604
7.6945	1.71772	1.75474	1.76786	1.4258	1.70182	1.87705	1.95921
7.8129	1.69764	1.73011	1.73894	1.42371	1.68447	1.87562	1.97461
7.9313	1.68519	1.71706	1.70088	1.4384	1.67729	1.86424	1.96759
8.0497	1.65772	1.68806	1.65596	1.42315	1.67248	1.84162	1.96384
8.168	1.63282	1.6612	1.62707	1.4198	1.65728	1.82362	1.94428
8.2864	1.60673	1.62623	1.5921	1.41691	1.63668	1.79704	1.92101
8.4048	1.57687	1.58567	1.56006	1.41092	1.61693	1.78978	1.8841
8.5232	1.55534	1.5502	1.50204	1.39673	1.59718	1.76419	1.85975
8.6415	1.51749	1.51636	1.46676	1.3686	1.58655	1.72535	1.81717
8.7599	1.47719	1.46781	1.42064	1.32519	1.5558	1.69756	1.77401
8.8783	1.45305	1.44076	1.35805	1.27498	1.51644	1.65172	1.72341
8.9967	1.41828	1.40585	1.29613	1.31644	1.46681	1.59719	1.6703
9.115	1.39968	1.35584	1.22401	1.25977	1.42509	1.54257	1.61304
9.2334	1.37197	1.31654	1.15531	1.27689	1.3753	1.49292	1.5482
9.3518	1.33442	1.27108	1.08514	1.24999	1.33023	1.41243	1.46956
9.4702	1.29777	1.24867	1.02641	1.21902	1.27465	1.3205	1.38266
9.5886	1.24923	1.20604	0.97774	1.17162	1.20643	1.2415	1.28784
9.7069	1.19996	1.15825	0.94885	1.12085	1.14619	1.13735	1.17705
9.8253	1.12607	1.08341	0.89072	1.08218	1.07222	1.03931	1.06049
9.9437	1.06248	1.00748	0.89896	0.98762	0.98613	0.94288	0.95161
10.0621	0.98064	0.94277	0.83043	0.88445	0.90068	0.83628	0.8573

## Sheet: Normalized Surface plot 64DRNAi
Normalized Intensity Surface plot of Endo-Orco:GFP in Klp64D RNAi Background
Distance	6hr	5hr	4hr	3hr	2hr	1hr	0hr
0	0.49129	0.46582	0.45025	0.40086	0.33114	0.33036	0.1867
0.1184	0.51767	0.49064	0.4936	0.43154	0.35017	0.35028	0.18937
0.2368	0.5398	0.52133	0.526	0.45654	0.37091	0.3702	0.19517
0.3551	0.56478	0.54455	0.55364	0.49947	0.39284	0.38984	0.21606
0.4735	0.59372	0.5763	0.58627	0.51761	0.41169	0.41304	0.2253
0.5919	0.61721	0.60777	0.61934	0.53118	0.42928	0.43913	0.2253
0.7103	0.62735	0.6192	0.65346	0.55524	0.44719	0.47196	0.24604
0.8286	0.64129	0.64732	0.67637	0.58237	0.46961	0.49361	0.2512
0.947	0.66504	0.67642	0.69849	0.59441	0.49646	0.52489	0.26498
1.0654	0.6793	0.69794	0.70997	0.60156	0.51161	0.54076	0.2704
1.1838	0.69881	0.72588	0.72501	0.61182	0.52787	0.57299	0.28747
1.3021	0.71461	0.74157	0.73861	0.60868	0.53584	0.60847	0.29368
1.4205	0.72668	0.77432	0.75678	0.61965	0.54797	0.62143	0.30515
1.5389	0.73747	0.79586	0.76635	0.63606	0.56404	0.64334	0.3174
1.6573	0.761	0.81486	0.78931	0.64007	0.58109	0.66386	0.36456
1.7757	0.77243	0.83867	0.80103	0.65061	0.59155	0.68644	0.36348
1.894	0.78229	0.87	0.81286	0.66515	0.59534	0.70403	0.40689
2.0124	0.80541	0.87955	0.81574	0.68722	0.5973	0.71685	0.41532
2.1308	0.8324	0.8978	0.83353	0.71632	0.60943	0.74472	0.43887
2.2492	0.86117	0.90657	0.84317	0.72989	0.61521	0.7597	0.45758
2.3675	0.87702	0.92165	0.85953	0.73395	0.61946	0.78955	0.4821
2.4859	0.90354	0.9409	0.88158	0.75382	0.6275	0.82853	0.51698
2.6043	0.92487	0.96833	0.90222	0.78953	0.64385	0.85738	0.55416
2.7227	0.94068	1.0043	0.91914	0.81585	0.64519	0.87769	0.56658
2.8411	0.96769	1.0245	0.92386	0.85501	0.66505	0.91071	0.58969
2.9594	1.00025	1.0499	0.94316	0.88984	0.68188	0.94693	0.59351
3.0778	1.0129	1.06595	0.96236	0.93101	0.68732	0.95991	0.61447
3.1962	1.04232	1.09808	0.98132	0.97503	0.70275	0.98419	0.62765
3.3146	1.06801	1.13403	0.99044	1.00431	0.72123	1.01421	0.66104
3.4329	1.08903	1.15179	1.00667	1.02961	0.74859	1.02707	0.67469
3.5513	1.10471	1.18611	1.0388	1.07334	0.75879	1.05642	0.66859
3.6697	1.13439	1.21822	1.06958	1.12272	0.79408	1.06069	0.67856
3.7881	1.16054	1.24083	1.10347	1.16732	0.82878	1.07541	0.72587
3.9064	1.19316	1.26823	1.15153	1.20083	0.86029	1.10462	0.75332
4.0248	1.21264	1.31213	1.20666	1.25465	0.90003	1.13179	0.79536
4.1432	1.23598	1.36025	1.25951	1.28234	0.93679	1.13865	0.79971
4.2616	1.25583	1.38345	1.30581	1.33329	0.98143	1.16892	0.83662
4.38	1.27101	1.41033	1.35941	1.35852	1.02585	1.17998	0.86615
4.4983	1.30304	1.43209	1.40544	1.41528	1.07397	1.179	0.90837
4.6167	1.34664	1.47319	1.45299	1.45965	1.12849	1.20066	0.94085
4.7351	1.35636	1.48739	1.49801	1.50977	1.1723	1.21562	1.00576
4.8535	1.39359	1.51488	1.54194	1.525	1.20941	1.24106	1.06515
4.9718	1.42056	1.54255	1.57995	1.53801	1.24941	1.26899	1.14187
5.0902	1.44858	1.58713	1.63695	1.56285	1.29751	1.3088	1.19394
5.2086	1.46524	1.59938	1.66598	1.57399	1.35843	1.35241	1.24889
5.327	1.49739	1.60341	1.69003	1.59807	1.40712	1.39154	1.32668
5.4454	1.50388	1.61598	1.71109	1.62227	1.45633	1.47838	1.36333
5.5637	1.51211	1.61255	1.72157	1.63129	1.50293	1.5281	1.43408
5.6821	1.52607	1.62063	1.74792	1.63237	1.55507	1.57861	1.48367
5.8005	1.53761	1.62319	1.74975	1.66173	1.59945	1.63904	1.548
5.9189	1.53403	1.62576	1.76445	1.66549	1.6283	1.67093	1.5568
6.0372	1.54256	1.64034	1.75436	1.66804	1.66019	1.68517	1.64985
6.1556	1.5369	1.63804	1.75045	1.6607	1.68811	1.69885	1.72663
6.274	1.53815	1.64358	1.74466	1.64405	1.73291	1.69242	1.77649
6.3924	1.5447	1.63489	1.71898	1.67646	1.75553	1.69517	1.79715
6.5107	1.5366	1.62067	1.69955	1.67778	1.78422	1.72994	1.84589
6.6291	1.53863	1.62971	1.65959	1.67844	1.78913	1.72504	1.92672
6.7475	1.52445	1.62996	1.63051	1.66869	1.79122	1.74167	1.93891
6.8659	1.53885	1.62254	1.59309	1.67743	1.79377	1.74153	1.96542
6.9843	1.54486	1.61832	1.5562	1.66009	1.79228	1.74865	2.00926
7.1026	1.53293	1.60946	1.54717	1.66704	1.78409	1.75148	2.04747
7.221	1.52834	1.58162	1.51162	1.65662	1.79445	1.75492	2.05967
7.3394	1.52136	1.55324	1.49068	1.65426	1.79805	1.74746	2.06342
7.4578	1.52724	1.52855	1.48093	1.64599	1.79324	1.71536	2.10507
7.5761	1.53172	1.50286	1.45855	1.64169	1.79039	1.72908	2.12327
7.6945	1.52187	1.47359	1.43693	1.62014	1.80166	1.69887	2.15813
7.8129	1.50968	1.43298	1.41339	1.62307	1.78706	1.66334	2.18692
7.9313	1.4861	1.41669	1.37318	1.59212	1.79065	1.63163	2.18927
8.0497	1.47667	1.38307	1.35275	1.59866	1.7836	1.61214	2.23223
8.168	1.4552	1.34246	1.33599	1.55094	1.76653	1.58826	2.24479
8.2864	1.43837	1.29409	1.29525	1.50688	1.75375	1.59269	2.23444
8.4048	1.4029	1.26538	1.2701	1.52591	1.7394	1.55744	2.30319
8.5232	1.39111	1.22667	1.2421	1.46373	1.7363	1.54488	2.22581
8.6415	1.35275	1.1791	1.20143	1.41844	1.71691	1.5119	2.20431
8.7599	1.31499	1.13374	1.17436	1.38953	1.70067	1.4853	2.11216
8.8783	1.26202	1.08717	1.12695	1.34874	1.65949	1.42962	2.06085
8.9967	1.22306	1.00758	1.08715	1.28568	1.59702	1.40239	2.02614
9.115	1.18602	0.96196	1.03841	1.2152	1.55661	1.37303	1.94399
9.2334	1.13973	0.9053	0.99489	1.14074	1.51341	1.32071	1.84392
9.3518	1.10338	0.84071	0.95542	1.04143	1.47421	1.25198	1.74468
9.4702	1.06348	0.79962	0.91632	0.94754	1.4238	1.18519	1.58577
9.5886	1.00871	0.73584	0.86785	0.85259	1.36407	1.11089	1.45043
9.7069	0.96236	0.68874	0.81665	0.76371	1.3039	1.0287	1.29505
9.8253	0.91008	0.6239	0.75852	0.66211	1.22441	0.95466	1.14325
9.9437	0.85691	0.56926	0.69916	0.55934	1.13019	0.87726	0.92254
10.0621	0.81272	0.53245	0.62243	0.48703	1.04743	0.81067	0.71351

## Sheet: Normalized Surface plot 68DRNAi
Normalized Intensity Surface plot pf Endo-Orco:GFP in Klp68D RNAi Background
Distance	6hr	5hr	4hr	3hr	2hr	1hr	0hr
0	0.49846	0.46341	0.44678	0.42328	0.47155	0.3022	0.32909
0.1184	0.52184	0.49356	0.48941	0.45664	0.4926	0.33072	0.34772
0.2368	0.53843	0.52483	0.50995	0.46827	0.52412	0.35115	0.36624
0.3551	0.56219	0.54895	0.53377	0.48917	0.5532	0.39064	0.3912
0.4735	0.59428	0.57532	0.54399	0.51824	0.57911	0.41148	0.40836
0.5919	0.61585	0.60173	0.55757	0.54798	0.60618	0.43229	0.44402
0.7103	0.64214	0.63351	0.56358	0.55503	0.62928	0.45741	0.4789
0.8286	0.67791	0.65547	0.57412	0.58295	0.66249	0.47918	0.49415
0.947	0.70584	0.6825	0.6002	0.60396	0.67436	0.513	0.51079
1.0654	0.73249	0.70942	0.59856	0.61295	0.67405	0.53302	0.54333
1.1838	0.75992	0.72806	0.61948	0.62013	0.70103	0.55685	0.54093
1.3021	0.78253	0.73923	0.63934	0.62839	0.71125	0.57607	0.55322
1.4205	0.79134	0.74204	0.65825	0.64604	0.72276	0.59443	0.58703
1.5389	0.80377	0.75773	0.68127	0.64882	0.74599	0.63028	0.60384
1.6573	0.811	0.76575	0.7026	0.67462	0.75167	0.65568	0.63029
1.7757	0.81346	0.76163	0.72874	0.67373	0.7575	0.68779	0.63736
1.894	0.83372	0.77248	0.7529	0.69491	0.76495	0.71327	0.64056
2.0124	0.85702	0.77427	0.7791	0.72263	0.77931	0.7253	0.65155
2.1308	0.87604	0.77229	0.80086	0.74372	0.80435	0.74446	0.68694
2.2492	0.92621	0.78702	0.83174	0.76313	0.8291	0.7754	0.70489
2.3675	0.95864	0.79959	0.86929	0.79886	0.8515	0.79787	0.73289
2.4859	0.98778	0.80804	0.91379	0.82068	0.87101	0.81081	0.75068
2.6043	1.0252	0.80457	0.95752	0.84633	0.89692	0.82997	0.77306
2.7227	1.05897	0.80902	1.00448	0.8603	0.90564	0.85855	0.81009
2.8411	1.08655	0.83335	1.02376	0.88423	0.91876	0.88305	0.84251
2.9594	1.11873	0.85398	1.0373	0.93081	0.94291	0.91804	0.86343
3.0778	1.14879	0.88741	1.0925	0.98162	0.96104	0.94095	0.88076
3.1962	1.17002	0.91977	1.12945	1.03144	0.99697	0.96362	0.90823
3.3146	1.19523	0.95751	1.15409	1.0587	1.01131	1.00942	0.94047
3.4329	1.22969	0.99707	1.20837	1.11289	1.03754	1.04069	0.942
3.5513	1.26087	1.05811	1.26119	1.1588	1.052	1.07104	0.96103
3.6697	1.28176	1.10588	1.31471	1.19924	1.10356	1.11155	0.96162
3.7881	1.3074	1.15845	1.34682	1.24382	1.13857	1.1497	0.9848
3.9064	1.3415	1.20873	1.35566	1.29371	1.16312	1.17854	1.01006
4.0248	1.35656	1.26599	1.394	1.31677	1.196	1.19522	1.024
4.1432	1.37298	1.31941	1.42533	1.34351	1.24098	1.2331	1.04241
4.2616	1.39847	1.37261	1.44387	1.37614	1.27838	1.26538	1.07119
4.38	1.42169	1.4076	1.47722	1.39321	1.32638	1.28195	1.11615
4.4983	1.44862	1.45301	1.52111	1.43539	1.381	1.30361	1.11182
4.6167	1.48021	1.4941	1.56523	1.46271	1.42588	1.34055	1.12236
4.7351	1.51193	1.5257	1.6206	1.47556	1.46524	1.38497	1.12411
4.8535	1.5334	1.54129	1.62771	1.48485	1.4938	1.43142	1.15469
4.9718	1.54225	1.55591	1.61877	1.48769	1.54469	1.47522	1.1734
5.0902	1.56492	1.56722	1.62898	1.47953	1.568	1.50378	1.2128
5.2086	1.57394	1.58598	1.63429	1.4961	1.57571	1.53522	1.25372
5.327	1.58084	1.60498	1.63685	1.52907	1.61014	1.58273	1.29082
5.4454	1.57893	1.61233	1.65761	1.53666	1.64186	1.60074	1.33469
5.5637	1.58537	1.61096	1.6751	1.55865	1.66432	1.63312	1.40734
5.6821	1.59452	1.61254	1.6617	1.57663	1.67757	1.66904	1.47792
5.8005	1.61127	1.60975	1.68117	1.59027	1.70858	1.71159	1.55383
5.9189	1.60409	1.60502	1.6866	1.6078	1.72314	1.75355	1.62327
6.0372	1.60881	1.6191	1.67657	1.63101	1.72599	1.80183	1.68709
6.1556	1.61188	1.61949	1.678	1.63544	1.70641	1.82539	1.71885
6.274	1.60431	1.63081	1.68941	1.63476	1.71538	1.82489	1.75715
6.3924	1.60926	1.61618	1.69732	1.63745	1.72601	1.82913	1.78505
6.5107	1.58898	1.61283	1.69279	1.64662	1.72938	1.83497	1.80119
6.6291	1.60794	1.6184	1.68343	1.65449	1.7375	1.82029	1.81607
6.7475	1.58384	1.60218	1.67908	1.63396	1.74175	1.84449	1.82751
6.8659	1.57308	1.59566	1.6591	1.61416	1.72419	1.83029	1.84125
6.9843	1.56462	1.59376	1.64057	1.62904	1.71566	1.82967	1.83931
7.1026	1.55071	1.58753	1.63597	1.63845	1.716	1.80324	1.82388
7.221	1.52711	1.57644	1.60561	1.64632	1.68537	1.76331	1.79766
7.3394	1.50207	1.56607	1.57585	1.63749	1.6786	1.75874	1.77644
7.4578	1.47172	1.55032	1.56302	1.63918	1.6478	1.74135	1.78484
7.5761	1.43581	1.53429	1.55102	1.62755	1.59936	1.70421	1.77862
7.6945	1.39856	1.51958	1.50896	1.63626	1.57045	1.68653	1.76577
7.8129	1.35154	1.52101	1.47978	1.61831	1.54362	1.66437	1.77659
7.9313	1.3099	1.5105	1.44064	1.5805	1.50647	1.64431	1.75703
8.0497	1.26292	1.47997	1.39621	1.5364	1.46038	1.60965	1.74107
8.168	1.22954	1.46675	1.34367	1.51431	1.4286	1.57369	1.6923
8.2864	1.18789	1.44945	1.29411	1.49537	1.39541	1.5579	1.65272
8.4048	1.14957	1.43455	1.235	1.45739	1.35856	1.52854	1.63017
8.5232	1.11881	1.40156	1.18416	1.41045	1.33499	1.49435	1.55886
8.6415	1.09285	1.37456	1.14188	1.36896	1.27779	1.45386	1.51227
8.7599	1.0534	1.33445	1.08156	1.33172	1.21663	1.40393	1.4755
8.8783	1.01809	1.28152	1.03255	1.28129	1.1512	1.34287	1.45771
8.9967	0.97098	1.23155	0.99739	1.21689	1.08915	1.25837	1.40925
9.115	0.93906	1.17405	0.96708	1.14762	1.03705	1.17248	1.36534
9.2334	0.8994	1.10727	0.88418	1.08706	0.96558	1.07204	1.32154
9.3518	0.8681	1.04223	0.82632	1.0251	0.87306	0.95354	1.30386
9.4702	0.84625	0.94371	0.75426	0.94504	0.80238	0.85171	1.23419
9.5886	0.80343	0.87988	0.6901	0.88357	0.72331	0.7503	1.18841
9.7069	0.77315	0.79884	0.61452	0.7899	0.64738	0.65367	1.16495
9.8253	0.73123	0.70824	0.54852	0.70247	0.58425	0.55547	1.08865
9.9437	0.68611	0.61266	0.48807	0.6332	0.52029	0.47607	1.03517
10.0621	0.62877	0.52445	0.43554	0.53541	0.45573	0.40544	0.95109

## Sheet: Normalized Surface plot kj353
Normalized Intensity Surface plot of Endo-Orco:GFP in Kj353 Background
Distance	6hr	5hr	4hr	3hr	2hr	1hr	0hr
0	0.38444	0.54641	0.37898	0.48635	0.45588	0.46474	0.55066
0.1184	0.39636	0.55995	0.40099	0.52513	0.47763	0.49688	0.56068
0.2368	0.40449	0.57296	0.41792	0.5698	0.50467	0.51759	0.58188
0.3551	0.43144	0.58393	0.44447	0.61122	0.52854	0.53314	0.59576
0.4735	0.44374	0.60586	0.4643	0.64029	0.5429	0.55192	0.62735
0.5919	0.46898	0.63465	0.49499	0.6787	0.57605	0.5798	0.63257
0.7103	0.49395	0.65864	0.51828	0.71802	0.60664	0.59774	0.65963
0.8286	0.51352	0.67141	0.5462	0.7474	0.63074	0.62357	0.69656
0.947	0.52389	0.6888	0.56681	0.78766	0.66342	0.64508	0.69956
1.0654	0.55069	0.7249	0.58198	0.80515	0.69006	0.66807	0.70247
1.1838	0.55744	0.7631	0.59923	0.83414	0.72828	0.68459	0.71127
1.3021	0.58401	0.78735	0.61869	0.85852	0.75004	0.69741	0.71953
1.4205	0.61849	0.8021	0.6261	0.88813	0.76703	0.70714	0.73662
1.5389	0.62335	0.81965	0.63717	0.91899	0.78891	0.72687	0.75349
1.6573	0.63864	0.84528	0.6527	0.9542	0.81407	0.73921	0.78505
1.7757	0.65094	0.85481	0.677	0.9819	0.82531	0.74216	0.81907
1.894	0.65815	0.8655	0.68986	0.99788	0.84849	0.75607	0.85452
2.0124	0.68133	0.89725	0.70505	1.022	0.85931	0.77616	0.86622
2.1308	0.68898	0.91267	0.72164	1.04761	0.88033	0.78499	0.88744
2.2492	0.70414	0.92849	0.73961	1.07589	0.88749	0.81654	0.90717
2.3675	0.70493	0.94611	0.74787	1.10042	0.90008	0.84877	0.9612
2.4859	0.72776	0.95575	0.77305	1.12982	0.91738	0.87775	0.98378
2.6043	0.75897	0.9863	0.78555	1.1655	0.93857	0.9027	1.02011
2.7227	0.77129	1.00643	0.8098	1.18927	0.94606	0.936	1.05837
2.8411	0.80379	1.00895	0.83652	1.2281	0.97924	0.97284	1.07701
2.9594	0.82368	1.03135	0.85979	1.24888	1.01066	1.00795	1.08285
3.0778	0.85021	1.06847	0.89278	1.28012	1.03989	1.03749	1.09713
3.1962	0.87902	1.08151	0.91035	1.29773	1.07422	1.07574	1.11293
3.3146	0.91098	1.0979	0.94485	1.32537	1.11303	1.10996	1.10939
3.4329	0.96303	1.13684	0.97032	1.34776	1.13938	1.16076	1.12042
3.5513	1.02175	1.16657	1.00004	1.36834	1.15783	1.19718	1.10811
3.6697	1.06159	1.19223	1.02649	1.39734	1.19438	1.22155	1.12352
3.7881	1.0996	1.21357	1.05312	1.40087	1.22502	1.2418	1.14936
3.9064	1.14987	1.25452	1.08979	1.43154	1.25444	1.26348	1.16658
4.0248	1.1762	1.27356	1.1253	1.45686	1.27948	1.2863	1.18729
4.1432	1.21667	1.29866	1.16603	1.47852	1.30744	1.30528	1.19308
4.2616	1.25041	1.32547	1.20546	1.48567	1.34091	1.32958	1.23011
4.38	1.26062	1.35241	1.24233	1.50262	1.39263	1.3564	1.2563
4.4983	1.29746	1.38821	1.29224	1.5076	1.42509	1.38232	1.26402
4.6167	1.31646	1.42553	1.33138	1.519	1.4571	1.4014	1.29083
4.7351	1.35962	1.46447	1.38371	1.54169	1.49139	1.43502	1.3435
4.8535	1.40457	1.48351	1.41733	1.56337	1.51756	1.45951	1.3835
4.9718	1.43973	1.47629	1.45523	1.56241	1.53923	1.47654	1.39462
5.0902	1.45864	1.52819	1.48584	1.57039	1.56018	1.50475	1.41823
5.2086	1.48086	1.56514	1.50817	1.55706	1.57311	1.52241	1.42559
5.327	1.50101	1.56397	1.5343	1.55729	1.57088	1.52605	1.43131
5.4454	1.50994	1.60007	1.56125	1.54455	1.56266	1.54584	1.43516
5.5637	1.52665	1.60902	1.57729	1.52679	1.57425	1.54858	1.4609
5.6821	1.53632	1.62324	1.59685	1.52334	1.5732	1.54191	1.43875
5.8005	1.54636	1.6403	1.61516	1.52489	1.58228	1.54258	1.4577
5.9189	1.57691	1.65045	1.63049	1.50971	1.57039	1.54417	1.45047
6.0372	1.57677	1.64485	1.6551	1.50718	1.54964	1.52971	1.4575
6.1556	1.59164	1.64433	1.66032	1.50057	1.5427	1.52669	1.46512
6.274	1.59691	1.66611	1.6806	1.49398	1.54095	1.52104	1.46067
6.3924	1.58451	1.67225	1.69314	1.47613	1.50812	1.52126	1.48913
6.5107	1.59372	1.65987	1.69671	1.47537	1.50015	1.52131	1.48598
6.6291	1.61673	1.63347	1.71205	1.45577	1.48477	1.52169	1.51512
6.7475	1.63707	1.61648	1.72571	1.43869	1.48275	1.51621	1.52672
6.8659	1.64673	1.57466	1.73124	1.4169	1.4818	1.51973	1.52197
6.9843	1.64622	1.55618	1.73877	1.39314	1.49836	1.51806	1.53349
7.1026	1.6615	1.53979	1.73942	1.38086	1.49255	1.5136	1.54607
7.221	1.64586	1.52431	1.74368	1.35594	1.47956	1.51297	1.53165
7.3394	1.65183	1.51256	1.73353	1.3331	1.47534	1.51337	1.51596
7.4578	1.66485	1.50213	1.7295	1.32353	1.48251	1.51629	1.49964
7.5761	1.68066	1.49861	1.72612	1.30319	1.47548	1.52701	1.49365
7.6945	1.68908	1.47286	1.7222	1.28343	1.45341	1.51771	1.50785
7.8129	1.71006	1.4366	1.70723	1.26012	1.45071	1.50199	1.50046
7.9313	1.70704	1.40303	1.69018	1.24542	1.44255	1.48191	1.49539
8.0497	1.70204	1.33397	1.68323	1.2187	1.43287	1.46473	1.49974
8.168	1.69085	1.29741	1.67174	1.18497	1.42499	1.43265	1.49088
8.2864	1.69999	1.26306	1.65257	1.16116	1.40443	1.41227	1.48519
8.4048	1.66141	1.20924	1.62777	1.1279	1.37636	1.38483	1.46804
8.5232	1.6507	1.17042	1.60389	1.10081	1.35327	1.3699	1.44046
8.6415	1.63028	1.15981	1.56415	1.07256	1.31716	1.34644	1.39611
8.7599	1.57747	1.11317	1.5259	1.03064	1.27675	1.30194	1.36493
8.8783	1.52462	1.07001	1.48339	0.97755	1.2403	1.2701	1.32108
8.9967	1.48992	1.01788	1.39809	0.93387	1.2022	1.22792	1.26792
9.115	1.42219	0.97496	1.30748	0.87731	1.15546	1.18756	1.24034
9.2334	1.33879	0.92545	1.21478	0.83471	1.09201	1.13438	1.19565
9.3518	1.27551	0.89508	1.10521	0.78033	1.03793	1.0957	1.13521
9.4702	1.18487	0.85961	0.99082	0.73006	0.97534	1.0353	1.05739
9.5886	1.09938	0.804	0.86627	0.68796	0.91487	0.96881	0.96598
9.7069	0.9842	0.75132	0.75688	0.63892	0.84156	0.90727	0.91081
9.8253	0.86545	0.70028	0.65803	0.58216	0.75629	0.84564	0.81078
9.9437	0.74383	0.64132	0.56993	0.52277	0.67505	0.78166	0.70367
10.0621	0.6359	0.58197	0.49464	0.46937	0.60603	0.71556	0.60377

## Sheet: FWHM calculation
Full Width Half Maxima Calcultaion for surface plots of relative/normalized intensity of Endo-Orco:GFP for 0-6 hour AE
Control background					kj353 background					Klp68D RNAi background					Klp64D RNAi background
FWHM	Max Value	Min Value			FWHM	Max Value	Min Value			FWHM	Max Value	Min Value			FWHM	Max Value	Min Value
0hr	9.911	4.578			0hr	9.864	1.645			0hr	10.621	3.25			0hr	9.911	4.72
1hr	9.932	3.859			1hr	9.957	2.088			1hr	9.37	2.95			1hr	9.957	2.67
2hrs	10.06	3.5335			2hrs	9.771	1.553			2hrs	9.352	2.485			2hrs	10.0621	3.9
3hrs	10.06	2.346			3hrs	9.328	0.9726			3hrs	9.678	2.46			3hrs	9.607	2.764
4hrs	9.82	3.3			4hrs	9.5854	2.997			4hrs	9.306	2.2			4hrs	9.5608	2.461
5hrs	10.06	3.347			5hrs	9.534	1.599			5hrs	9.7	2.5			5hrs	9.445	1.623
6hrs	10.06	3.701			6hrs	9.839	3			6hrs	9.607	1.53			6hrs	10.0621	1.787
Average	9.98614	3.5235			Average	9.69691	1.97923			Average	9.662	2.48214			Average	9.80071	2.84643

## Sheet: 6h profile of Endo-Orco WT
Normalized Plot profile of Endo-Orco:GFP in wildtype background
Distance		L1	L2	L3	L4	L5	L6	L7	L8	L9	L10	L11	L12	L13	L14	L15	L16	L17	L18	L19	L20	L21	L22	L23	L24	L25	L26	L27	L28	L29	L30		Average	SD	SEM
0		0.0705096	0.23736	0.144952	0.163845	0.13426	0.1954	0.0774532	0.363659	0.241629	0.213597	0.513234	0.197302	0.3234	0.0833309	0.196977	0.475124	0.279216	0.188622	0.339881	0.0173464	0.23229	0.391893	0.267687	0.593281	0.331649	0.173427	0.601973	0.276622	0.347016	0.204977		0.262597	0.143673	0.026231
0.1184		0.126679	0.21891	0.235284	0.155688	0.143009	0.242794	0.0652346	0.381686	0.248041	0.240668	0.551908	0.209455	0.299107	0.0822849	0.25039	0.516096	0.290511	0.23259	0.359856	0.0181383	0.253786	0.424014	0.26827	0.652199	0.347211	0.168715	0.644572	0.280253	0.372949	0.223831		0.283471	0.152481	0.0278391
0.2368		0.162576	0.197255	0.3018	0.211349	0.146749	0.315364	0.0727844	0.36171	0.289684	0.258765	0.582346	0.235894	0.318672	0.0898489	0.259566	0.494586	0.275756	0.213586	0.393184	0.0217227	0.248085	0.393186	0.272997	0.655301	0.388447	0.1706	0.694869	0.261301	0.388801	0.26455		0.298044	0.153801	0.0280801
0.3551		0.336486	0.190049	0.397379	0.274378	0.15167	0.357095	0.0847885	0.365691	0.352626	0.29857	0.619256	0.269133	0.325534	0.101675	0.276122	0.478549	0.32787	0.235173	0.411947	0.0228586	0.230114	0.414824	0.281397	0.640847	0.40101	0.186239	0.675714	0.288695	0.493641	0.295525		0.326162	0.151422	0.0276458
0.4735		0.506833	0.180713	0.423917	0.316465	0.160878	0.404179	0.110987	0.365548	0.431581	0.336278	0.620663	0.273491	0.361925	0.0887205	0.26674	0.451594	0.381645	0.269942	0.410481	0.0315926	0.223121	0.419085	0.279021	0.625744	0.435674	0.186118	0.716618	0.281452	0.559714	0.348363		0.348969	0.159079	0.0290437
0.5919		0.699302	0.185653	0.497946	0.342866	0.151303	0.435599	0.163084	0.401555	0.447651	0.345087	0.62055	0.298062	0.352251	0.101011	0.291903	0.456643	0.433973	0.322694	0.428102	0.0358454	0.250116	0.421119	0.273755	0.599614	0.439531	0.219436	0.643015	0.291986	0.55693	0.374512		0.36937	0.15914	0.0290548
0.7103		0.707433	0.184674	0.503545	0.372419	0.169616	0.420433	0.206567	0.425943	0.507337	0.375914	0.639177	0.318282	0.386492	0.127177	0.303584	0.465559	0.464466	0.387079	0.43812	0.0370728	0.281717	0.452743	0.27105	0.576647	0.456393	0.238557	0.646552	0.267993	0.594701	0.417038		0.388143	0.15829	0.0288998
0.8286		0.75356	0.203432	0.549754	0.388538	0.183998	0.413633	0.253997	0.456057	0.527009	0.435409	0.678059	0.312374	0.407738	0.184012	0.334386	0.460216	0.507554	0.440171	0.466806	0.0580965	0.323603	0.470335	0.290129	0.607037	0.503497	0.274502	0.644669	0.278088	0.573356	0.450206		0.414341	0.157308	0.0287204
0.947		0.732068	0.21157	0.512919	0.366698	0.195569	0.413898	0.344002	0.468265	0.535019	0.459351	0.695843	0.353365	0.40795	0.247062	0.337204	0.465488	0.556415	0.490044	0.482319	0.066397	0.382372	0.509924	0.34566	0.578544	0.504608	0.245363	0.684901	0.28523	0.600137	0.466482		0.431489	0.152134	0.0277757
1.0654		0.784221	0.22769	0.502133	0.410788	0.206689	0.425373	0.39491	0.482277	0.577949	0.511457	0.711367	0.359727	0.401227	0.314656	0.370268	0.473089	0.584296	0.525947	0.492409	0.0848621	0.427667	0.545839	0.347434	0.542364	0.52656	0.277475	0.655631	0.295932	0.590424	0.51737		0.452268	0.149094	0.0272208
1.1838		0.760493	0.229762	0.536054	0.39976	0.200873	0.433107	0.410266	0.480359	0.636938	0.491822	0.769766	0.366534	0.399109	0.385012	0.404505	0.46933	0.59555	0.621068	0.498693	0.0955789	0.474758	0.574657	0.365772	0.513913	0.512722	0.297495	0.68029	0.316308	0.625759	0.547794		0.469802	0.15356	0.028036
1.3021		0.698955	0.285177	0.555279	0.419016	0.202905	0.447139	0.468953	0.478827	0.617607	0.511779	0.760835	0.375566	0.404336	0.422499	0.405901	0.46422	0.588784	0.678031	0.534417	0.121246	0.506298	0.582707	0.399797	0.531969	0.543261	0.307893	0.686496	0.326092	0.657053	0.617152		0.486673	0.147153	0.0268664
1.4205		0.66824	0.314549	0.491233	0.41311	0.231076	0.46786	0.483933	0.499603	0.673164	0.52279	0.734889	0.368852	0.384096	0.488989	0.400283	0.446631	0.573223	0.71605	0.5641	0.133662	0.531134	0.558652	0.407733	0.536091	0.547419	0.343722	0.710564	0.315981	0.617254	0.60855		0.491781	0.14214	0.0259511
1.5389		0.597923	0.34144	0.498485	0.441708	0.245093	0.491133	0.495835	0.532844	0.658837	0.608298	0.745527	0.370379	0.399253	0.533382	0.394772	0.430847	0.575044	0.793047	0.577332	0.150412	0.554371	0.534496	0.415803	0.538484	0.529732	0.383554	0.684846	0.337956	0.686128	0.6104		0.505245	0.141273	0.0257927
1.6573		0.569396	0.33706	0.51	0.421136	0.263499	0.480674	0.502285	0.561192	0.710529	0.595287	0.755422	0.355975	0.40746	0.556089	0.405125	0.439981	0.562667	0.859257	0.584785	0.179635	0.610756	0.588015	0.42282	0.52919	0.500319	0.42507	0.671895	0.342168	0.729325	0.634374		0.517046	0.147544	0.0269378
1.7757		0.572802	0.343854	0.520188	0.460941	0.2653	0.496995	0.508469	0.553577	0.698324	0.580378	0.792233	0.371162	0.408171	0.555039	0.385292	0.427198	0.555297	0.922872	0.589698	0.227374	0.659698	0.569173	0.402103	0.525072	0.495783	0.430293	0.635236	0.349798	0.703182	0.623391		0.520963	0.148455	0.027104
1.894		0.558267	0.384174	0.565986	0.469552	0.276663	0.497796	0.555781	0.584322	0.751697	0.591833	0.79428	0.403777	0.426217	0.585314	0.411599	0.457995	0.539447	1.04855	0.608108	0.29625	0.714965	0.576118	0.43396	0.533507	0.464014	0.464698	0.592198	0.359834	0.672181	0.61643		0.541184	0.153656	0.0280536
2.0124		0.541772	0.41947	0.552208	0.444449	0.304715	0.504607	0.541614	0.600688	0.713078	0.617292	0.763272	0.440854	0.398531	0.651215	0.412344	0.480387	0.549683	1.19854	0.628054	0.378864	0.721609	0.609013	0.432465	0.538435	0.418717	0.439185	0.572916	0.376744	0.670887	0.619262		0.551362	0.165419	0.0302012
2.1308		0.546948	0.436714	0.562492	0.428305	0.314411	0.486289	0.553479	0.616103	0.715308	0.626559	0.767349	0.488137	0.424829	0.688901	0.412905	0.513712	0.503802	1.36595	0.647731	0.428653	0.744342	0.60284	0.4638	0.503062	0.409596	0.483489	0.519213	0.399302	0.646176	0.671641		0.565734	0.185999	0.0339587
2.2492		0.50244	0.411592	0.574211	0.495414	0.312366	0.51213	0.586131	0.631231	0.671322	0.644766	0.740394	0.505337	0.431119	0.722465	0.435216	0.563125	0.457247	1.45166	0.656934	0.483017	0.740186	0.608656	0.441817	0.47547	0.429199	0.505006	0.51932	0.413885	0.669537	0.626331		0.573917	0.195225	0.035643
2.3675		0.513535	0.481326	0.585254	0.51101	0.320242	0.517201	0.595929	0.695795	0.706923	0.654781	0.777049	0.527947	0.408981	0.763237	0.420357	0.58807	0.495148	1.51578	0.650022	0.508585	0.724774	0.611701	0.455239	0.5218	0.476548	0.481344	0.557781	0.461055	0.648991	0.619891		0.59321	0.202124	0.0369027
2.4859		0.558834	0.503233	0.57914	0.501481	0.311456	0.509079	0.610814	0.735787	0.703447	0.676904	0.77315	0.533055	0.394034	0.811775	0.429989	0.632381	0.50346	1.57484	0.670107	0.521832	0.776863	0.626826	0.482018	0.501054	0.46612	0.490873	0.527286	0.478297	0.688288	0.634744		0.606906	0.214744	0.0392067
2.6043		0.527429	0.591424	0.572657	0.552552	0.336478	0.524292	0.593971	0.791181	0.735648	0.669263	0.778486	0.540553	0.405021	0.902571	0.462048	0.695307	0.525135	1.56334	0.711574	0.559019	0.733972	0.641159	0.495264	0.48686	0.492836	0.520266	0.529853	0.523388	0.700111	0.620999		0.626088	0.211834	0.0386755
2.7227		0.530469	0.612908	0.582294	0.580598	0.330978	0.532045	0.560256	0.866999	0.73089	0.711952	0.806409	0.556481	0.430913	0.925452	0.462953	0.711206	0.535725	1.58451	0.677028	0.570249	0.746825	0.633154	0.526537	0.51674	0.500232	0.546114	0.529399	0.558359	0.674841	0.612749		0.638175	0.21542	0.0393302
2.8411		0.547064	0.676553	0.512759	0.600495	0.341295	0.526316	0.596969	0.901832	0.7036	0.731343	0.845493	0.601747	0.414608	0.959044	0.468031	0.745179	0.535635	1.59459	0.701922	0.586331	0.810164	0.628074	0.552238	0.49445	0.518672	0.577279	0.513519	0.603757	0.647804	0.64043		0.652573	0.221186	0.0403829
2.9594		0.549323	0.729926	0.51697	0.616007	0.38404	0.547201	0.590188	0.967461	0.711783	0.729851	0.875813	0.612676	0.474523	0.950736	0.493692	0.767818	0.592351	1.58777	0.698369	0.606213	0.82572	0.614978	0.557047	0.467971	0.560937	0.605347	0.532465	0.674684	0.679137	0.625815		0.67156	0.217246	0.0396636
3.0778		0.569103	0.779295	0.482974	0.600034	0.367123	0.581612	0.618671	1.01016	0.692575	0.718229	0.934058	0.674192	0.465499	0.992552	0.526463	0.808833	0.60643	1.59921	0.706427	0.617498	0.839722	0.587329	0.58036	0.498808	0.57394	0.65753	0.524269	0.738443	0.742135	0.653351		0.691561	0.22432	0.040955
3.1962		0.616877	0.858448	0.456806	0.550828	0.406447	0.631202	0.638687	1.0251	0.684244	0.726952	0.974973	0.749735	0.483129	0.982459	0.515549	0.864212	0.736873	1.51801	0.695026	0.617551	0.837194	0.606503	0.564895	0.501871	0.589618	0.706657	0.514634	0.809904	0.728182	0.757239		0.71166	0.216154	0.0394642
3.3146		0.623118	0.890068	0.462747	0.564944	0.375991	0.648332	0.69809	1.04765	0.74103	0.760756	0.962941	0.793287	0.556137	1.00166	0.573474	0.942414	0.848377	1.58962	0.710277	0.641907	0.804972	0.597303	0.54687	0.5074	0.673726	0.809096	0.528158	0.910381	0.802334	0.829546		0.748087	0.227893	0.0416075
3.4329		0.712753	0.913349	0.456252	0.570568	0.391243	0.6399	0.718088	1.10589	0.775524	0.752717	1.06486	0.893676	0.558137	1.01713	0.601018	1.03984	0.965402	1.6626	0.730745	0.665065	0.793717	0.655123	0.536796	0.496463	0.725649	0.868169	0.50782	0.963266	0.816942	0.869422		0.782271	0.249234	0.0455038
3.5513		0.765373	0.956955	0.480636	0.579874	0.366118	0.690369	0.72474	1.14573	0.767566	0.766369	1.14225	1.01915	0.578503	1.01938	0.696174	1.17586	1.07055	1.61659	0.747314	0.678368	0.808833	0.657492	0.527258	0.497011	0.778714	0.929624	0.578629	1.11385	0.904218	1.03217		0.827189	0.262669	0.0479565
3.6697		0.850135	0.94618	0.480495	0.584389	0.396606	0.785174	0.754773	1.18743	0.742248	0.791383	1.18736	1.15016	0.620027	1.04546	0.762902	1.29207	1.27869	1.64411	0.766812	0.693202	0.83011	0.656007	0.526402	0.518283	0.840791	0.994302	0.600165	1.24703	0.927004	1.16363		0.875445	0.287901	0.0525633
3.7881		0.867329	0.99027	0.469735	0.593433	0.440129	0.84986	0.754032	1.20319	0.710678	0.8077	1.27653	1.30134	0.662665	1.04068	0.789955	1.41288	1.46353	1.61292	0.824232	0.742642	0.867102	0.644355	0.574441	0.528551	0.932421	1.06214	0.605747	1.38715	0.956134	1.3083		0.922669	0.315512	0.0576044
3.9064		1.01168	1.01009	0.470852	0.596428	0.47398	0.879378	0.801616	1.27718	0.693461	0.886543	1.37752	1.41693	0.736899	1.08921	0.82997	1.48682	1.60626	1.58222	0.881944	0.79352	0.895082	0.654091	0.731182	0.511929	1.02465	1.05211	0.619726	1.51331	1.03183	1.42844		0.978828	0.336828	0.0614961
4.0248		1.1058	0.991058	0.49286	0.592554	0.511093	0.971815	0.812914	1.37846	0.716152	1.03286	1.51492	1.44606	0.770682	1.13528	0.880542	1.51809	1.70393	1.58244	1.04647	0.891025	0.953784	0.679947	0.911423	0.509068	1.11892	1.08446	0.65606	1.5577	1.0628	1.50577		1.03783	0.347443	0.0634342
4.1432		1.15204	1.06224	0.489524	0.689173	0.516276	1.04228	0.889876	1.40125	0.714681	1.09945	1.54676	1.50871	0.80956	1.18731	0.935655	1.53591	1.75355	1.58249	1.22285	0.953024	1.02471	0.611277	1.09996	0.546296	1.13674	1.05236	0.650575	1.59059	1.16618	1.67675		1.08827	0.359424	0.0656215
4.2616		1.23961	1.13019	0.521206	0.793378	0.525621	1.10255	0.960459	1.53066	0.722866	1.16475	1.59388	1.55207	0.872134	1.18257	0.999119	1.495	1.84782	1.58209	1.42729	1.06992	1.09694	0.583164	1.38137	0.534084	1.17436	1.05365	0.644921	1.53862	1.3854	1.65046		1.1452	0.369706	0.0674987
4.38		1.33804	1.24247	0.601261	0.949356	0.582558	1.11951	0.988605	1.61274	0.759995	1.19444	1.56807	1.59907	0.951277	1.30244	1.03486	1.49231	1.83859	1.52465	1.47615	1.19208	1.16475	0.606065	1.54669	0.514585	1.11458	1.14619	0.746964	1.59336	1.50411	1.69711		1.2001	0.363393	0.0663463
4.4983		1.54372	1.33524	0.623161	1.21242	0.647427	1.16845	1.00716	1.63934	0.757347	1.2968	1.58386	1.5936	1.05491	1.4234	1.04845	1.47723	1.8439	1.54996	1.57796	1.25902	1.2094	0.55949	1.69067	0.575183	1.11659	1.30221	0.885203	1.6011	1.61473	1.82016		1.26727	0.370016	0.0675554
4.6167		1.76651	1.38979	0.666409	1.38853	0.687897	1.20308	1.09141	1.59515	0.772155	1.34082	1.59128	1.6257	1.13027	1.48563	1.11898	1.48139	1.83495	1.5462	1.64173	1.29587	1.2901	0.599172	1.81623	0.587432	1.17645	1.3349	1.06088	1.61785	1.68289	1.87417		1.32313	0.370307	0.0676085
4.7351		1.86943	1.49846	0.723203	1.57013	0.744955	1.24813	1.13087	1.5474	0.889418	1.36277	1.61508	1.59354	1.2121	1.51456	1.20943	1.51176	1.83506	1.54087	1.65866	1.31965	1.31579	0.644577	1.89402	0.58092	1.1492	1.32063	1.23237	1.6155	1.66878	1.95354		1.36569	0.363716	0.0664051
4.8535		1.86892	1.55429	0.80442	1.67067	0.837794	1.21683	1.24706	1.47386	0.968369	1.39101	1.63751	1.6023	1.40401	1.55248	1.28205	1.52034	1.85233	1.53904	1.69383	1.39734	1.37274	0.666298	1.90508	0.611422	1.16486	1.39621	1.48103	1.6645	1.6525	1.98126		1.41368	0.348314	0.0635931
4.9718		1.88231	1.70155	0.84459	1.6527	0.877337	1.15958	1.39697	1.44484	1.0691	1.45783	1.6786	1.63108	1.54766	1.61469	1.32831	1.54605	1.81734	1.51944	1.74586	1.435	1.48935	0.649071	1.93065	0.637417	1.23848	1.47225	1.65891	1.6082	1.67658	2.0088		1.45735	0.346485	0.0632592
5.0902		1.84182	1.76738	0.983212	1.57884	0.959954	1.19014	1.60761	1.44422	1.22096	1.52614	1.72466	1.62151	1.59434	1.59763	1.47479	1.58606	1.84604	1.51726	1.80998	1.49605	1.49431	0.74721	1.86997	0.706002	1.28137	1.50872	1.82342	1.64963	1.57998	1.98771		1.50123	0.316412	0.0577686
5.2086		1.80252	1.76212	1.08019	1.56524	1.07986	1.18647	1.82603	1.45877	1.3711	1.61591	1.74203	1.63713	1.62175	1.62308	1.64918	1.61743	1.84453	1.52137	1.83913	1.59378	1.50937	0.811208	1.8214	0.807915	1.39422	1.57381	1.8793	1.68173	1.6488	1.99637		1.55206	0.293116	0.0535153
5.327		1.74863	1.74786	1.19645	1.64867	1.18978	1.21004	1.98554	1.56009	1.4559	1.71006	1.7288	1.64378	1.60994	1.65068	1.72792	1.61811	1.83112	1.55525	1.83879	1.64975	1.49207	1.0565	1.90527	0.854185	1.41187	1.62998	1.86242	1.70219	1.59352	1.90536		1.59068	0.260011	0.0474712
5.4454		1.73981	1.74525	1.34033	1.63383	1.31987	1.25738	2.06121	1.57552	1.6665	1.78202	1.75606	1.63303	1.67455	1.68851	1.76153	1.64932	1.83149	1.53784	1.87552	1.70717	1.53939	1.50706	1.81951	0.987279	1.42944	1.60916	1.90734	1.72455	1.62913	1.85664		1.64154	0.212773	0.0388468
5.5637		1.6702	1.79327	1.51557	1.68351	1.36926	1.28941	2.06797	1.60884	1.73548	1.89992	1.73059	1.63141	1.62216	1.66696	1.74841	1.67749	1.81807	1.5582	1.85466	1.80936	1.5694	1.74774	1.84782	1.05394	1.39541	1.61063	1.89964	1.69156	1.65679	1.8259		1.66832	0.198261	0.0361974
5.6821		1.68475	1.77661	1.71482	1.70364	1.51319	1.32426	2.00354	1.64355	1.82332	1.99599	1.65884	1.64631	1.62947	1.6681	1.77912	1.63284	1.81607	1.55288	1.89094	1.85584	1.5727	1.94393	1.8371	1.14837	1.44708	1.65125	1.90003	1.69424	1.56429	1.71689		1.693	0.184406	0.0336677
5.8005		1.78452	1.80884	1.99181	1.73369	1.72376	1.36766	2.03175	1.61401	1.87181	2.06951	1.68875	1.66619	1.62764	1.65556	1.7369	1.59821	1.7664	1.54792	1.90843	1.91534	1.60627	2.00168	1.84278	1.25996	1.50724	1.6811	1.90924	1.71966	1.55017	1.67482		1.72872	0.1854	0.0338493
5.9189		1.7893	1.87137	2.22759	1.73491	1.85348	1.38734	1.96215	1.61373	1.8784	2.08414	1.68554	1.65341	1.63348	1.62094	1.70139	1.5874	1.83316	1.55655	1.91977	1.93873	1.57771	2.01401	1.81483	1.45871	1.47754	1.70203	1.90758	1.72483	1.59049	1.62952		1.74767	0.190619	0.0348022
6.0372		1.83093	1.86287	2.37734	1.75391	2.07532	1.4325	1.90082	1.6142	1.88744	2.1433	1.77717	1.64692	1.61973	1.65528	1.70209	1.55024	1.83059	1.53474	1.9445	1.95892	1.63407	2.00064	1.76179	1.71444	1.53155	1.70686	1.92841	1.72637	1.59526	1.62627		1.77748	0.202016	0.0368829
6.1556		1.82039	1.81397	2.33335	1.77131	2.26205	1.42982	1.94648	1.60087	1.93748	2.11387	1.78975	1.65346	1.60608	1.64953	1.69534	1.5432	1.76973	1.55109	1.93993	1.98791	1.59171	1.98413	1.72249	1.84393	1.6749	1.70831	1.92939	1.67629	1.63326	1.64037		1.78735	0.20666	0.0377307
6.274		1.87199	1.85924	2.33441	1.78951	2.30924	1.39632	1.90234	1.59323	1.84098	2.17952	1.75957	1.68031	1.64593	1.63138	1.7195	1.55062	1.81155	1.51419	1.95659	2.0024	1.58049	1.92756	1.72676	1.95312	1.6848	1.80407	1.97418	1.6373	1.66311	1.63761		1.79793	0.216646	0.039554
6.3924		1.89643	1.81913	2.20704	1.73542	2.27219	1.40607	1.87523	1.60986	1.83348	2.12918	1.79473	1.6753	1.64139	1.64554	1.6543	1.57418	1.78661	1.53123	1.96979	1.99057	1.60621	1.9173	1.71028	2.01071	1.68197	1.83722	2.02785	1.58996	1.62945	1.64125		1.79	0.204103	0.0372639
6.5107		1.87053	1.77286	2.19598	1.74185	2.21353	1.35302	1.86655	1.62171	1.7421	2.16463	1.80795	1.70258	1.66708	1.68803	1.69857	1.60195	1.74393	1.48122	1.96816	1.98894	1.62789	1.9234	1.72177	2.08449	1.75009	1.81797	2.04311	1.56253	1.60598	1.67175		1.79001	0.205632	0.037543
6.6291		1.88299	1.77159	2.08191	1.75716	2.27447	1.43901	1.79249	1.62799	1.76758	2.16757	1.77571	1.70804	1.68124	1.66746	1.72543	1.55219	1.72971	1.52923	1.93321	1.97643	1.71379	1.91667	1.72824	2.09006	1.75704	1.83702	1.99755	1.61264	1.56988	1.62564		1.78967	0.192604	0.0351645
6.7475		1.81847	1.76053	1.97706	1.80231	2.23094	1.48033	1.79692	1.60156	1.79305	2.10275	1.73876	1.66037	1.71206	1.66362	1.7251	1.56306	1.74486	1.47054	1.90203	1.97468	1.72232	1.93472	1.70602	2.1275	1.75224	1.83875	1.93392	1.60093	1.64116	1.62811		1.78016	0.178948	0.0326713
6.8659		1.79044	1.73292	2.03282	1.78367	2.24255	1.5129	1.81316	1.61937	1.74524	2.09392	1.74439	1.66193	1.69226	1.70754	1.73814	1.58795	1.73249	1.46444	1.89254	1.99199	1.7193	1.91353	1.65683	2.05674	1.74435	1.8414	1.94189	1.58087	1.57865	1.64553		1.77532	0.177631	0.0324309
6.9843		1.80441	1.66457	1.89954	1.76276	2.26334	1.48949	1.76206	1.63037	1.7224	2.07652	1.79631	1.68148	1.7304	1.66181	1.72781	1.5517	1.74052	1.449	1.87929	1.98278	1.69034	1.89043	1.64789	2.04081	1.86424	1.78612	1.91056	1.57972	1.57648	1.62512		1.76294	0.176116	0.0321542
7.1026		1.75605	1.68562	1.84657	1.74506	2.32074	1.5381	1.7518	1.61644	1.71288	2.0274	1.75296	1.70427	1.84366	1.65992	1.71138	1.57027	1.71279	1.40353	1.82405	1.99206	1.68122	1.86335	1.69279	2.02121	1.8291	1.79037	1.91798	1.55411	1.54406	1.6042		1.7558	0.177968	0.0324923
7.221		1.74863	1.67211	1.75089	1.72885	2.36306	1.56931	1.74966	1.61527	1.74767	2.0233	1.7414	1.77256	1.88271	1.64692	1.6981	1.56045	1.70322	1.38936	1.81669	1.95884	1.68991	1.8276	1.68478	1.92997	1.81732	1.84207	1.91812	1.61076	1.48188	1.52423		1.74886	0.181234	0.0330887
7.3394		1.86913	1.64207	1.76237	1.71601	2.40818	1.58229	1.7392	1.64307	1.69472	2.0468	1.67533	1.78387	1.86173	1.61465	1.79701	1.55286	1.69283	1.44093	1.80216	1.9581	1.68192	1.83999	1.62493	1.98087	1.84631	1.82586	1.84605	1.55376	1.5308	1.488		1.75006	0.189361	0.0345724
7.4578		1.8244	1.61039	1.63589	1.68772	2.29955	1.58981	1.7276	1.6699	1.68672	1.96714	1.61137	1.73415	1.87096	1.6111	1.83776	1.58214	1.69343	1.42428	1.74507	1.92596	1.67996	1.83286	1.61747	1.97095	1.75255	1.81278	1.80849	1.56144	1.52076	1.47824		1.7257	0.171947	0.0313931
7.5761		1.7782	1.6482	1.64003	1.70877	2.23902	1.62428	1.64163	1.68017	1.65875	1.98658	1.57814	1.70252	1.90252	1.61853	1.79511	1.56196	1.68806	1.40387	1.72375	1.89388	1.61109	1.83108	1.66878	1.99717	1.79438	1.84434	1.83734	1.57553	1.5089	1.45093		1.71978	0.1711	0.0312385
7.6945		1.75717	1.62578	1.6939	1.71043	2.3437	1.69298	1.6874	1.67821	1.61381	1.91516	1.5543	1.70432	1.95079	1.61662	1.77474	1.50175	1.63195	1.36199	1.66768	1.8785	1.62444	1.84766	1.69141	1.98518	1.84986	1.85414	1.80521	1.59569	1.42781	1.48906		1.71772	0.187234	0.034184
7.8129		1.70577	1.61137	1.61962	1.80098	2.39924	1.72358	1.64005	1.65584	1.55267	1.88499	1.48702	1.66078	1.96556	1.62416	1.80607	1.49107	1.60234	1.32356	1.65467	1.84362	1.58106	1.88163	1.66772	2.01109	1.75885	1.81609	1.8117	1.60402	1.32393	1.41999		1.69764	0.210615	0.0384529
7.9313		1.73713	1.57398	1.63704	1.78277	2.36359	1.75636	1.68535	1.69948	1.52799	1.82387	1.40415	1.59676	1.97126	1.59349	1.83633	1.53576	1.56559	1.32082	1.60592	1.84606	1.54775	1.8668	1.63378	2.10133	1.74088	1.76195	1.69301	1.62323	1.37576	1.3476		1.68519	0.215104	0.0392725
8.0497		1.74478	1.57928	1.60302	1.73941	2.28228	1.75784	1.65094	1.69854	1.45202	1.72707	1.25969	1.55528	1.94159	1.61568	1.81819	1.51572	1.52225	1.29139	1.51403	1.85288	1.52271	1.87911	1.67968	2.03922	1.71427	1.77116	1.6571	1.57414	1.39517	1.37728		1.65772	0.213284	0.0389401
8.168		1.63105	1.59783	1.57279	1.70637	2.30557	1.78937	1.5888	1.6786	1.52336	1.65775	1.1288	1.54656	1.88989	1.62768	1.83664	1.5469	1.48597	1.21183	1.51343	1.81703	1.45563	1.86073	1.64926	1.98633	1.71477	1.78964	1.60016	1.59625	1.37837	1.29716		1.63282	0.227097	0.041462
8.2864		1.59032	1.60814	1.55595	1.76834	2.20874	1.84988	1.5634	1.65499	1.57303	1.56301	0.971597	1.54066	1.80671	1.65822	1.85182	1.52489	1.43906	1.15955	1.49014	1.8009	1.44041	1.81935	1.61282	1.94933	1.6569	1.79655	1.55825	1.52884	1.33037	1.32966		1.60673	0.234143	0.0427485
8.4048		1.52217	1.56334	1.61379	1.76664	2.14749	1.83982	1.57885	1.61081	1.47139	1.54799	0.854985	1.53497	1.80397	1.61264	1.80008	1.46187	1.32875	1.11206	1.43636	1.75451	1.4994	1.84351	1.58969	1.99913	1.66467	1.816	1.45543	1.51308	1.28259	1.27999		1.57687	0.253648	0.0463096
8.5232		1.51683	1.59122	1.64949	1.73898	2.09894	1.89403	1.55815	1.55733	1.50336	1.51104	0.796978	1.47119	1.80368	1.59433	1.73885	1.42316	1.27497	1.00059	1.36136	1.72774	1.4846	1.87284	1.59215	1.97931	1.63474	1.79558	1.42449	1.46363	1.33593	1.26481		1.55534	0.265801	0.0485284
8.6415		1.43382	1.58593	1.68853	1.58599	1.98975	1.93029	1.59715	1.53246	1.5339	1.34538	0.754842	1.42233	1.75022	1.51392	1.70078	1.42644	1.18141	0.911018	1.26109	1.6906	1.4884	1.80185	1.5964	2.03668	1.59106	1.72403	1.38807	1.47451	1.36419	1.22372		1.51749	0.275239	0.0502515
8.7599		1.37572	1.63553	1.64886	1.54505	1.94165	1.91479	1.61344	1.45203	1.39193	1.22623	0.713871	1.34341	1.72081	1.52492	1.70717	1.40196	1.11124	0.823822	1.22435	1.63998	1.47775	1.73176	1.61707	2.02077	1.60924	1.652	1.3555	1.35151	1.29657	1.24674		1.47719	0.28765	0.0525174
8.8783		1.30023	1.58696	1.74133	1.60799	1.91968	1.94441	1.54595	1.34648	1.50567	1.10318	0.706374	1.31809	1.64773	1.48352	1.68875	1.3642	1.03342	0.736558	1.13397	1.60315	1.52295	1.74849	1.58196	1.95999	1.60283	1.6477	1.32384	1.3209	1.31876	1.24644		1.45305	0.303619	0.055433
8.9967		1.27482	1.51766	1.75048	1.55266	1.83857	1.95655	1.55022	1.28173	1.49809	1.03267	0.683676	1.28632	1.63743	1.40539	1.6379	1.35799	0.983642	0.666725	1.04991	1.58019	1.47751	1.79757	1.48922	1.8631	1.55451	1.5808	1.30718	1.39706	1.35097	1.18781		1.41828	0.308482	0.0563208
9.115		1.20834	1.51551	1.85259	1.59318	1.85743	1.97592	1.57542	1.18046	1.50127	0.890791	0.640158	1.28782	1.60322	1.36149	1.58956	1.33493	0.937649	0.609248	0.97893	1.57369	1.54107	1.79112	1.47643	1.81945	1.5473	1.57702	1.22659	1.38197	1.39933	1.16238		1.39968	0.336434	0.0614242
9.2334		1.16739	1.4462	1.85032	1.59348	1.794	1.95867	1.53232	1.08534	1.53956	0.776446	0.625647	1.3186	1.55278	1.33483	1.55787	1.26274	0.860151	0.599252	0.930938	1.544	1.55156	1.73022	1.49573	1.81255	1.51663	1.51529	1.22383	1.39143	1.4056	1.18576		1.37197	0.343092	0.0626397
9.3518		1.07847	1.44166	1.87651	1.56405	1.76498	2.00631	1.46273	1.02334	1.46862	0.718139	0.603964	1.33546	1.58577	1.26071	1.5255	1.23605	0.805824	0.56146	0.878358	1.53625	1.50681	1.66661	1.43925	1.7495	1.5114	1.45037	1.12944	1.35266	1.33182	1.16064		1.33442	0.355252	0.0648598
9.4702		0.975995	1.35151	1.89236	1.56163	1.6671	2.00356	1.44671	0.918803	1.47884	0.635016	0.637634	1.33482	1.52715	1.23268	1.51051	1.21203	0.726848	0.509258	0.890492	1.4941	1.41578	1.66359	1.37631	1.69661	1.58546	1.44425	1.08978	1.32127	1.28683	1.04623		1.29777	0.366294	0.0668758
9.5886		0.85652	1.372	1.75584	1.56754	1.5641	1.88312	1.4209	0.831571	1.50042	0.557601	0.781469	1.31964	1.55691	1.21111	1.465	1.12029	0.635545	0.48842	0.793453	1.44941	1.42353	1.58831	1.32214	1.64301	1.55667	1.29835	1.02691	1.30966	1.24675	0.930617		1.24923	0.361347	0.0659727
9.7069		0.704484	1.35938	1.67145	1.48078	1.45194	1.82786	1.36181	0.765551	1.51553	0.482041	0.863379	1.28033	1.60355	1.16316	1.45071	1.05992	0.557122	0.468609	0.732002	1.42884	1.48778	1.51676	1.22062	1.55578	1.47306	1.24646	0.91626	1.33417	1.18604	0.833542		1.19996	0.368131	0.0672112
9.8253		0.597182	1.36459	1.62168	1.39639	1.31318	1.80501	1.28501	0.688393	1.41095	0.451863	0.843881	1.15252	1.57264	1.09414	1.39408	1.01202	0.529619	0.430781	0.672392	1.36433	1.33112	1.3906	1.20606	1.38844	1.36237	1.12805	0.828579	1.22413	1.12066	0.80155		1.12607	0.356733	0.0651303
9.9437		0.476872	1.28942	1.57951	1.39075	1.31136	1.68649	1.15331	0.631589	1.39225	0.516922	0.756578	1.05954	1.53038	0.99372	1.46708	0.904963	0.547456	0.385191	0.612719	1.27148	1.27143	1.18567	1.11426	1.33709	1.28987	0.989414	0.738822	1.10305	1.10937	0.777787		1.06248	0.35026	0.0639484
10.0621		0.365432	1.08686	1.38753	1.31055	1.22378	1.58895	1.07925	0.570027	1.37212	0.571356	0.657384	0.954027	1.37906	0.885487	1.46749	0.839259	0.539183	0.335623	0.564364	1.19631	1.26051	1.03559	0.980421	1.25136	1.23529	0.922998	0.669511	1.02534	0.980407	0.683706		0.980639	0.33481	0.0611276

[truncated: 9 more sheets: 6h profile of Endo-Orco K5, 6h profile of Endo-Orco 64DRNAi, 6h profile of Endo-Orco 68DRNAi, Endo-Orco profiles in K5 back, profiles in kinesin mutant back, Norm profile Jupiter WT, Norm profile Jupiter 64DRNAi, Norm profile Jupiter 68DRNAi, profiles of jupiter ]
