# Supplementary material for: Kinesin-2 transports Orco into the olfactory cilium of Drosophila melanogaster at specific developmental stages
Source: PLoS Genet. 2021 Aug 19;17(8):e1009752. doi: 10.1371/journal.pgen.1009752 (PMC8407544; doi:10.1371/journal.pgen.1009752)
Supplement: S4 Data — (XLSX) [file pgen.1009752.s016.xlsx]

## Sheet: 0h Norm Orco profile in Control
Normalized plot profiles of Endo-Orco:GFP in WT background at 0 hours AE
Distance		L1	L2	L3	L4	L5	L6	L7	L8	L9	L10	L11	L12	L13	L14	L15	L16	L17	L18	L19	L20	L21	L22	L23	L24	L25	L26	L27	L28		Average	SD	SEM
0		0.532743	0.522895	0.20478	0.0567363	0.234012	0.270084	0.178157	0.27451	0.121224	0.249755	0.259646	0.130769	0.224138	0.163335	0.295464	0.53634	0.438111	0.203163	0.375407	0.195288	0.0344116	0.0799889	0.130736	0.212117	0.48336	0.16033	0.0943861	0.0534824		0.239835	0.145546	0.0275056
0.1184		0.570063	0.503547	0.225167	0.0368442	0.256838	0.302467	0.232875	0.313956	0.116118	0.239182	0.257557	0.145662	0.243219	0.1634	0.340913	0.470093	0.466006	0.261747	0.377187	0.2441	0.0401215	0.0841939	0.126155	0.237415	0.532001	0.205997	0.0897944	0.0677955		0.255372	0.146721	0.0277277
0.2368		0.617427	0.49953	0.253382	0.0320819	0.301966	0.330678	0.259767	0.273137	0.126573	0.244605	0.267178	0.151447	0.241694	0.16056	0.381295	0.471029	0.510451	0.315241	0.423149	0.299339	0.0370886	0.112336	0.125128	0.257344	0.549189	0.235492	0.119592	0.0663393		0.27368	0.153906	0.0290855
0.3551		0.668515	0.541301	0.279118	0.0443532	0.339171	0.341358	0.304671	0.317523	0.115384	0.272999	0.289533	0.176838	0.253716	0.154586	0.394221	0.494497	0.500601	0.337415	0.430161	0.333586	0.0452844	0.110919	0.117519	0.382299	0.603617	0.253138	0.126217	0.0904446		0.297107	0.163898	0.0309738
0.4735		0.685332	0.594538	0.304886	0.0485999	0.410063	0.355756	0.336141	0.320085	0.136196	0.324943	0.329086	0.197657	0.29555	0.175532	0.434734	0.50749	0.507881	0.344161	0.44809	0.343838	0.0488607	0.105764	0.145048	0.487319	0.654118	0.304976	0.142105	0.0962565		0.324465	0.172679	0.0326333
0.5919		0.693691	0.575121	0.315042	0.0456735	0.475615	0.404903	0.375761	0.334865	0.172866	0.357468	0.365888	0.225966	0.372074	0.177768	0.483952	0.517811	0.558983	0.378132	0.462933	0.39001	0.0648731	0.10458	0.162545	0.606322	0.676907	0.367534	0.178304	0.101455		0.355251	0.179732	0.0339661
0.7103		0.634262	0.585641	0.338363	0.0472387	0.517757	0.470943	0.398895	0.340909	0.176889	0.40909	0.397232	0.273327	0.421358	0.206446	0.536085	0.549493	0.581002	0.411534	0.472564	0.394255	0.0811568	0.102042	0.1487	0.67175	0.682739	0.439059	0.238461	0.111401		0.37995	0.182238	0.0344398
0.8286		0.637018	0.580066	0.366517	0.041066	0.564442	0.505661	0.42227	0.348503	0.184275	0.460077	0.45264	0.328154	0.517767	0.216936	0.599264	0.546345	0.628807	0.397567	0.500032	0.4499	0.0907749	0.0941315	0.160378	0.692503	0.703909	0.513551	0.239765	0.120241		0.405806	0.191959	0.0362768
0.947		0.672761	0.589176	0.372579	0.0414112	0.620412	0.513281	0.483044	0.401079	0.216062	0.452743	0.506682	0.350137	0.53642	0.245894	0.644297	0.596944	0.622097	0.400596	0.487388	0.461086	0.0910954	0.0984537	0.180051	0.748096	0.739712	0.536791	0.322046	0.155862		0.43165	0.197076	0.0372438
1.0654		0.685147	0.605876	0.408424	0.0575124	0.682467	0.533538	0.529154	0.459711	0.220712	0.50687	0.531518	0.43503	0.597757	0.254868	0.641364	0.626048	0.622079	0.410829	0.507514	0.482381	0.101369	0.123234	0.169935	0.871693	0.719799	0.570102	0.377944	0.210071		0.462248	0.203435	0.0384456
1.1838		0.69523	0.628786	0.420892	0.0553071	0.709034	0.572293	0.523213	0.464296	0.256032	0.557794	0.581507	0.500156	0.605962	0.27929	0.655571	0.639926	0.604785	0.413953	0.485377	0.52468	0.132376	0.113686	0.178445	0.960374	0.724679	0.61623	0.364015	0.250553		0.482659	0.210263	0.0397359
1.3021		0.669991	0.657382	0.452999	0.0697501	0.794518	0.573879	0.518387	0.519203	0.277475	0.623474	0.606168	0.523946	0.614504	0.289756	0.681109	0.64734	0.596286	0.411741	0.462692	0.545777	0.147147	0.118064	0.183414	0.994976	0.742275	0.649797	0.397528	0.318967		0.503162	0.214027	0.0404473
1.4205		0.673321	0.68102	0.494241	0.0692353	0.822273	0.586913	0.548755	0.54556	0.30143	0.640603	0.597491	0.579436	0.637485	0.296654	0.685348	0.62885	0.625905	0.471508	0.483505	0.577424	0.174464	0.119551	0.235751	1.03087	0.719795	0.69542	0.501985	0.364387		0.528185	0.212	0.0400643
1.5389		0.705659	0.660596	0.552757	0.0623136	0.857776	0.616687	0.562033	0.551448	0.297105	0.650518	0.645168	0.592715	0.69218	0.336806	0.702325	0.601927	0.607106	0.475342	0.505815	0.58941	0.202275	0.14195	0.325916	1.15516	0.694255	0.693435	0.543067	0.356751		0.549232	0.219177	0.0414205
1.6573		0.664902	0.679698	0.578595	0.0810516	0.844053	0.632462	0.589678	0.561222	0.368606	0.685399	0.695825	0.586498	0.645987	0.362189	0.711987	0.647182	0.620918	0.51061	0.485108	0.588478	0.238565	0.15072	0.425136	1.19902	0.692363	0.737487	0.507372	0.397619		0.567455	0.213572	0.0403613
1.7757		0.662799	0.666037	0.607367	0.0958472	0.836689	0.653069	0.588994	0.590716	0.376944	0.679324	0.738204	0.670796	0.689559	0.362505	0.709995	0.615009	0.619577	0.508173	0.44433	0.643221	0.255804	0.165668	0.484498	1.11975	0.665576	0.730998	0.55035	0.414071		0.576638	0.202415	0.0382528
1.894		0.694315	0.700807	0.665043	0.103989	0.857903	0.631242	0.548387	0.608718	0.386814	0.72354	0.833426	0.673961	0.706643	0.388345	0.714648	0.64173	0.583525	0.488904	0.455634	0.656046	0.287409	0.173643	0.556673	1.08238	0.665628	0.739359	0.627013	0.491726		0.59598	0.19979	0.0377568
2.0124		0.71631	0.716431	0.66657	0.118619	0.87801	0.634958	0.543269	0.615239	0.414843	0.705102	0.95826	0.688077	0.70633	0.435348	0.720654	0.659198	0.625587	0.474645	0.458176	0.637188	0.28779	0.186522	0.623555	1.0727	0.687815	0.749509	0.625529	0.513724		0.611427	0.202479	0.0382649
2.1308		0.740339	0.739114	0.688883	0.135191	0.887838	0.63201	0.534	0.64496	0.44978	0.718393	0.994323	0.703766	0.752209	0.444599	0.78158	0.660055	0.64112	0.454678	0.468482	0.620915	0.314884	0.227014	0.709092	1.09381	0.67913	0.761072	0.651928	0.528391		0.630627	0.204455	0.0386383
2.2492		0.787548	0.740176	0.669564	0.164596	0.917622	0.676701	0.563435	0.662143	0.452941	0.729301	1.01665	0.678165	0.777265	0.458008	0.742825	0.661074	0.616973	0.463459	0.491299	0.664717	0.314743	0.245644	0.714012	1.04809	0.709123	0.811484	0.697454	0.572762		0.644564	0.20017	0.0378285
2.3675		0.742976	0.729149	0.680998	0.20549	0.930059	0.684025	0.575306	0.698348	0.495435	0.745754	1.00098	0.675904	0.755165	0.506106	0.745517	0.648484	0.566263	0.49157	0.483335	0.69527	0.30926	0.285298	0.707686	1.06904	0.704758	0.81325	0.705005	0.607981		0.652086	0.191149	0.0361238
2.4859		0.746951	0.723779	0.705675	0.25129	0.9538	0.719765	0.57575	0.744627	0.524734	0.729503	0.977064	0.72654	0.729995	0.505264	0.783496	0.702222	0.60928	0.489263	0.481179	0.699465	0.305327	0.336459	0.693264	1.1118	0.716791	0.820298	0.687807	0.655134		0.66809	0.187818	0.0354942
2.6043		0.770928	0.736099	0.689541	0.286222	0.986299	0.739102	0.596276	0.770778	0.529168	0.791003	0.967747	0.738479	0.769701	0.495198	0.807499	0.711603	0.603261	0.506536	0.486878	0.659366	0.293973	0.370163	0.745904	1.06206	0.759748	0.854883	0.690219	0.72276		0.683621	0.185877	0.0351275
2.7227		0.767934	0.768054	0.715411	0.320091	0.966391	0.775354	0.634019	0.812302	0.525488	0.770544	0.945114	0.727646	0.79979	0.541332	0.778711	0.730314	0.655742	0.496748	0.502371	0.679098	0.321317	0.438827	0.760995	0.975907	0.782767	0.856256	0.76646	0.782736		0.699919	0.169315	0.0319976
2.8411		0.746076	0.835598	0.755588	0.333874	0.899593	0.789395	0.6917	0.843682	0.527206	0.717503	0.926855	0.758644	0.796592	0.529697	0.762305	0.811169	0.670998	0.532299	0.520096	0.695435	0.327687	0.493114	0.785484	0.990182	0.776357	0.841816	0.771796	0.817267		0.712429	0.162639	0.0307358
2.9594		0.76922	0.862034	0.79283	0.396649	0.898609	0.810665	0.669283	0.786518	0.557456	0.767636	1.00028	0.711181	0.801909	0.5275	0.835566	0.787507	0.646809	0.559606	0.506303	0.679564	0.335524	0.547022	0.918065	1.08569	0.737144	0.864436	0.812539	0.80536		0.731175	0.170208	0.0321662
3.0778		0.80636	0.844587	0.766577	0.419709	0.908094	0.812606	0.682803	0.749044	0.589972	0.730068	0.949902	0.752422	0.856674	0.525022	0.848574	0.783209	0.66885	0.571718	0.500178	0.704608	0.348535	0.583442	0.95795	1.02949	0.716426	0.87933	0.767252	0.810943		0.734441	0.160569	0.0303447
3.1962		0.779228	0.850511	0.82345	0.520216	0.907115	0.81092	0.709749	0.728209	0.626288	0.757688	0.938104	0.781322	0.80019	0.540877	0.808095	0.744914	0.704409	0.609447	0.544237	0.705529	0.353307	0.565882	0.999959	1.07596	0.765397	0.831092	0.832941	0.822877		0.747782	0.151896	0.0287057
3.3146		0.775135	0.885854	0.868598	0.526489	0.912941	0.799283	0.754304	0.731821	0.662153	0.720722	0.977997	0.779524	0.774131	0.542298	0.831273	0.794956	0.697109	0.590693	0.55228	0.693481	0.377975	0.583939	0.949688	1.00628	0.779793	0.81127	0.897673	0.806724		0.753014	0.146095	0.0276094
3.4329		0.804261	0.851516	0.854979	0.592279	0.898688	0.834951	0.806734	0.693068	0.697191	0.726156	1.00944	0.764321	0.821104	0.543427	0.851558	0.7906	0.719318	0.571214	0.568627	0.722109	0.380381	0.625494	0.956732	0.964915	0.78191	0.837719	0.948843	0.884433		0.767927	0.143979	0.0272096
3.5513		0.826008	0.880586	0.861644	0.666383	0.9089	0.849652	0.822862	0.6938	0.73899	0.759085	0.991338	0.777418	0.845983	0.534038	0.852395	0.773588	0.701015	0.610555	0.548094	0.780549	0.431304	0.705488	0.980939	0.99987	0.781698	0.820343	0.898631	0.924901		0.784502	0.136302	0.0257586
3.6697		0.797871	0.873478	0.844926	0.698435	0.954991	0.832503	0.895507	0.644549	0.713941	0.78744	0.985738	0.816382	0.866624	0.592182	0.879034	0.795569	0.691877	0.688855	0.582186	0.806787	0.431392	0.67459	1.02192	1.00148	0.740953	0.804899	0.977063	0.908691		0.796781	0.1378	0.0260417
3.7881		0.810753	0.853119	0.866745	0.749356	0.949599	0.894582	0.949668	0.672794	0.777203	0.852837	0.989128	0.850772	0.874505	0.606779	0.881407	0.79783	0.667144	0.705261	0.595114	0.797454	0.465729	0.658749	1.02996	1.05441	0.741525	0.799368	1.00817	0.87454		0.813375	0.13839	0.0261533
3.9064		0.811462	0.894834	0.905932	0.778147	0.941365	0.911632	1.00043	0.70481	0.862507	0.888399	1.02007	0.860435	0.869857	0.620785	0.868753	0.83687	0.680344	0.725908	0.619229	0.796184	0.502329	0.69329	1.12884	1.01958	0.723294	0.797511	0.985184	0.842777		0.831812	0.137829	0.0260472
4.0248		0.836618	0.876671	0.894919	0.802938	0.969373	1.00596	1.10384	0.72379	0.884663	0.920398	0.978628	0.90574	0.865867	0.637214	0.838633	0.832	0.700922	0.738811	0.612545	0.871988	0.509405	0.691139	1.1093	1.0413	0.73262	0.760507	1.02356	0.914814		0.849434	0.144973	0.0273974
4.1432		0.855295	0.902746	0.937381	0.843847	1.00457	1.03958	1.1348	0.731112	0.879778	1.06473	0.984576	0.930085	0.877961	0.65364	0.871968	0.827962	0.667041	0.842776	0.655008	0.876156	0.538529	0.703264	1.01681	1.05829	0.734105	0.769412	1.12822	0.911969		0.872914	0.149505	0.0282537
4.2616		0.888982	0.898956	0.918804	0.879324	0.998965	1.00532	1.20059	0.825581	0.869962	1.01765	1.05448	0.949195	0.939586	0.682887	0.886504	0.818732	0.651677	0.976473	0.6524	0.842575	0.624563	0.714402	1.00888	1.03417	0.777749	0.773067	1.14962	0.948281		0.892478	0.144	0.0272134
4.38		0.927368	0.880411	0.9142	0.930863	0.990027	1.02878	1.3304	0.805749	0.920468	1.10517	1.08752	1.0185	1.06005	0.697737	0.926699	0.854657	0.692317	1.07458	0.654671	0.911922	0.65032	0.767418	1.06236	1.04069	0.767406	0.79699	1.20542	0.979784		0.931517	0.162805	0.0307672
4.4983		0.8973	0.813256	0.927941	0.932816	0.96689	1.04984	1.42719	0.902795	0.916245	1.1411	1.04454	1.02394	1.08751	0.735998	0.976807	0.89024	0.681871	1.31267	0.694544	1.00871	0.671712	0.768923	1.13143	0.982979	0.78302	0.840136	1.27313	0.983196		0.959526	0.183497	0.0346777
4.6167		0.926923	0.857504	0.945712	1.00864	0.942858	1.00373	1.50613	0.915733	0.880676	1.18689	1.05176	1.04677	1.12032	0.745655	0.965177	0.936246	0.687652	1.66961	0.736189	1.0292	0.739	0.775974	1.20648	1.01948	0.793819	0.847919	1.4374	0.949126		0.997591	0.229189	0.0433127
4.7351		0.956795	0.841252	0.99782	1.06878	0.948731	1.0787	1.62864	0.943502	0.949332	1.19668	1.0702	1.05014	1.15236	0.778768	1.01517	0.934107	0.758242	1.8158	0.739218	1.04519	0.770755	0.812358	1.15983	1.03466	0.836476	0.854632	1.58137	0.955639		1.03483	0.255429	0.0482716
4.8535		0.992756	0.836854	1.02284	1.08774	0.941428	1.10614	1.6279	0.916005	1.05044	1.34582	1.11753	1.12957	1.19315	0.786142	1.10555	0.91971	0.766791	1.99393	0.741083	1.05252	0.808664	0.82789	1.15011	1.10165	0.893421	0.914758	1.63367	0.928621		1.07117	0.280234	0.0529593
4.9718		1.00981	0.82212	0.97883	1.06293	0.987324	1.21776	1.72765	0.905433	1.06087	1.45201	1.14024	1.2103	1.3144	0.8539	1.18566	0.894279	0.772179	2.03171	0.765865	1.14671	0.941614	0.793649	1.12313	1.15645	0.889725	0.938948	1.75532	1.01834		1.11276	0.302899	0.0572425
5.0902		1.08749	0.819132	0.98142	1.0743	1.02402	1.26833	1.76658	0.941957	1.11398	1.57518	1.17751	1.34653	1.31564	0.919989	1.26745	0.933937	0.808818	2.01909	0.79633	1.19199	1.03015	0.832252	1.19511	1.31941	0.917961	0.921152	1.86767	1.00451		1.16135	0.313198	0.0591888
5.2086		1.147	0.838741	1.01105	1.12947	1.02936	1.35987	1.68407	1.0747	1.11818	1.56796	1.16377	1.41901	1.37523	1.03769	1.3095	0.920157	0.867971	2.02267	0.896587	1.24951	1.05305	0.858304	1.29135	1.46575	0.95474	0.965448	2.00072	1.00288		1.20767	0.311093	0.058791
5.327		1.20528	0.856331	1.00482	1.12706	1.04692	1.51999	1.69446	1.11765	1.18778	1.5384	1.16878	1.53912	1.46342	1.15075	1.40922	0.958068	0.922684	2.14408	0.973837	1.29917	1.09627	0.952981	1.28974	1.60634	1.00642	1.04297	2.03441	0.95228		1.26104	0.323646	0.0611634
5.4454		1.3027	0.861676	1.02013	1.14754	1.04617	1.53441	1.70578	1.20857	1.27981	1.50194	1.19983	1.51184	1.52668	1.25593	1.49133	0.963369	1.04517	2.13797	1.05163	1.37596	1.19688	0.955007	1.34366	1.73244	1.09652	1.08564	2.1613	1.00691		1.31238	0.324554	0.061335
5.5637		1.42111	0.839735	1.0546	1.19386	1.13503	1.58187	1.68615	1.29884	1.24551	1.50858	1.26231	1.5064	1.49042	1.35965	1.57258	0.985721	1.23048	2.24773	1.13786	1.3892	1.25054	0.959836	1.42422	1.80346	1.2491	1.0767	2.20081	1.04885		1.3629	0.327202	0.0618355
5.6821		1.48931	0.871878	1.05578	1.26167	1.2003	1.57394	1.72678	1.43836	1.26013	1.54572	1.33745	1.56201	1.49588	1.46286	1.64169	0.984177	1.38008	2.32611	1.28426	1.39536	1.27565	0.962448	1.48518	1.78868	1.3702	1.13275	2.22889	1.03464		1.41329	0.329663	0.0623004
5.8005		1.57221	0.904612	1.1292	1.31295	1.18967	1.58208	1.73025	1.57073	1.3995	1.59786	1.5082	1.56722	1.48253	1.53434	1.64298	1.03797	1.57896	2.38071	1.47636	1.46218	1.3616	1.04023	1.5503	1.84536	1.50895	1.2422	2.25512	1.05551		1.48285	0.322668	0.0609784
5.9189		1.60484	0.907876	1.21902	1.26656	1.21327	1.61508	1.70007	1.66798	1.50747	1.61559	1.5997	1.57463	1.50567	1.5993	1.70818	1.11438	1.83634	2.2902	1.65711	1.53063	1.41141	1.10032	1.61205	1.89253	1.62319	1.2984	2.34801	1.20993		1.54392	0.31578	0.0596769
6.0372		1.63357	0.895998	1.22932	1.29838	1.26093	1.61777	1.66773	1.75055	1.64885	1.63972	1.72149	1.60882	1.50869	1.69123	1.69551	1.30941	1.88139	2.31851	1.84166	1.56866	1.46447	1.13174	1.73788	1.89137	1.70532	1.40243	2.3532	1.49924		1.60621	0.305868	0.0578037
6.1556		1.7149	0.900793	1.31526	1.39037	1.3707	1.58743	1.6874	1.83927	1.64769	1.65924	1.81296	1.60314	1.54801	1.75835	1.75119	1.48311	2.00231	2.43255	1.9676	1.66009	1.53169	1.20865	1.74138	1.938	1.75443	1.52483	2.3924	1.61052		1.67265	0.30797	0.0582009
6.274		1.7836	0.895778	1.41365	1.46527	1.45338	1.57534	1.69761	1.91723	1.75668	1.69976	1.87263	1.71707	1.53248	1.76166	1.72493	1.62118	2.05334	2.38449	2.02635	1.69314	1.66957	1.38186	1.83857	1.86881	1.83412	1.59523	2.44661	1.7293		1.72892	0.292772	0.0553287
6.3924		1.84669	0.964528	1.50558	1.57078	1.49787	1.6026	1.70961	1.95125	1.8677	1.69209	1.8733	1.71918	1.51185	1.80831	1.77145	1.7142	1.98844	2.37517	2.09907	1.71203	1.74482	1.55286	1.78008	1.81182	1.81086	1.6363	2.3242	1.83581		1.75994	0.260929	0.049311
6.5107		1.86519	1.02317	1.5909	1.66286	1.56398	1.62519	1.73527	1.99563	1.86575	1.73898	1.90208	1.77897	1.4458	1.89304	1.81337	1.8656	1.9991	2.38886	2.14664	1.78073	1.80364	1.87951	1.72667	1.81287	1.84936	1.66494	2.37832	1.98794		1.81373	0.257768	0.0487136
6.6291		1.86922	1.04367	1.58331	1.79155	1.63492	1.6416	1.73992	1.9545	1.94121	1.74854	1.90464	1.79907	1.45126	1.91607	1.8383	2.11819	1.93106	2.37309	2.2313	1.76777	1.8953	2.17911	1.74868	1.80284	1.81699	1.65038	2.33204	2.02201		1.84738	0.264259	0.0499402
6.7475		1.90044	1.09277	1.70469	1.92468	1.64298	1.67039	1.75092	1.89592	1.97087	1.71322	1.89272	1.85796	1.40677	1.97101	1.8098	2.26267	2.0457	2.30738	2.26676	1.84259	2.01889	2.41733	1.80688	1.76983	1.81496	1.69218	2.27771	2.07327		1.88576	0.274573	0.0518894
6.8659		1.88135	1.05985	1.68841	2.04281	1.60597	1.57907	1.71628	1.87278	2.02973	1.79076	1.85384	1.84664	1.46205	2.00926	1.79915	2.24153	1.96815	2.31325	2.24586	1.80714	2.06468	2.55546	1.7877	1.73939	1.81461	1.70538	2.29734	2.08176		1.88786	0.292183	0.0552173
6.9843		1.82528	1.17192	1.71375	2.08762	1.6266	1.57078	1.66878	1.94376	2.06639	1.81849	1.92691	1.82351	1.48608	1.98378	1.69796	2.26982	2.03883	2.3431	2.25879	1.84286	2.1268	2.4789	1.83021	1.76028	1.80981	1.67361	2.3449	2.1112		1.9036	0.286671	0.0541757
7.1026		1.85018	1.31038	1.83169	2.14449	1.62357	1.58563	1.64437	1.91714	2.04066	1.92351	1.86603	1.80834	1.50148	1.9587	1.70942	2.27646	2.06068	2.34106	2.25072	1.84283	2.19841	2.52987	1.82922	1.69836	1.81907	1.696	2.25832	2.12973		1.91594	0.275548	0.0520737
7.221		1.88622	1.56845	1.80653	2.22379	1.70925	1.60107	1.61533	1.92307	2.15429	1.92926	1.83933	1.8629	1.55106	2.03275	1.73535	2.30505	2.08118	2.2288	2.22977	1.81033	2.251	2.65744	1.71073	1.61583	1.78657	1.71057	2.24872	2.18203		1.93774	0.274732	0.0519194
7.3394		1.85619	1.76784	1.85123	2.2831	1.69569	1.53747	1.6013	1.98643	2.26343	1.87711	1.80079	1.98976	1.5528	2.05498	1.69318	2.40248	2.11051	2.19159	2.19148	1.77874	2.25589	2.58542	1.72499	1.66439	1.77861	1.74305	2.22069	2.2208		1.95285	0.274332	0.0518438
7.4578		1.81586	1.89696	1.89016	2.40497	1.65321	1.59216	1.60189	1.95355	2.20506	1.85803	1.69482	2.01957	1.5398	2.08056	1.69778	2.3978	2.16214	2.21505	2.15056	1.79175	2.23706	2.65382	1.79725	1.69023	1.67575	1.75639	2.07347	2.33201		1.95849	0.285518	0.0539578
7.5761		1.81608	1.97218	1.85483	2.48591	1.69719	1.60066	1.69547	1.94402	2.2732	1.85158	1.67456	2.05685	1.60479	2.01658	1.70442	2.30474	2.20251	2.16859	2.11194	1.78406	2.21697	2.66395	1.82996	1.68351	1.6381	1.83548	1.97923	2.38177		1.96604	0.280232	0.0529589
7.6945		1.85541	2.00253	1.92224	2.44881	1.74858	1.58289	1.71319	1.9273	2.27285	1.83225	1.66956	2.00396	1.65332	2.0845	1.7036	2.24987	2.18887	2.10224	2.10732	1.77655	2.23398	2.68498	1.72803	1.60946	1.68067	1.85672	1.92414	2.29398		1.95921	0.271808	0.0513669
7.8129		1.83849	2.03012	2.0034	2.58123	1.71065	1.56899	1.75807	1.9769	2.31294	1.88191	1.65964	2.03524	1.69418	2.08845	1.70617	2.1554	2.14922	2.04961	2.10858	1.81132	2.29148	2.71423	1.73576	1.62307	1.73022	1.83986	1.83991	2.39414		1.97461	0.285022	0.0538641
7.9313		1.85335	2.00814	1.99738	2.45439	1.77217	1.55205	1.75295	2.03279	2.27774	1.92721	1.64477	2.04932	1.66585	2.15851	1.63412	2.09428	2.14495	2.04649	2.16408	1.78724	2.38629	2.6879	1.7858	1.62049	1.73537	1.86374	1.63516	2.36003		1.96759	0.284288	0.0537254
8.0497		1.81637	2.06592	2.0294	2.47143	1.82408	1.53879	1.83424	2.00875	2.27822	1.87712	1.61426	2.04846	1.70698	2.16357	1.66243	2.08877	2.09074	1.84632	2.12022	1.80813	2.40078	2.68338	1.72663	1.61076	1.75816	1.91673	1.54251	2.45439		1.96384	0.292285	0.0552366
8.168		1.82405	1.9973	2.03444	2.62873	1.81251	1.59836	1.87109	1.99756	2.20803	1.83251	1.57642	1.99814	1.66808	2.15333	1.61764	2.07563	2.08762	1.77031	2.102	1.74184	2.36283	2.73716	1.72879	1.5449	1.77497	1.8929	1.40417	2.39857		1.94428	0.313913	0.0593241
8.2864		1.85665	2.07387	2.03448	2.54919	1.76629	1.56501	1.79891	2.00591	2.20048	1.75574	1.56831	2.02173	1.79024	2.06666	1.59387	2.06703	2.04897	1.63045	2.06175	1.77589	2.33996	2.67471	1.78967	1.44813	1.75133	1.85504	1.25383	2.44424		1.92101	0.321412	0.0607411
8.4048		1.7931	2.08362	1.99718	2.53658	1.74844	1.52396	1.76848	1.93927	2.17859	1.72329	1.56936	1.96623	1.70372	2.12755	1.54729	2.06246	1.99922	1.46407	2.05119	1.75229	2.30561	2.74061	1.64497	1.35768	1.68852	1.94208	1.13705	2.40239		1.8841	0.351296	0.0663888
8.5232		1.7659	2.05067	2.01421	2.58214	1.75347	1.5408	1.75301	1.95157	2.1682	1.70513	1.48379	2.03675	1.75029	2.10676	1.60455	2.03373	1.91055	1.28217	1.97861	1.74706	2.27086	2.66136	1.52937	1.31737	1.69993	1.96404	1.09462	2.3162		1.85975	0.358172	0.0676882
8.6415		1.75692	2.0817	1.98994	2.54562	1.79022	1.50946	1.58857	1.90033	2.11812	1.68235	1.50537	1.98881	1.73802	2.11906	1.60229	1.92707	1.83014	1.0694	1.9858	1.73755	2.26931	2.55469	1.6021	1.19725	1.67698	1.86198	0.996637	2.25498		1.81717	0.370299	0.0699799
8.7599		1.70749	2.06896	2.0041	2.40921	1.7858	1.57315	1.58439	1.90075	2.10083	1.65244	1.5193	1.87507	1.6726	2.11195	1.54515	1.85627	1.75734	0.807066	1.94575	1.73862	2.35703	2.51007	1.64863	1.06113	1.63544	1.86016	0.851928	2.13175		1.77401	0.396282	0.0748902
8.8783		1.58076	2.02441	1.98843	2.37912	1.74695	1.64579	1.52536	1.94994	2.0876	1.57999	1.52994	1.75565	1.7008	2.02335	1.50898	1.72303	1.67424	0.648417	1.95105	1.70053	2.33752	2.33637	1.7166	0.943675	1.53478	1.88401	0.754004	2.02414		1.72341	0.409668	0.07742
8.9967		1.50064	2.00397	1.91008	2.31196	1.72848	1.60775	1.51527	1.97794	2.04086	1.56953	1.45062	1.69831	1.60732	1.99448	1.52652	1.57892	1.6537	0.592444	1.87021	1.68892	2.31045	2.21344	1.67003	0.825492	1.51413	1.81458	0.718076	1.8744		1.6703	0.409022	0.0772978
9.115		1.43551	2.00422	1.9388	2.17407	1.60966	1.67918	1.37875	2.01794	1.91666	1.45773	1.38601	1.5279	1.62012	2.02979	1.48482	1.46098	1.59621	0.486323	1.77063	1.65603	2.26663	2.13487	1.61128	0.751028	1.54419	1.82569	0.655707	1.74446		1.61304	0.420023	0.079377
9.2334		1.30622	1.99923	1.95207	2.12017	1.54674	1.655	1.22538	1.97966	1.8051	1.33085	1.36281	1.46819	1.58881	2.03533	1.4219	1.28977	1.52	0.460688	1.66579	1.67875	2.1581	1.98884	1.66177	0.685975	1.48511	1.77486	0.61894	1.56347		1.5482	0.421971	0.079745
9.3518		1.20574	2.06092	1.88516	2.02791	1.42905	1.71626	1.10868	1.82074	1.64636	1.2387	1.27973	1.29461	1.63642	2.04195	1.36373	1.09732	1.32884	0.423179	1.60684	1.61695	2.12062	1.80961	1.55174	0.6264	1.48149	1.70684	0.590211	1.43166		1.46956	0.427613	0.0808113
9.4702		1.09782	2.00542	1.77792	1.94292	1.34084	1.64082	1.04266	1.50549	1.54374	1.19429	1.20483	1.13869	1.62543	1.97361	1.266	0.94119	1.17561	0.412339	1.52855	1.53318	2.04707	1.54573	1.54832	0.601343	1.56082	1.70511	0.550917	1.26383		1.38266	0.417617	0.0789222
9.5886		1.00125	1.94716	1.6568	1.83512	1.28751	1.61278	1.01828	1.20534	1.40367	1.01517	1.12508	0.997369	1.57602	1.85437	1.24457	0.847427	1.07331	0.370617	1.40447	1.51419	2.00102	1.31807	1.5417	0.569759	1.46485	1.5873	0.473631	1.11259		1.28784	0.413713	0.0781845
9.7069		0.887207	1.88792	1.57987	1.61586	1.26732	1.53774	0.957092	0.981237	1.15298	0.895534	0.991054	0.835541	1.49863	1.68337	1.12104	0.821657	0.939921	0.346071	1.25257	1.41006	1.9989	1.15689	1.46586	0.544605	1.39249	1.48733	0.367559	0.881046		1.17705	0.411486	0.0777635
9.8253		0.745117	1.78151	1.38139	1.45324	1.16704	1.42991	0.840014	0.768028	1.01887	0.767732	0.84077	0.778732	1.44674	1.55375	1.012	0.774705	0.829197	0.33747	1.08928	1.33192	1.85723	1.00797	1.34206	0.470736	1.21702	1.35513	0.332031	0.764211		1.06049	0.391667	0.0740181
9.9437		0.645842	1.62492	1.15217	1.29948	1.0519	1.40466	0.759123	0.571537	0.889186	0.666569	0.696564	0.653511	1.36269	1.38501	0.930371	0.681696	0.763727	0.320809	0.934135	1.17497	1.72086	0.901733	1.33291	0.405232	1.18852	1.2085	0.244284	0.674259		0.951613	0.377728	0.0713838
10.0621		0.559399	1.48515	1.1314	1.05497	0.969315	1.28417	0.688556	0.514225	0.82752	0.581526	0.613058	0.611614	1.14408	1.21346	0.855664	0.542338	0.667519	0.278969	0.835561	1.07915	1.59524	0.854616	1.22798	0.398492	1.06882	1.11308	0.217279	0.591215		0.857299	0.345718	0.0653345

## Sheet: 1h Norm Orco profile in Control
Normalized plot profiles of Endo-Orco:GFP in WT background at 1 hours AE
Distance		L1	L2	L3	L4	L5	L6	L7	L8	L9	L10	L11	L12	L13	L14	L15	L16	L17	L18	L19	L20	L21	L22	L23	L24	L25	L26	L27	L28	L29	L30		Average	SD	SEM
0		0.0649035	0.140946	0.143519	0.454751	0.0796437	0.289119	0.149845	0.0787743	0.110078	0.1659	0.110249	0.150278	0.222529	0.204012	0	0.49193	0.142522	0.228309	0.351292	0.293507	0.0762656	0.202899	0.0918157	0.382488	0.454692	0.173192	0.32525	0.290841	0.12412	0.354795		0.211616	0.127312	0.0232438
0.1184		0.0709638	0.156211	0.162571	0.451659	0.361214	0.326533	0.158178	0.0907843	0.0971223	0.181005	0.122846	0.134417	0.235739	0.193855	0	0.527339	0.155681	0.223259	0.354715	0.31602	0.064521	0.251894	0.105337	0.423498	0.497086	0.165138	0.31604	0.295252	0.126375	0.397429		0.232089	0.135895	0.024811
0.2368		0.074546	0.17331	0.159839	0.491663	0.632384	0.302371	0.166722	0.0797816	0.0967363	0.228224	0.138533	0.140162	0.236928	0.200432	0.0238477	0.517726	0.171956	0.200703	0.36989	0.300497	0.0724376	0.242183	0.0910835	0.482642	0.504525	0.167813	0.328542	0.291595	0.125323	0.457713		0.249004	0.156682	0.028606
0.3551		0.078126	0.168798	0.18248	0.523075	0.801272	0.33968	0.165234	0.0622289	0.10387	0.301631	0.124631	0.167796	0.246732	0.18979	0.0705276	0.584944	0.188509	0.198139	0.375431	0.336575	0.0666742	0.226989	0.108876	0.471458	0.517844	0.158327	0.332347	0.284881	0.12682	0.510477		0.267139	0.178823	0.0326484
0.4735		0.100565	0.184002	0.207204	0.506671	0.777371	0.386737	0.171695	0.0806354	0.122856	0.377583	0.124587	0.203429	0.250906	0.18719	0.091092	0.591079	0.222767	0.198456	0.391839	0.377364	0.0734005	0.233325	0.10488	0.500549	0.543096	0.15847	0.383593	0.30666	0.129862	0.569082		0.285232	0.179934	0.0328514
0.5919		0.107164	0.187067	0.226641	0.521353	0.789086	0.387154	0.192989	0.0881276	0.113221	0.398062	0.111136	0.218509	0.271944	0.20324	0.154001	0.612541	0.263652	0.199304	0.387181	0.420195	0.0671487	0.239398	0.132494	0.449019	0.621051	0.155239	0.399833	0.295476	0.144485	0.60132		0.298601	0.18385	0.0335662
0.7103		0.106597	0.157221	0.252412	0.543151	0.753943	0.420321	0.237494	0.108481	0.0962804	0.464043	0.113255	0.258603	0.266239	0.214291	0.207687	0.682462	0.295835	0.199452	0.38353	0.484325	0.102019	0.227566	0.142783	0.434353	0.628342	0.156647	0.445184	0.286095	0.136152	0.595504		0.313342	0.186667	0.0340806
0.8286		0.123434	0.194875	0.316301	0.585723	0.747264	0.48088	0.259709	0.105375	0.125317	0.518781	0.114899	0.260004	0.31983	0.208669	0.26348	0.713623	0.361069	0.181919	0.41393	0.545403	0.11313	0.244465	0.166435	0.436998	0.672865	0.151881	0.537328	0.288264	0.114358	0.644549		0.340359	0.198244	0.0361942
0.947		0.137091	0.20417	0.379923	0.594819	0.794036	0.546946	0.281308	0.123772	0.126418	0.579742	0.124303	0.282052	0.31753	0.232379	0.295327	0.697877	0.396738	0.183197	0.4118	0.597991	0.132547	0.258828	0.20032	0.410996	0.674797	0.160387	0.596332	0.285424	0.135519	0.608021		0.35902	0.20083	0.0366665
1.0654		0.161832	0.210518	0.419913	0.618339	0.789865	0.589914	0.355355	0.126875	0.146774	0.616161	0.121458	0.311088	0.362355	0.242343	0.334454	0.674012	0.485962	0.183236	0.426335	0.639166	0.146897	0.281256	0.264631	0.410589	0.668523	0.163197	0.648733	0.310087	0.133482	0.607448		0.381693	0.201524	0.036793
1.1838		0.173119	0.219308	0.484022	0.658063	0.740522	0.665714	0.407035	0.147274	0.161562	0.646407	0.126575	0.321636	0.388527	0.27058	0.367633	0.783741	0.522383	0.193577	0.440017	0.699198	0.185779	0.293869	0.333588	0.384995	0.651251	0.154118	0.698235	0.338899	0.13587	0.567937		0.405381	0.207828	0.0379441
1.3021		0.182818	0.222237	0.499415	0.688949	0.706746	0.69721	0.413738	0.137734	0.177812	0.711911	0.13584	0.326804	0.428452	0.28329	0.392089	0.787992	0.564303	0.19173	0.460449	0.783711	0.18496	0.287536	0.380547	0.351102	0.647477	0.139387	0.682786	0.347767	0.147954	0.587247		0.418333	0.215534	0.039351
1.4205		0.195549	0.232505	0.547063	0.673636	0.756406	0.776556	0.473747	0.140848	0.19152	0.739294	0.146924	0.33234	0.472785	0.343698	0.401354	0.817371	0.616062	0.223166	0.471383	0.802931	0.216723	0.308372	0.406907	0.339911	0.622418	0.147772	0.747803	0.355823	0.144317	0.625396		0.442353	0.224133	0.0409209
1.5389		0.239237	0.220215	0.579089	0.687504	0.731136	0.782053	0.508463	0.167823	0.216048	0.783918	0.126347	0.360739	0.533512	0.377544	0.430207	0.739694	0.672736	0.239732	0.485101	0.833016	0.270382	0.323378	0.4421	0.331535	0.615184	0.136683	0.772119	0.374735	0.135179	0.603427		0.457295	0.221977	0.0405272
1.6573		0.248655	0.236462	0.598748	0.733896	0.736036	0.70891	0.558946	0.177862	0.226135	0.760654	0.148724	0.36426	0.559021	0.400495	0.448817	0.80032	0.730374	0.229488	0.513369	0.843581	0.284628	0.347619	0.449093	0.342181	0.598257	0.152547	0.800971	0.391551	0.170992	0.656427		0.473967	0.222211	0.04057
1.7757		0.255504	0.266631	0.640465	0.7679	0.73969	0.691864	0.588515	0.250104	0.238931	0.773978	0.173401	0.400437	0.536806	0.453096	0.44214	0.766326	0.790001	0.248458	0.523848	0.925163	0.297048	0.35347	0.46659	0.3662	0.611647	0.135611	0.849256	0.432944	0.187642	0.619491		0.493105	0.22364	0.0408309
1.894		0.274621	0.272859	0.677754	0.773626	0.731082	0.663504	0.612932	0.309286	0.283924	0.757931	0.182963	0.424462	0.557554	0.490477	0.457066	0.752671	0.886178	0.251626	0.551524	0.996034	0.315005	0.392587	0.505702	0.351542	0.618489	0.145562	0.905586	0.451097	0.22218	0.630507		0.514878	0.227166	0.0414747
2.0124		0.347683	0.27896	0.744934	0.729879	0.752281	0.653528	0.622551	0.354503	0.323224	0.770085	0.219864	0.44625	0.608831	0.511303	0.497616	0.743141	0.945521	0.289024	0.612947	1.02395	0.364137	0.394007	0.550787	0.372063	0.628778	0.169129	0.886333	0.479887	0.218978	0.650439		0.539687	0.221656	0.0404687
2.1308		0.423371	0.260545	0.799018	0.693714	0.743904	0.659686	0.672778	0.416969	0.399269	0.725549	0.251723	0.482577	0.642226	0.524886	0.488681	0.732677	0.97188	0.297875	0.618934	1.04342	0.396676	0.403274	0.524268	0.402254	0.646982	0.173033	0.932164	0.486104	0.273644	0.629651		0.557258	0.215891	0.0394162
2.2492		0.451864	0.307209	0.780509	0.679407	0.74304	0.716701	0.68903	0.474877	0.455731	0.715608	0.269253	0.536569	0.697369	0.572028	0.511209	0.729876	1.03516	0.300453	0.608825	1.06321	0.410325	0.42707	0.512161	0.414451	0.675408	0.177729	0.989819	0.514386	0.273272	0.644993		0.579251	0.218154	0.0398293
2.3675		0.468993	0.336851	0.817739	0.715747	0.744517	0.683068	0.749087	0.562875	0.489726	0.724614	0.297408	0.587463	0.750608	0.59154	0.520981	0.663484	1.07645	0.342293	0.644806	1.07618	0.426955	0.427249	0.531025	0.446054	0.720639	0.175767	1.03297	0.541057	0.346699	0.630698		0.604118	0.216912	0.0396025
2.4859		0.555737	0.327614	0.829495	0.747285	0.734793	0.73426	0.762417	0.585712	0.551709	0.687875	0.322273	0.64655	0.744694	0.634618	0.557617	0.680652	1.12442	0.363932	0.688771	1.06595	0.468404	0.46733	0.547276	0.470928	0.727124	0.196666	1.05261	0.598765	0.372794	0.654173		0.630082	0.212468	0.0387913
2.6043		0.608155	0.388538	0.852192	0.785884	0.72809	0.784457	0.842454	0.625993	0.601992	0.663626	0.35123	0.686565	0.751757	0.655	0.555709	0.711698	1.17742	0.390184	0.686773	1.02897	0.484835	0.473457	0.521438	0.517174	0.735855	0.205707	1.07969	0.628939	0.476058	0.648725		0.654952	0.20897	0.0381525
2.7227		0.746239	0.425336	0.893285	0.81293	0.745702	0.764432	0.875967	0.67912	0.634397	0.614884	0.345482	0.765073	0.802144	0.659607	0.555257	0.715349	1.20638	0.411687	0.703756	0.996597	0.459381	0.487527	0.539965	0.550887	0.771718	0.189886	1.0806	0.633564	0.591447	0.713869		0.679082	0.210709	0.0384699
2.8411		0.777254	0.458794	0.910746	0.873015	0.7795	0.840258	0.882793	0.748611	0.601963	0.595748	0.382033	0.829273	0.84031	0.706338	0.557775	0.722276	1.32469	0.442317	0.762473	0.963476	0.497576	0.49132	0.5293	0.596821	0.761732	0.225209	1.08007	0.712003	0.673969	0.731874		0.709984	0.216473	0.0395223
2.9594		0.807779	0.472501	0.925709	0.932207	0.840074	0.880435	0.921512	0.704256	0.587742	0.601091	0.385759	0.848656	0.88441	0.693342	0.539286	0.695491	1.36281	0.501124	0.85516	0.965859	0.539141	0.486595	0.546043	0.665306	0.779189	0.251695	1.10606	0.739955	0.719404	0.710577		0.731639	0.222618	0.0406443
3.0778		0.842654	0.507987	0.887225	0.978013	0.881889	0.904979	0.943271	0.728334	0.622647	0.574978	0.38034	0.873857	0.899938	0.696264	0.564716	0.675566	1.39277	0.57177	0.905809	0.879183	0.544817	0.495281	0.576912	0.653019	0.802007	0.235948	1.11232	0.77107	0.820641	0.713835		0.747935	0.224972	0.041074
3.1962		0.858139	0.515497	0.94569	1.04103	0.908089	0.906989	0.996483	0.772353	0.647202	0.542292	0.404354	0.91411	0.91926	0.721505	0.583971	0.725042	1.40473	0.665635	0.938412	0.900454	0.564383	0.535456	0.583954	0.66057	0.798666	0.267159	1.12966	0.819412	0.883816	0.674408		0.774291	0.22794	0.0416159
3.3146		0.890857	0.518822	0.990242	1.12586	0.98155	0.991934	1.02646	0.843907	0.670079	0.553589	0.442294	0.942206	0.955172	0.724998	0.605314	0.718702	1.45074	0.71227	0.98898	0.911975	0.539557	0.543153	0.656798	0.698168	0.793494	0.268213	1.17354	0.822462	0.845174	0.668544		0.801835	0.240754	0.0439555
3.4329		0.896385	0.584451	1.01563	1.26751	0.995785	0.935769	1.09453	0.835742	0.705266	0.566541	0.479695	0.941532	1.00769	0.749271	0.627942	0.756237	1.46821	0.717863	1.04681	0.889076	0.53935	0.591114	0.718165	0.734407	0.835928	0.290901	1.13791	0.832554	0.917949	0.648694		0.82763	0.242434	0.0442622
3.5513		0.918992	0.593405	1.01237	1.42089	1.03433	1.0185	1.1454	0.778154	0.700297	0.566709	0.502689	1.00272	1.0162	0.733497	0.636532	0.753131	1.49386	0.794678	1.07638	0.911753	0.591899	0.603482	0.788732	0.762788	0.844743	0.322998	1.09191	0.827153	0.908107	0.634125		0.849547	0.252892	0.0461715
3.6697		0.896823	0.635011	1.03083	1.4578	1.11277	1.01999	1.13985	0.848502	0.676627	0.570993	0.578562	1.03202	1.00431	0.771655	0.693418	0.760714	1.50756	0.858918	1.11323	0.898312	0.556043	0.580971	0.903234	0.794277	0.94856	0.336731	1.15368	0.790785	0.968832	0.602133		0.874771	0.258489	0.0471934
3.7881		0.890807	0.673194	1.12577	1.51916	1.21053	0.977188	1.28496	0.87442	0.787723	0.593469	0.605118	1.00023	1.06934	0.789014	0.820746	0.819646	1.5544	0.934473	1.19409	0.888082	0.606457	0.587169	1.03245	0.780013	0.965524	0.35321	1.24779	0.812996	0.985622	0.580964		0.918819	0.274269	0.0500745
3.9064		0.86721	0.745881	1.17407	1.61164	1.34082	0.96986	1.38841	0.901396	0.711184	0.651678	0.677744	1.05155	1.06134	0.808067	0.93639	0.916289	1.52912	0.992858	1.29004	0.919009	0.642452	0.63908	1.09215	0.785435	0.967321	0.370802	1.26998	0.817147	0.982508	0.579685		0.956371	0.284819	0.0520006
4.0248		0.90185	0.829538	1.21675	1.61015	1.44322	0.935756	1.45513	0.949331	0.795889	0.729043	0.78114	1.10627	1.03691	0.825155	1.07621	1.01232	1.52645	1.13204	1.34614	0.906151	0.673793	0.645985	1.14305	0.813226	1.02869	0.431532	1.29029	0.87665	1.08685	0.563107		1.00562	0.283527	0.0517648
4.1432		0.884004	0.878906	1.26804	1.60218	1.5014	0.951437	1.56463	0.908597	0.752919	0.793729	0.868511	1.05917	1.09128	0.798379	1.23481	1.14175	1.54172	1.29271	1.3792	0.88364	0.723325	0.6513	1.17845	0.775822	1.05586	0.503478	1.35268	0.865935	1.03951	0.577806		1.03737	0.296577	0.0541474
4.2616		0.926415	0.833081	1.35709	1.6445	1.47718	0.915118	1.62157	0.963099	0.835063	0.933314	0.957678	1.05053	1.08688	0.7941	1.36985	1.24331	1.60173	1.37454	1.46053	0.889278	0.747341	0.738129	1.15761	0.76493	1.19184	0.56742	1.47336	0.927648	1.1014	0.615997		1.08735	0.305615	0.0557973
4.38		1.03287	0.970139	1.41528	1.64972	1.49047	0.925881	1.66734	0.930427	0.873221	1.12425	0.969872	1.07246	1.07202	0.876544	1.49665	1.40629	1.61062	1.45748	1.53527	0.923068	0.786818	0.734237	1.19841	0.773266	1.25004	0.606346	1.57776	0.917765	1.18493	0.619411		1.1383	0.316617	0.0578061
4.4983		1.08789	0.973687	1.54684	1.66017	1.51071	0.94903	1.71011	0.870202	0.8774	1.33748	0.98843	1.13017	1.03474	0.926248	1.5726	1.40605	1.665	1.54622	1.60437	0.884525	0.736719	0.786339	1.20773	0.765394	1.38625	0.667307	1.66188	0.91239	1.18892	0.623108		1.17393	0.340654	0.0621946
4.6167		1.13349	1.04679	1.5324	1.6269	1.6039	0.956195	1.7361	0.893488	0.881553	1.56883	1.01328	1.19683	1.0652	0.942191	1.66067	1.4571	1.70019	1.65772	1.63628	0.89293	0.763081	0.872267	1.2866	0.80185	1.46327	0.706884	1.69679	0.948407	1.17661	0.611838		1.21765	0.352524	0.0643617
4.7351		1.11822	1.09865	1.62727	1.63912	1.63039	0.976986	1.80974	0.910328	0.946579	1.71623	1.05686	1.22483	1.09034	0.992648	1.701	1.51385	1.73001	1.66527	1.68024	0.913128	0.752596	0.810937	1.27647	0.797178	1.52928	0.766238	1.7761	0.899573	1.16489	0.613491		1.24762	0.372615	0.0680298
4.8535		1.31652	1.16384	1.63028	1.69695	1.59083	0.981523	1.84871	0.956855	1.11317	1.88159	1.03254	1.29716	1.14454	1.02609	1.71409	1.52257	1.74601	1.74618	1.72025	0.860646	0.801058	0.865802	1.32254	0.791976	1.57667	0.781936	1.74545	0.915766	1.15957	0.643864		1.2865	0.376593	0.0687562
4.9718		1.35183	1.24028	1.68125	1.63175	1.59936	0.989672	1.86743	0.957314	1.26144	1.9969	1.06069	1.4126	1.15048	1.11926	1.76278	1.50562	1.76481	1.83455	1.70343	0.862328	0.865285	0.975246	1.43261	0.814753	1.63135	0.846023	1.78812	0.897482	1.11289	0.662727		1.32601	0.378425	0.0690907
5.0902		1.46159	1.28519	1.65997	1.61434	1.63529	1.02245	1.88297	0.966843	1.31494	2.08679	1.04656	1.45677	1.2178	1.19745	1.72266	1.54171	1.81057	1.76671	1.68319	0.942877	0.876107	1.05222	1.48733	0.828811	1.68858	0.89723	1.80937	0.906398	1.16251	0.779581		1.36016	0.365936	0.0668104
5.2086		1.53571	1.43094	1.73179	1.56499	1.61263	1.07468	1.88571	0.956726	1.40701	2.13236	1.02167	1.52914	1.23859	1.32086	1.74136	1.60171	1.82889	1.82082	1.65796	0.979819	0.863316	1.18464	1.63787	0.837902	1.70072	0.967352	1.80894	0.965532	1.17251	0.853027		1.40217	0.361541	0.066008
5.327		1.56905	1.55022	1.71357	1.57432	1.6512	1.13649	1.85108	1.02347	1.59006	2.15382	1.02402	1.61885	1.38935	1.41289	1.74393	1.68399	1.78329	1.83468	1.71555	0.996548	0.881345	1.3207	1.76528	0.8466	1.75715	1.03539	1.80482	1.03264	1.22309	1.00378		1.45624	0.347198	0.0633894
5.4454		1.62003	1.62384	1.70131	1.57065	1.61176	1.2385	1.90787	1.03475	1.70192	2.12288	1.06381	1.62824	1.50288	1.51985	1.7784	1.70574	1.79378	1.81708	1.71517	0.992755	0.886894	1.54882	1.81676	0.831655	1.80122	1.19854	1.80383	1.08457	1.24132	1.16489		1.50099	0.333471	0.0608832
5.5637		1.66044	1.70763	1.74005	1.50815	1.64169	1.38907	1.91154	1.09338	1.74103	2.1348	1.08413	1.66057	1.51554	1.62837	1.75004	1.72148	1.76839	1.86869	1.67034	1.04915	0.952753	1.62292	1.79942	0.852264	1.82453	1.30312	1.83169	1.18917	1.23696	1.26559		1.53743	0.315097	0.0575285
5.6821		1.74859	1.78081	1.73024	1.54572	1.60021	1.45992	1.90717	1.05847	1.81241	2.11016	1.11979	1.67987	1.62375	1.72039	1.78502	1.67846	1.74043	1.96743	1.65068	1.12056	1.01698	1.73993	1.81074	0.900638	1.80357	1.4236	1.82329	1.32678	1.28556	1.4772		1.58161	0.297812	0.0543728
5.8005		1.88173	1.90417	1.70548	1.58334	1.65924	1.57351	1.90091	1.08771	1.92312	2.1157	1.21094	1.72269	1.76387	1.72669	1.75043	1.66966	1.77788	2.02986	1.61307	1.25065	1.172	1.81065	1.86606	0.955069	1.82695	1.57755	1.8031	1.39086	1.33952	1.65235		1.64149	0.280268	0.0511697
5.9189		1.96649	1.94636	1.66443	1.56237	1.69792	1.75561	1.88648	1.15497	1.93194	2.11427	1.24355	1.7164	1.83888	1.72738	1.75169	1.65547	1.72003	2.00971	1.63585	1.25664	1.28887	1.95382	1.85224	1.03899	1.76703	1.69632	1.86948	1.47594	1.42911	1.78701		1.67984	0.263839	0.0481702
6.0372		1.93261	2.07941	1.5509	1.5213	1.66334	1.84754	1.8518	1.34087	1.95027	2.11348	1.27568	1.69896	1.9612	1.77208	1.83316	1.65358	1.709	2.01616	1.61813	1.39343	1.52859	2.02857	1.86174	1.09521	1.76487	1.8554	1.84041	1.63253	1.46642	1.85253		1.72364	0.243446	0.044447
6.1556		2.03673	2.04912	1.6305	1.47847	1.62112	1.84325	1.8666	1.48436	1.97747	2.10003	1.3782	1.70306	1.94944	1.81415	1.85214	1.63502	1.67692	2.04829	1.63488	1.54464	1.8323	2.07551	1.89519	1.13501	1.75966	2.00273	1.79852	1.81564	1.50727	1.83373		1.766	0.226719	0.041393
6.274		2.08457	2.01483	1.68831	1.55139	1.64852	1.9117	1.8887	1.59368	2.01361	2.12007	1.57204	1.7335	1.92345	1.80061	1.82718	1.72498	1.58581	2.03478	1.65877	1.6046	1.97582	2.08704	1.93008	1.20495	1.76728	2.06162	1.73509	1.93356	1.52351	1.86037		1.80201	0.210421	0.0384175
6.3924		2.08301	2.07052	1.61561	1.54327	1.65397	1.94916	1.92157	1.74166	2.07224	2.06228	1.77684	1.73502	1.84547	1.79968	1.91341	1.69137	1.47869	2.05088	1.65699	1.6456	2.15749	2.15724	1.94846	1.23637	1.76888	2.17154	1.72365	1.9463	1.53838	1.84881		1.82681	0.224384	0.0409668
6.5107		2.14978	2.0276	1.65054	1.48053	1.56126	1.91648	1.85972	1.89456	2.05607	2.06566	1.89346	1.72187	1.78473	1.82522	1.86756	1.72523	1.39483	2.03563	1.57997	1.66886	2.27981	2.25576	1.94603	1.29774	1.7398	2.23028	1.79245	2.00198	1.70548	1.91153		1.84401	0.24037	0.0438853
6.6291		2.12109	2.09277	1.60008	1.42853	1.64154	1.86169	1.82594	1.96832	2.08646	2.03409	2.0618	1.73112	1.64973	1.86653	1.8519	1.74859	1.31471	1.98831	1.61995	1.71285	2.19931	2.22981	1.91799	1.35178	1.70704	2.17186	1.75987	1.99716	1.8298	1.84698		1.84059	0.236519	0.0431823
6.7475		2.15716	2.07268	1.57259	1.39982	1.67295	1.89378	1.82879	2.01727	2.1375	1.98154	2.16682	1.75631	1.57314	1.91242	1.86093	1.68204	1.26319	1.99943	1.66161	1.74918	2.23015	2.26242	1.92184	1.5131	1.67776	2.16459	1.7093	1.99961	1.9196	1.79779		1.85184	0.246787	0.0450569
6.8659		2.16094	2.12394	1.54971	1.41932	1.72609	1.84639	1.80929	2.07447	2.22651	1.9703	2.23698	1.69243	1.51975	1.92209	1.8869	1.72764	1.2067	1.96487	1.64982	1.70203	2.19562	2.24885	1.93542	1.64208	1.70891	2.20757	1.68857	2.01263	1.97935	1.78692		1.86074	0.258959	0.0472792
6.9843		2.1796	2.03471	1.53593	1.3763	1.71606	1.79607	1.78672	2.06112	2.11802	1.92392	2.27198	1.69612	1.45864	1.97283	1.8865	1.63754	1.19572	1.99528	1.62678	1.77167	2.14785	2.34903	1.95472	1.75813	1.6477	2.21256	1.61782	2.05132	1.95658	1.82477		1.85207	0.268947	0.0491028
7.1026		2.25593	2.00762	1.51693	1.3879	1.69506	1.84878	1.76938	2.10075	2.09549	1.92695	2.30473	1.74505	1.41289	1.94414	1.93081	1.6797	1.23145	1.93548	1.67782	1.72256	2.21952	2.3805	1.92066	1.85586	1.62874	2.29377	1.63089	2.00925	2.04722	1.80031		1.86587	0.279212	0.050977
7.221		2.20431	2.09148	1.56829	1.38829	1.61239	1.82086	1.79788	2.10491	2.06382	1.89671	2.3402	1.72273	1.36808	1.96126	1.95887	1.59504	1.17139	1.98812	1.69361	1.74256	2.28209	2.42959	1.93891	1.90826	1.59024	2.32004	1.59252	2.09555	2.13933	1.74701		1.87115	0.304012	0.0555047
7.3394		2.12701	2.13199	1.59804	1.40987	1.5856	1.80515	1.71131	2.10437	2.16613	1.84482	2.33314	1.78716	1.31412	1.91314	1.94866	1.63325	1.06829	2.02774	1.73669	1.75082	2.19807	2.53132	1.96353	1.92249	1.56251	2.3179	1.61276	2.05441	2.21311	1.75761		1.87103	0.318858	0.0582152
7.4578		2.148	2.14448	1.6227	1.43782	1.63594	1.81587	1.63423	2.12919	2.17661	1.87206	2.35596	1.76613	1.27969	1.93105	1.96954	1.63413	1.01842	2.04694	1.75649	1.72654	2.2446	2.599	1.83823	2.02876	1.54255	2.35384	1.60461	2.04656	2.3039	1.84097		1.88349	0.339326	0.0619521
7.5761		2.13104	1.98849	1.60555	1.4013	1.56862	1.82335	1.66098	2.05543	2.103	1.87082	2.40247	1.7516	1.30521	1.94883	1.92852	1.66026	0.989806	2.05927	1.71155	1.75613	2.20711	2.57704	1.82711	2.11617	1.5313	2.40627	1.54371	2.0182	2.24643	1.94578		1.87138	0.340101	0.0620937
7.6945		2.11206	2.03696	1.61494	1.41345	1.58192	1.8185	1.62348	2.11854	2.18576	1.82911	2.3787	1.8018	1.29912	1.94735	1.92381	1.65622	0.968784	2.08044	1.67596	1.75571	2.23398	2.53479	1.88381	2.11799	1.5176	2.46675	1.45585	2.04024	2.28465	1.95327		1.87705	0.351895	0.064247
7.8129		2.05167	2.12226	1.55182	1.42352	1.58703	1.86286	1.57439	2.15955	2.0904	1.83202	2.39612	1.74925	1.28653	1.98141	1.89871	1.57738	0.994263	2.14115	1.6746	1.7376	2.31472	2.58837	1.87128	2.18601	1.41119	2.48933	1.40543	2.03375	2.33144	1.94448		1.87562	0.37387	0.068259
7.9313		2.03902	2.11905	1.54276	1.44777	1.51724	1.77143	1.6231	2.17005	2.0602	1.79796	2.4223	1.73642	1.37394	1.97677	1.90043	1.64362	1.01912	2.06314	1.60308	1.77306	2.25945	2.56159	1.86109	2.22649	1.4876	2.41471	1.33986	1.99791	2.26418	1.91391		1.86424	0.357338	0.0652407
8.0497		2.05273	1.9922	1.5495	1.3782	1.48841	1.72638	1.56547	2.1487	2.07709	1.74553	2.38849	1.70092	1.41011	1.96673	1.86837	1.57272	0.961517	2.04389	1.53315	1.74821	2.22586	2.44348	1.88252	2.26774	1.4641	2.46285	1.25755	2.05214	2.36626	1.90778		1.84162	0.371501	0.0678265
8.168		1.94816	2.00204	1.55645	1.39275	1.48515	1.74839	1.46334	2.11523	2.19154	1.6997	2.40439	1.71649	1.51754	2.00528	1.8397	1.52529	0.986388	1.9291	1.47093	1.71531	2.19151	2.31159	1.85702	2.25256	1.41775	2.53903	1.1377	2.07862	2.3721	1.83769		1.82362	0.37748	0.0689181
8.2864		1.83883	2.04131	1.55209	1.33447	1.43456	1.75659	1.39215	2.16788	2.02978	1.64439	2.3531	1.72469	1.66272	1.99689	1.77995	1.46525	0.974816	1.84534	1.45604	1.69153	2.24526	2.24426	1.83858	2.27293	1.36643	2.4729	1.067	2.0729	2.35799	1.8306		1.79704	0.380004	0.0693789
8.4048		1.84799	1.98132	1.51564	1.32915	1.37321	1.78341	1.36927	2.21037	2.07865	1.53237	2.31124	1.70278	1.85432	1.98626	1.74477	1.48207	0.968114	1.85331	1.38337	1.69939	2.24215	2.14901	1.80663	2.30109	1.34385	2.49896	1.00338	2.07493	2.4069	1.85937		1.78978	0.39406	0.0719452
8.5232		1.81978	1.91563	1.53065	1.32881	1.29451	1.6958	1.26068	2.14008	2.0177	1.45249	2.27676	1.74648	1.99113	2.05444	1.74025	1.40124	0.958927	1.78925	1.32885	1.71767	2.28736	2.00032	1.75278	2.38201	1.32002	2.49743	0.946304	1.99315	2.38105	1.90412		1.76419	0.407888	0.0744698
8.6415		1.74054	1.90039	1.46147	1.24216	1.21898	1.63293	1.19451	2.16235	1.92042	1.33924	2.2416	1.80015	2.04716	2.03417	1.70907	1.31598	0.896197	1.76877	1.2659	1.65013	2.30251	1.94758	1.73444	2.40142	1.30959	2.44305	0.887372	1.993	2.2632	1.93633		1.72535	0.425796	0.0777394
8.7599		1.58996	1.87122	1.45479	1.33222	1.15626	1.6363	1.09976	2.18247	1.92232	1.21891	2.19465	1.83959	2.04455	1.96629	1.64448	1.32307	0.884715	1.65411	1.29567	1.63009	2.16888	1.83311	1.73653	2.46836	1.28576	2.41879	0.905785	2.0271	2.20631	1.93485		1.69756	0.424705	0.0775401
8.8783		1.57185	1.82886	1.41542	1.2352	1.11163	1.56183	1.06587	2.13794	1.71578	1.08293	2.1473	1.79996	2.07457	1.9453	1.56854	1.21956	0.896358	1.53251	1.2655	1.61149	2.16134	1.64675	1.69807	2.48152	1.28339	2.36761	0.924095	2.01821	2.12533	2.05685		1.65172	0.431538	0.0787878
8.9967		1.50907	1.87054	1.3981	1.17036	1.03032	1.49378	0.964631	2.06076	1.69642	0.986476	2.14146	1.76995	2.06285	1.84279	1.48598	1.17327	0.893396	1.39988	1.23604	1.56503	2.18371	1.45331	1.56581	2.40013	1.29594	2.24948	0.851323	1.99067	2.1046	2.06953		1.59719	0.44021	0.0803711
9.115		1.50653	1.79376	1.33072	1.12277	0.951119	1.44556	0.888719	1.99312	1.61153	0.873709	2.12284	1.70184	2.03355	1.74246	1.41425	1.18925	0.970376	1.34082	1.24694	1.51513	2.07579	1.3928	1.53834	2.43447	1.29158	2.22401	0.75554	1.86052	1.85672	2.05226		1.54257	0.434995	0.0794189
9.2334		1.40764	1.69291	1.29121	1.07757	0.862152	1.36689	0.821364	2.0064	1.66744	0.81655	2.06417	1.64251	2.00131	1.66682	1.37755	1.10256	1.06672	1.17063	1.28371	1.54499	2.1102	1.31804	1.46232	2.34415	1.27118	2.13954	0.671677	1.75404	1.76287	2.02241		1.49292	0.436355	0.0796671
9.3518		1.27693	1.61142	1.19038	1.03764	0.790833	1.24982	0.765008	1.91113	1.48263	0.682642	2.00533	1.60592	1.86368	1.56651	1.2923	1.06335	1.11226	1.03816	1.25616	1.49568	2.13957	1.20993	1.39913	2.28928	1.30195	2.04626	0.629557	1.64301	1.57007	1.84651		1.41243	0.428647	0.0782599
9.4702		1.14661	1.53381	1.13668	0.964865	0.723707	1.21478	0.71511	1.74551	1.37763	0.589749	1.91565	1.47347	1.77925	1.51303	1.12397	0.986024	1.18992	0.921967	1.19044	1.42798	2.04923	1.00861	1.2842	2.18978	1.26164	1.97299	0.615864	1.42698	1.4018	1.73363		1.3205	0.415024	0.0757727
9.5886		1.07268	1.543	1.0673	0.923837	0.694718	1.1228	0.641911	1.81796	1.33073	0.473941	1.79843	1.36112	1.6171	1.38652	1.0501	1.02127	1.21693	0.805534	1.09561	1.34082	1.90983	0.884833	1.15064	1.97366	1.19751	1.83017	0.607403	1.33334	1.34252	1.63265		1.2415	0.395245	0.0721615
9.7069		0.938338	1.4516	1.00734	0.83201	0.637193	0.972513	0.633089	1.6917	1.19267	0.414037	1.73517	1.23309	1.36599	1.29761	0.932083	0.983083	1.23811	0.655936	0.957068	1.28044	1.74936	0.815181	1.03991	1.83664	1.0544	1.68288	0.587281	1.2243	1.16908	1.51231		1.13735	0.372024	0.0679219
9.8253		0.817063	1.25556	0.95054	0.777249	0.595681	0.969135	0.575627	1.60418	1.07589	0.349951	1.60724	1.11935	1.17522	1.16191	0.815155	0.938996	1.29736	0.546833	0.868644	1.20221	1.61538	0.788765	0.887501	1.72076	0.899519	1.58002	0.56637	1.116	1.01816	1.28313		1.03931	0.349095	0.0637358
9.9437		0.691757	1.04971	0.839458	0.759407	0.554769	0.934012	0.511658	1.52727	0.952037	0.345277	1.4914	1.02589	1.01976	1.05726	0.777313	0.907564	1.3142	0.46679	0.787453	1.1404	1.43941	0.711596	0.791317	1.54923	0.790937	1.37865	0.526165	0.972495	0.847575	1.12554		0.942876	0.319268	0.0582902
10.0621		0.657479	0.903011	0.836493	0.69358	0.502887	0.831078	0.469622	1.3783	0.818056	0.360413	1.34427	0.90666	0.794415	0.933712	0.705121	0.785069	1.17624	0.392604	0.71583	1.06308	1.2202	0.682203	0.733961	1.32041	0.657172	1.19574	0.498482	0.879191	0.686224	0.946794		0.836276	0.272236	0.0497032

## Sheet: 2h Norm Orco profile in Control
Normalized plot profiles of Endo-Orco:GFP in WT background at 2 hours AE
Distance		L1	L2	L3	L4	L5	L6	L7	L8	L9	L10	L11	L12	L13	L14	L15	L16	L17	L18	L19	L20	L21	L22		Average	SD	SEM
0		0.145915	0.286632	0.215758	0.348087	0.158689	0.36628	0.0750505	0.249316	0.20133	0.344469	0.26742	0.438709	0.218841	0.39173	0.146319	0.1463	0.319095	0.098736	0.316692	0.378618	0.26445	0.451031		0.264976	0.106502	0.0227063
0.1184		0.144875	0.297524	0.241901	0.387946	0.156189	0.380967	0.0733266	0.237073	0.186892	0.366915	0.282127	0.486312	0.251104	0.368362	0.252156	0.162218	0.315321	0.0905381	0.324822	0.401371	0.278814	0.483614		0.280471	0.112648	0.0240167
0.2368		0.167192	0.31033	0.284649	0.366092	0.19607	0.394075	0.0802388	0.246865	0.176868	0.397849	0.271068	0.508028	0.267683	0.392437	0.274001	0.181585	0.345369	0.0938419	0.306067	0.432068	0.290768	0.501135		0.29474	0.11446	0.024403
0.3551		0.190248	0.34393	0.34044	0.411292	0.220737	0.418392	0.079492	0.246671	0.191657	0.419719	0.283793	0.485673	0.327586	0.400752	0.284204	0.190216	0.365843	0.0888474	0.299627	0.467004	0.287591	0.519822		0.311979	0.117921	0.0251407
0.4735		0.197331	0.354896	0.371634	0.456563	0.2616	0.442464	0.0889683	0.249768	0.177361	0.467702	0.306098	0.484077	0.370032	0.39752	0.284845	0.214618	0.387815	0.0883769	0.299341	0.482819	0.313029	0.535667		0.328751	0.123305	0.0262886
0.5919		0.221537	0.363744	0.405642	0.460081	0.326639	0.452296	0.101809	0.218314	0.180991	0.494141	0.307587	0.515039	0.392029	0.419691	0.300571	0.239136	0.427615	0.103319	0.289392	0.497546	0.319464	0.59355		0.346824	0.130373	0.0277956
0.7103		0.24444	0.39639	0.450235	0.492058	0.339335	0.495146	0.0952513	0.22787	0.179971	0.536962	0.327832	0.543785	0.444392	0.445783	0.309701	0.254161	0.449851	0.114629	0.304379	0.491187	0.352403	0.589996		0.367534	0.137104	0.0292306
0.8286		0.262188	0.449018	0.498098	0.496226	0.396716	0.531121	0.0941553	0.246799	0.186113	0.556771	0.332985	0.570415	0.508417	0.470332	0.351618	0.271011	0.509427	0.122371	0.324724	0.493535	0.366276	0.611388		0.393168	0.14496	0.0309055
0.947		0.280471	0.48252	0.566902	0.587904	0.447712	0.550133	0.0978009	0.272649	0.21069	0.548178	0.349745	0.599082	0.546696	0.470122	0.361465	0.307905	0.541797	0.116712	0.314436	0.496576	0.369548	0.649987		0.416774	0.154804	0.0330043
1.0654		0.309824	0.508524	0.605377	0.626332	0.497803	0.565493	0.120612	0.280938	0.240368	0.586479	0.384178	0.620384	0.600271	0.520282	0.380444	0.328593	0.549894	0.129777	0.336122	0.488616	0.40331	0.68356		0.443963	0.15911	0.0339225
1.1838		0.347885	0.501599	0.619693	0.576702	0.563802	0.625115	0.131157	0.28914	0.258587	0.585755	0.370019	0.636665	0.602618	0.579702	0.410669	0.364071	0.583011	0.137986	0.3425	0.493335	0.40058	0.693249		0.45972	0.159895	0.0340897
1.3021		0.367754	0.52827	0.659031	0.684823	0.580606	0.642569	0.157188	0.312358	0.287633	0.603116	0.393449	0.659763	0.66399	0.586084	0.46541	0.367213	0.643356	0.16263	0.404551	0.504434	0.4309	0.686433		0.490525	0.16294	0.034739
1.4205		0.374585	0.579097	0.694699	0.66506	0.623071	0.694813	0.174086	0.307343	0.309926	0.641341	0.405662	0.650381	0.689088	0.603988	0.491522	0.39372	0.666549	0.189799	0.411685	0.562555	0.439383	0.698411		0.512126	0.165778	0.035344
1.5389		0.413541	0.617907	0.744392	0.733662	0.648242	0.692082	0.19015	0.329302	0.378637	0.676405	0.45983	0.672396	0.732052	0.671086	0.516716	0.436041	0.709856	0.204246	0.411318	0.565781	0.47516	0.716161		0.545226	0.169281	0.0360909
1.6573		0.441288	0.649328	0.778946	0.817775	0.692843	0.685955	0.215148	0.323336	0.385412	0.699023	0.451739	0.691229	0.753748	0.694058	0.519647	0.443173	0.693073	0.221221	0.437634	0.590719	0.473913	0.724284		0.562886	0.175428	0.0374015
1.7757		0.455934	0.677601	0.781653	0.822857	0.731747	0.723555	0.276478	0.385977	0.395326	0.729234	0.508576	0.716221	0.775502	0.769648	0.543034	0.451402	0.691828	0.229687	0.482089	0.598289	0.493173	0.724247		0.589275	0.170786	0.0364116
1.894		0.485853	0.621133	0.795235	0.877783	0.763433	0.744729	0.325245	0.43123	0.424417	0.736391	0.528947	0.722277	0.793327	0.818078	0.601562	0.467318	0.731487	0.280146	0.521829	0.650076	0.526215	0.74047		0.617599	0.164998	0.0351776
2.0124		0.5023	0.634036	0.762635	0.888141	0.768777	0.745334	0.392229	0.448917	0.485926	0.766729	0.537736	0.758504	0.810137	0.836875	0.63246	0.482142	0.738184	0.335915	0.543037	0.633263	0.512102	0.684319		0.631804	0.151743	0.0323518
2.1308		0.525784	0.677373	0.807652	0.857899	0.820731	0.782205	0.442033	0.497842	0.544398	0.762988	0.563325	0.718918	0.807961	0.898222	0.672375	0.518116	0.73594	0.390746	0.573872	0.616953	0.548856	0.686213		0.656837	0.139793	0.0298039
2.2492		0.556181	0.624007	0.807416	0.85435	0.790399	0.799438	0.481857	0.526391	0.553523	0.741144	0.550082	0.709078	0.836978	0.880871	0.685486	0.527568	0.775953	0.461145	0.588216	0.662173	0.537151	0.66413		0.664252	0.128129	0.0273171
2.3675		0.571374	0.620055	0.806597	0.933495	0.84748	0.779536	0.511727	0.608934	0.603579	0.754346	0.559042	0.714143	0.852588	0.840533	0.638624	0.561826	0.792666	0.492528	0.641447	0.643432	0.535227	0.71735		0.683024	0.12399	0.0264347
2.4859		0.629623	0.673736	0.828278	0.85734	0.852185	0.76942	0.53572	0.677558	0.619013	0.752991	0.601085	0.7676	0.861115	0.929826	0.658757	0.6196	0.756509	0.528868	0.716018	0.657962	0.534449	0.736486		0.707461	0.111805	0.0238368
2.6043		0.68175	0.691984	0.798817	0.877876	0.869921	0.779652	0.544951	0.747153	0.693564	0.750585	0.584496	0.8158	0.858065	0.897946	0.700814	0.649305	0.759718	0.546254	0.8104	0.674241	0.565343	0.753407		0.729638	0.104683	0.0223185
2.7227		0.726054	0.724067	0.834758	0.836928	0.902408	0.806726	0.520917	0.744077	0.750783	0.742741	0.578075	0.804295	0.884192	0.895074	0.632885	0.678107	0.781252	0.560869	0.824587	0.672508	0.574416	0.79341		0.739506	0.109555	0.0233572
2.8411		0.729066	0.759076	0.878235	0.817444	0.88871	0.814323	0.532946	0.76614	0.818781	0.754554	0.605166	0.850906	0.945487	0.876903	0.643806	0.665507	0.803883	0.549863	0.856003	0.6839	0.5709	0.850848		0.757384	0.116877	0.0249182
2.9594		0.694623	0.803574	0.893859	0.785413	0.93306	0.841939	0.592288	0.775051	0.848683	0.734031	0.613628	0.882959	0.945035	0.867877	0.695663	0.665434	0.829217	0.542522	0.810963	0.669295	0.558596	0.959625		0.770152	0.123372	0.026303
3.0778		0.686801	0.851686	0.871442	0.796057	0.983082	0.812389	0.604069	0.800923	0.881453	0.75414	0.612652	0.992332	0.930998	0.830593	0.714673	0.67088	0.861468	0.582042	0.801339	0.699123	0.619606	1.05729		0.791592	0.130417	0.027805
3.1962		0.693383	0.886251	0.873059	0.832566	0.97487	0.79323	0.652737	0.830291	0.812668	0.742252	0.61835	1.07018	0.925422	0.8416	0.748937	0.630303	0.8332	0.623848	0.7672	0.682842	0.641479	1.16169		0.801653	0.141359	0.0301379
3.3146		0.671329	0.990351	0.930346	0.826869	0.935856	0.853008	0.728382	0.869581	0.827916	0.737226	0.637758	1.16352	0.977186	0.88393	0.777568	0.640488	0.837277	0.633803	0.747855	0.720768	0.625256	1.21508		0.828698	0.158406	0.0337722
3.4329		0.679355	1.08052	0.959164	0.834556	0.985131	0.821056	0.773904	0.878698	0.780736	0.735873	0.652375	1.18903	0.995355	0.888202	0.828385	0.68308	0.889551	0.715959	0.75362	0.753993	0.675736	1.3004		0.857031	0.16693	0.0355895
3.5513		0.723527	1.15366	1.02917	0.86681	0.992484	0.819246	0.837057	0.837279	0.760384	0.770196	0.66857	1.31728	1.05989	0.882122	0.871175	0.709681	0.853546	0.764501	0.801389	0.791728	0.679572	1.41827		0.891252	0.193141	0.0411778
3.6697		0.763672	1.17156	1.08505	0.910349	1.0255	0.816661	0.887084	0.885713	0.797749	0.765458	0.700686	1.43054	1.1122	0.911534	0.912076	0.694928	0.868907	0.819581	0.746169	0.808506	0.709535	1.47178		0.922511	0.210886	0.0449609
3.7881		0.763427	1.1741	1.07621	0.914576	1.10037	0.877528	0.93955	0.915993	0.806137	0.802887	0.727186	1.48137	1.07965	0.976549	1.01358	0.725832	0.885873	0.883525	0.770871	0.835736	0.719117	1.54859		0.955394	0.217647	0.0464025
3.9064		0.789098	1.20214	1.1333	0.892585	1.08891	0.87607	1.03009	0.908837	0.778064	0.836702	0.751408	1.58895	1.13751	0.982645	1.10657	0.75742	0.932526	0.919512	0.787746	0.921435	0.753685	1.58408		0.989058	0.231847	0.0494299
4.0248		0.816426	1.21623	1.2146	0.911967	1.10149	0.862887	1.13808	0.916186	0.796531	0.876795	0.792127	1.58618	1.196	0.975016	1.17304	0.761403	0.931115	0.993788	0.812928	0.939517	0.826972	1.53636		1.01707	0.224965	0.0479626
4.1432		0.846722	1.2561	1.26651	0.947798	1.15757	0.905258	1.27062	0.973027	0.82651	0.912513	0.823682	1.58278	1.2211	0.989655	1.18661	0.758237	0.914944	1.09773	0.813203	1.01755	0.848445	1.50835		1.05113	0.223321	0.0476123
4.2616		0.814645	1.25905	1.34371	0.999686	1.15819	0.961803	1.37048	1.01631	0.845947	0.981642	0.888598	1.50446	1.30421	0.984398	1.19034	0.826864	0.961901	1.21676	0.837392	1.10898	0.873718	1.52791		1.08986	0.217139	0.0462943
4.38		0.86752	1.26908	1.39621	1.06382	1.19933	1.02297	1.50212	1.05081	0.825673	1.02554	0.938652	1.59246	1.36176	1.02732	1.21057	0.814199	1.04212	1.34947	0.8838	1.20711	0.935938	1.57201		1.14357	0.23359	0.0498016
4.4983		0.88673	1.27102	1.39732	1.12698	1.26626	1.11083	1.5674	1.10978	0.875822	1.10606	1.02635	1.60499	1.38527	1.09985	1.23356	0.833047	1.12085	1.45166	0.944022	1.26319	1.04477	1.57845		1.19565	0.223318	0.0476115
4.6167		0.902313	1.31264	1.4404	1.18532	1.3203	1.13949	1.57526	1.1832	0.923919	1.19464	1.13931	1.62298	1.43319	1.13808	1.26432	0.852615	1.23495	1.5761	1.04556	1.34747	1.14821	1.54694		1.25124	0.214686	0.0457713
4.7351		0.90027	1.35063	1.41776	1.30389	1.35776	1.1984	1.64182	1.26513	0.988263	1.26844	1.24503	1.58749	1.4415	1.1761	1.27515	0.873172	1.28902	1.58817	1.14175	1.40773	1.2611	1.52063		1.29542	0.199943	0.0426281
4.8535		0.919459	1.3812	1.48591	1.43724	1.3727	1.27117	1.6713	1.43665	1.10516	1.31415	1.41158	1.53775	1.48293	1.29417	1.27438	0.882381	1.34901	1.61143	1.23855	1.46036	1.42126	1.48152		1.35638	0.189469	0.0403949
4.9718		0.915602	1.42491	1.50888	1.47453	1.44078	1.34313	1.74732	1.53638	1.18386	1.36554	1.5916	1.57862	1.52795	1.38455	1.27973	0.922641	1.41036	1.67792	1.35081	1.50108	1.54934	1.47573		1.41778	0.200377	0.0427205
5.0902		0.943624	1.45701	1.54519	1.53757	1.47596	1.4036	1.80424	1.59904	1.31049	1.43287	1.67349	1.5068	1.55957	1.43385	1.31538	0.956866	1.49073	1.69954	1.45826	1.54737	1.6756	1.42469		1.46599	0.201089	0.0428724
5.2086		0.943768	1.486	1.51795	1.5897	1.52995	1.46121	1.80617	1.67408	1.41601	1.45775	1.79708	1.51504	1.55047	1.5095	1.36003	1.0237	1.53189	1.78548	1.56098	1.5424	1.75905	1.45978		1.51264	0.207152	0.0441649
5.327		1.01757	1.46856	1.49516	1.616	1.55102	1.5462	1.80749	1.68674	1.52897	1.53201	1.81592	1.50448	1.5116	1.52285	1.39347	1.09492	1.58509	1.81453	1.5852	1.57284	1.81106	1.47104		1.5424	0.194928	0.0415587
5.4454		1.07788	1.52339	1.50831	1.62398	1.53829	1.5926	1.86314	1.74084	1.64237	1.4864	1.87209	1.54604	1.52397	1.57231	1.43743	1.1692	1.63334	1.80261	1.60816	1.61349	1.83973	1.46518		1.5764	0.190263	0.0405642
5.5637		1.11647	1.53424	1.45985	1.61419	1.49821	1.63105	1.90484	1.75561	1.66064	1.52018	1.83949	1.52547	1.48789	1.57073	1.46539	1.22945	1.6703	1.82853	1.67881	1.59044	1.82536	1.47938		1.58575	0.184955	0.0394325
5.6821		1.15771	1.546	1.48324	1.68403	1.52043	1.63522	2.00753	1.76103	1.70454	1.56877	1.83034	1.57488	1.49111	1.58282	1.50187	1.44785	1.65668	1.8874	1.66302	1.60003	1.7989	1.4562		1.61635	0.174965	0.0373026
5.8005		1.32313	1.57513	1.49351	1.69104	1.45618	1.67513	2.05011	1.85094	1.7554	1.54545	1.84494	1.54446	1.51886	1.61392	1.47877	1.61259	1.64198	1.91901	1.63255	1.62893	1.79226	1.43798		1.6401	0.169745	0.0361897
5.9189		1.4865	1.66112	1.52012	1.66387	1.51892	1.68974	2.06103	1.89672	1.72144	1.53506	1.86796	1.52858	1.51436	1.66447	1.54122	1.79809	1.68962	2.0265	1.6388	1.61406	1.8339	1.46441		1.67893	0.167877	0.0357914
6.0372		1.62594	1.61483	1.60122	1.72787	1.51766	1.68268	2.06723	1.8918	1.6888	1.56673	1.84583	1.56247	1.6097	1.58845	1.54462	1.91552	1.7029	2.02548	1.64917	1.64092	1.81167	1.46139		1.6974	0.159402	0.0339846
6.1556		1.77999	1.5915	1.63068	1.66884	1.564	1.68444	2.08944	1.9362	1.71723	1.53582	1.88519	1.55278	1.62645	1.68117	1.55718	1.97295	1.6494	2.01776	1.62434	1.62427	1.81941	1.43858		1.71125	0.169065	0.0360448
6.274		1.90249	1.55517	1.60373	1.75602	1.64565	1.69292	2.14512	1.93188	1.72036	1.56444	1.90411	1.52116	1.62741	1.61727	1.59436	2.00018	1.64878	2.03717	1.61894	1.68723	1.87028	1.47573		1.73275	0.180133	0.0384044
6.3924		1.88452	1.55455	1.65778	1.73698	1.65153	1.69939	2.12891	1.9238	1.69484	1.54525	1.95775	1.55403	1.63757	1.69735	1.68141	2.06413	1.68681	2.05983	1.62852	1.69002	1.90582	1.50576		1.75212	0.178186	0.0379894
6.5107		1.97886	1.56039	1.62057	1.71984	1.62387	1.72098	2.07635	1.92481	1.68131	1.61302	1.9981	1.5744	1.62186	1.67693	1.63595	2.10737	1.69961	2.09956	1.62714	1.76478	1.94144	1.49217		1.76179	0.188084	0.0400996
6.6291		2.06537	1.52429	1.68633	1.66767	1.69615	1.67334	2.06609	1.85431	1.6867	1.61208	1.91175	1.55503	1.68425	1.68067	1.6182	2.06874	1.7124	2.06041	1.63661	1.79517	1.90277	1.49294		1.75688	0.178013	0.0379525
6.7475		2.00445	1.54789	1.72737	1.62564	1.65905	1.69313	2.09069	1.83621	1.69136	1.66353	1.9298	1.56318	1.7056	1.65968	1.57797	2.17321	1.66652	2.01092	1.60401	1.84459	1.89103	1.48606		1.75691	0.184313	0.0392956
6.8659		2.07754	1.5782	1.74194	1.63901	1.7261	1.66723	2.10802	1.7923	1.6897	1.71409	1.93122	1.51682	1.69972	1.63606	1.58356	2.15353	1.68576	2.01269	1.62704	1.75091	1.90013	1.42435		1.75709	0.190752	0.0406685
6.9843		2.1059	1.56106	1.70221	1.61135	1.74958	1.65811	2.06449	1.86661	1.67109	1.7272	1.88123	1.47698	1.67296	1.60052	1.5901	2.20924	1.67842	2.05382	1.59548	1.80145	1.88416	1.42124		1.75378	0.204249	0.0435461
7.1026		2.13297	1.60204	1.69103	1.62177	1.74017	1.60665	2.03021	1.90433	1.69075	1.70865	1.86189	1.44473	1.67301	1.63835	1.55744	2.23679	1.6562	2.02951	1.6039	1.77796	1.85229	1.41356		1.74883	0.207529	0.0442454
7.221		2.23971	1.63188	1.66035	1.65546	1.70792	1.63126	2.05192	1.87795	1.63514	1.72037	1.87488	1.46075	1.63984	1.61197	1.58234	2.16561	1.57034	1.9874	1.62384	1.7226	1.85376	1.42946		1.74249	0.208575	0.0444683
7.3394		2.18452	1.64031	1.69631	1.51906	1.69954	1.64457	1.9741	1.90444	1.65782	1.71211	1.88608	1.45029	1.68238	1.60668	1.6125	2.18211	1.62075	1.9814	1.57823	1.79374	1.85079	1.40599		1.74017	0.204701	0.0436424
7.4578		2.20332	1.65299	1.63557	1.56355	1.68303	1.65484	2.00249	1.89377	1.6568	1.67713	1.80886	1.40214	1.61066	1.56899	1.60373	2.11444	1.63646	1.95272	1.58851	1.76164	1.80888	1.42839		1.72313	0.199637	0.0425628
7.5761		2.17609	1.67686	1.60644	1.49793	1.71796	1.63694	1.97687	1.92912	1.63439	1.71788	1.78465	1.42064	1.57203	1.61461	1.64957	2.09647	1.60929	1.92518	1.58928	1.74119	1.78121	1.34738		1.71373	0.200357	0.0427162
7.6945		2.11998	1.71913	1.56753	1.48015	1.61842	1.66003	1.97678	1.92354	1.62798	1.71215	1.7631	1.33643	1.53184	1.56389	1.67354	2.03801	1.62849	1.93394	1.61772	1.78758	1.78761	1.37211		1.70182	0.198873	0.0423998
7.8129		2.08451	1.70667	1.49256	1.44559	1.62527	1.65602	1.87628	1.93022	1.62641	1.68233	1.68754	1.35477	1.46149	1.53898	1.68882	2.00295	1.63243	1.95299	1.6764	1.78452	1.71206	1.43951		1.68447	0.189016	0.0402983
7.9313		2.10005	1.74151	1.48306	1.46462	1.56065	1.6152	1.8602	1.96252	1.67451	1.73438	1.65823	1.41733	1.42445	1.44288	1.7005	1.9297	1.6068	1.89368	1.74035	1.75956	1.65091	1.47934		1.67729	0.185232	0.0394915
8.0497		1.9978	1.73346	1.46484	1.44695	1.48216	1.6283	1.85998	1.93051	1.73966	1.7664	1.64669	1.42793	1.44011	1.48289	1.73177	1.94259	1.58798	1.8164	1.74225	1.78742	1.65888	1.47952		1.67248	0.174122	0.037123
8.168		1.98517	1.71607	1.4633	1.42227	1.49472	1.59618	1.72432	1.95118	1.78947	1.74604	1.58053	1.41941	1.43666	1.49214	1.77183	1.90149	1.55672	1.84949	1.73263	1.73733	1.59883	1.49435		1.65728	0.171953	0.0366605
8.2864		1.9814	1.65882	1.48199	1.47152	1.47212	1.5675	1.71309	1.89847	1.77266	1.75199	1.53234	1.39434	1.4579	1.46519	1.76393	1.83693	1.5471	1.77442	1.72352	1.71096	1.56152	1.46919		1.63668	0.160906	0.0343052
8.4048		1.89719	1.61019	1.44277	1.42573	1.48675	1.57032	1.63672	1.89671	1.77996	1.7245	1.55031	1.36508	1.43441	1.47032	1.79759	1.80444	1.52166	1.73418	1.70773	1.73502	1.57465	1.40611		1.61693	0.159991	0.0341103
8.5232		1.85596	1.63018	1.4593	1.52197	1.48477	1.52885	1.54629	1.82786	1.76442	1.69632	1.56587	1.30098	1.44464	1.44437	1.79796	1.78478	1.48893	1.69804	1.64405	1.66524	1.60648	1.38062		1.59718	0.149267	0.0318238
8.6415		1.83107	1.62173	1.46988	1.5028	1.47363	1.55171	1.53553	1.76054	1.74486	1.72087	1.55667	1.27049	1.44239	1.52388	1.77807	1.78848	1.4747	1.61731	1.69949	1.6267	1.5796	1.33374		1.58655	0.145592	0.0310403
8.7599		1.81896	1.56016	1.49231	1.45497	1.48882	1.57026	1.50784	1.6948	1.68678	1.6431	1.52712	1.2229	1.47558	1.48959	1.72327	1.7249	1.49922	1.56205	1.69291	1.51486	1.55728	1.32003		1.5558	0.13365	0.0284943
8.8783		1.76193	1.47606	1.4321	1.45296	1.49985	1.5162	1.44383	1.59976	1.7528	1.6062	1.50845	1.19618	1.41837	1.46206	1.66754	1.65866	1.44815	1.56238	1.66776	1.417	1.54585	1.2676		1.51644	0.136526	0.0291074
8.9967		1.67425	1.37979	1.36915	1.38174	1.52497	1.50794	1.37476	1.50327	1.72083	1.49541	1.46085	1.15884	1.34075	1.44388	1.68082	1.68481	1.44344	1.51717	1.62311	1.31979	1.50672	1.1576		1.46681	0.150537	0.0320945
9.115		1.69986	1.30529	1.32264	1.3838	1.41934	1.51286	1.28917	1.4496	1.68846	1.39453	1.43384	1.04289	1.3216	1.39355	1.68215	1.64375	1.44622	1.45976	1.64068	1.23902	1.48104	1.10194		1.42509	0.173365	0.0369616
9.2334		1.64666	1.2357	1.23859	1.35679	1.36411	1.51985	1.20835	1.28814	1.65581	1.31196	1.40852	1.00431	1.22712	1.33078	1.61735	1.64958	1.46018	1.36338	1.6755	1.24595	1.43577	1.01231		1.3753	0.190389	0.0405911
9.3518		1.64635	1.13118	1.15945	1.2863	1.3119	1.47036	1.1064	1.2086	1.7016	1.23152	1.4161	0.92806	1.1349	1.36049	1.55386	1.57504	1.44494	1.29981	1.66724	1.24632	1.41009	0.97457		1.33023	0.212012	0.045201
9.4702		1.57373	1.08977	1.06044	1.27801	1.23135	1.39053	0.974756	1.09887	1.70456	1.24856	1.41353	0.902154	1.07728	1.30387	1.45771	1.45504	1.37524	1.19998	1.65516	1.20258	1.43319	0.915978		1.27465	0.221002	0.0471178
9.5886		1.42851	1.02568	1.01798	1.20979	1.13639	1.29353	0.898576	0.961899	1.71312	1.23196	1.33871	0.856825	0.998483	1.24565	1.37945	1.4789	1.30359	1.06082	1.63589	1.1084	1.36426	0.853083		1.20643	0.234045	0.0498987
9.7069		1.42438	1.03939	0.956106	1.11647	1.06614	1.18882	0.828052	0.840282	1.69816	1.19174	1.30264	0.801767	0.965692	1.20613	1.31462	1.32332	1.21579	0.94861	1.62338	1.00182	1.29693	0.865951		1.14619	0.240103	0.0511901
9.8253		1.29325	1.0395	0.861664	1.0213	1.00446	1.03146	0.721272	0.739396	1.68258	1.09134	1.21315	0.833878	0.849292	1.17084	1.21852	1.31086	1.12136	0.886052	1.52199	0.918025	1.23495	0.823647		1.07222	0.240813	0.0513416
9.9437		1.24247	1.01476	0.752652	0.883717	0.902482	0.866656	0.612471	0.627943	1.64113	0.983855	1.12553	0.764714	0.766532	1.07823	1.17452	1.26926	0.93383	0.790432	1.47673	0.86189	1.14483	0.780156		0.986127	0.2572	0.0548352
10.0621		1.21454	0.912403	0.673653	0.770108	0.824505	0.760661	0.505151	0.541017	1.5623	0.895233	1.04092	0.74773	0.673159	0.948222	1.12457	1.1113	0.839729	0.661292	1.37796	0.806608	1.0391	0.784746		0.900678	0.255669	0.0545088

## Sheet: 3h Norm Orco profile in Control
Normalized plot profiles of Endo-Orco:GFP in WT background at 3 hours AE
Distance		L1	L2	L3	L4	L5	L6	L7	L8	L9	L10	L11	L12	L13	L14	L15	L16	L17	L18		Average	SD	SEM
0		0.221034	0.253188	0.294208	0.458907	0.307424	0.225319	0.256562	0.472611	0.355568	0.267391	0.350955	0.619266	0.395337	0.180454	0.298404	0.137797	0.28407	0.109927		0.304912	0.121414	0.0286175
0.1184		0.260812	0.285278	0.277094	0.536944	0.327933	0.253174	0.237407	0.510527	0.3548	0.307365	0.389185	0.673801	0.408744	0.216133	0.364452	0.13059	0.345146	0.139714		0.334394	0.133025	0.0313542
0.2368		0.307478	0.306702	0.293169	0.580221	0.364414	0.23158	0.230676	0.544245	0.352772	0.343059	0.452932	0.717578	0.443292	0.239297	0.356712	0.151282	0.429676	0.181258		0.362575	0.142273	0.033534
0.3551		0.343937	0.332351	0.302664	0.58853	0.397768	0.247263	0.300988	0.615639	0.367696	0.355827	0.52877	0.730256	0.458272	0.230069	0.415852	0.159991	0.512184	0.260342		0.397133	0.145886	0.0343857
0.4735		0.398617	0.366844	0.306014	0.614079	0.407494	0.256985	0.3329	0.607189	0.391817	0.387466	0.666246	0.781111	0.450598	0.222801	0.42351	0.172761	0.541942	0.328644		0.42539	0.15632	0.0368449
0.5919		0.459005	0.371512	0.325774	0.59629	0.423195	0.251006	0.437042	0.596707	0.43958	0.400989	0.752694	0.783626	0.471416	0.239537	0.411556	0.168006	0.611305	0.434615		0.454103	0.160248	0.0377707
0.7103		0.503269	0.420182	0.345397	0.578106	0.45434	0.268793	0.450252	0.642772	0.476762	0.384929	0.811934	0.774464	0.500764	0.209052	0.421245	0.190561	0.686629	0.531522		0.48061	0.169454	0.0399406
0.8286		0.613343	0.437388	0.374969	0.57349	0.446952	0.272499	0.496746	0.655505	0.51839	0.414794	0.896467	0.769588	0.507825	0.220685	0.433812	0.22037	0.713379	0.653592		0.512211	0.179678	0.0423505
0.947		0.66534	0.488487	0.380773	0.570666	0.453025	0.265535	0.490923	0.676051	0.566673	0.399477	0.987838	0.746934	0.530384	0.243213	0.475284	0.217309	0.764833	0.753246		0.537555	0.197866	0.0466375
1.0654		0.734599	0.508261	0.4172	0.595801	0.446832	0.284523	0.513391	0.718745	0.600763	0.411106	1.01318	0.76232	0.51039	0.291303	0.492186	0.223404	0.844155	0.850944		0.567728	0.210543	0.0496254
1.1838		0.822259	0.533425	0.443099	0.621314	0.446536	0.315556	0.486564	0.74523	0.66065	0.440336	1.09494	0.753175	0.473346	0.299073	0.493321	0.238005	0.922618	0.860461		0.591661	0.227865	0.0537084
1.3021		0.841658	0.528278	0.480705	0.62648	0.419411	0.294815	0.477276	0.712918	0.66302	0.422002	1.14436	0.725692	0.523165	0.320653	0.50447	0.254306	0.980701	0.865373		0.599182	0.236611	0.0557697
1.4205		0.895682	0.544326	0.470579	0.648954	0.435266	0.284886	0.508229	0.737583	0.686874	0.441652	1.15731	0.694272	0.54772	0.350207	0.518356	0.269993	1.06883	0.92462		0.621408	0.248685	0.0586155
1.5389		0.91921	0.574109	0.491856	0.651325	0.462355	0.278012	0.513784	0.707651	0.68681	0.4358	1.13579	0.729586	0.57791	0.35281	0.561309	0.284273	1.1177	0.923875		0.633565	0.248585	0.0585922
1.6573		0.946089	0.58113	0.518443	0.686762	0.480536	0.294981	0.555413	0.726376	0.699513	0.469414	1.10296	0.734047	0.664197	0.382648	0.611236	0.303574	1.16198	0.970645		0.660552	0.245405	0.0578426
1.7757		0.961409	0.581635	0.573837	0.710941	0.529243	0.320061	0.519441	0.753381	0.755328	0.501142	1.1416	0.707297	0.684286	0.362026	0.665677	0.341441	1.20016	0.97252		0.682301	0.248106	0.0584791
1.894		0.981802	0.603964	0.516965	0.76497	0.570035	0.345014	0.542408	0.799465	0.755747	0.51313	1.17039	0.71073	0.735148	0.360477	0.743109	0.353278	1.26999	0.978166		0.706377	0.258578	0.0609474
2.0124		1.02594	0.656666	0.534135	0.763492	0.644927	0.359302	0.569377	0.804172	0.80288	0.495293	1.18025	0.747011	0.80023	0.371787	0.749339	0.405925	1.36358	0.975653		0.736109	0.265785	0.0626462
2.1308		0.97228	0.646989	0.523496	0.7436	0.689668	0.366472	0.563286	0.812752	0.907387	0.503006	1.14905	0.763118	0.828529	0.375488	0.827432	0.457264	1.3947	0.993269		0.750989	0.264472	0.0623366
2.2492		0.973598	0.667769	0.515861	0.738884	0.761256	0.396212	0.565585	0.864199	0.965733	0.510119	1.14455	0.769466	0.835916	0.390249	0.969534	0.504698	1.46326	1.0221		0.781055	0.274344	0.0646636
2.3675		0.987868	0.675832	0.513666	0.738329	0.861214	0.422626	0.603917	0.841507	1.07133	0.534787	1.09479	0.803922	0.778768	0.407631	1.15269	0.589652	1.54442	1.06758		0.816141	0.288466	0.067992
2.4859		1.00787	0.703044	0.505407	0.801156	0.941383	0.418805	0.643465	0.839597	1.14631	0.549689	1.08435	0.87341	0.768722	0.410135	1.39178	0.660223	1.61874	1.13572		0.8611	0.319562	0.0753214
2.6043		1.07706	0.750811	0.50825	0.844019	1.0374	0.472947	0.643777	0.843026	1.18512	0.549559	1.05803	0.940665	0.761299	0.427516	1.60332	0.73991	1.73515	1.19595		0.909656	0.354123	0.0834675
2.7227		1.1238	0.788042	0.502753	0.8761	1.09882	0.484619	0.646612	0.912662	1.2739	0.583793	1.00584	0.930107	0.747501	0.451879	1.72873	0.80547	1.7977	1.25186		0.945011	0.377296	0.0889295
2.8411		1.20701	0.840567	0.482342	0.920438	1.14871	0.47626	0.627418	0.949746	1.36633	0.608212	0.969598	1.00826	0.761	0.491463	1.86723	0.939167	1.79221	1.3504		0.989242	0.400612	0.0944252
2.9594		1.21486	0.878111	0.498139	0.918488	1.20413	0.533808	0.688505	0.975448	1.37222	0.659097	0.976741	1.03825	0.77369	0.565259	1.96812	1.08195	1.81384	1.35476		1.02863	0.400732	0.0944533
3.0778		1.22909	0.903204	0.522507	0.906408	1.21186	0.600931	0.70803	1.02813	1.36617	0.691406	0.98314	1.09206	0.786365	0.546071	2.02587	1.14873	1.83137	1.38326		1.05359	0.404106	0.0952487
3.1962		1.24041	0.925793	0.530503	0.950543	1.23558	0.65679	0.708718	1.11762	1.40865	0.730833	0.964512	1.20496	0.819957	0.572747	2.13844	1.21659	1.84234	1.48444		1.09719	0.419853	0.0989604
3.3146		1.28259	1.05973	0.575098	0.962243	1.21069	0.720636	0.71572	1.13875	1.37008	0.779546	0.95615	1.28886	0.813764	0.588758	2.13451	1.27756	1.84664	1.60871		1.12945	0.415832	0.0980124
3.4329		1.33894	1.12012	0.664787	0.999166	1.2193	0.812008	0.753993	1.21777	1.43338	0.859616	0.898967	1.32996	0.819384	0.555623	2.04093	1.39742	1.84507	1.64092		1.16374	0.399552	0.0941753
3.5513		1.37322	1.20416	0.726776	0.972375	1.21886	0.882588	0.745554	1.23333	1.46195	0.996385	0.859922	1.37643	0.853664	0.574552	1.99273	1.55607	1.87384	1.69399		1.1998	0.396918	0.0935545
3.6697		1.36595	1.27368	0.805008	1.00374	1.21847	1.00127	0.788704	1.31948	1.47262	1.06205	0.834031	1.4759	0.967519	0.591124	2.03954	1.81848	1.86354	1.789		1.26056	0.407395	0.096024
3.7881		1.37929	1.39049	0.976899	1.04646	1.20217	1.08559	0.879112	1.3019	1.41628	1.1186	0.829339	1.49263	0.950425	0.607494	2.05685	1.88571	1.85894	1.83358		1.2951	0.396879	0.0935452
3.9064		1.41472	1.4908	1.10607	1.01172	1.2651	1.19301	0.898539	1.33369	1.45602	1.2226	0.830434	1.45727	1.03439	0.664782	2.07585	2.08001	1.87478	1.87298		1.34904	0.40281	0.0949432
4.0248		1.42915	1.5539	1.14557	0.979932	1.25896	1.29838	0.945822	1.28483	1.42229	1.27491	0.800181	1.43558	1.1295	0.686415	2.03491	2.18027	1.82816	1.89077		1.36553	0.400679	0.0944409
4.1432		1.43902	1.61492	1.17365	1.03276	1.25897	1.37964	1.0245	1.29607	1.43102	1.28225	0.797993	1.42865	1.16156	0.704153	2.06756	2.22924	1.79435	2.03363		1.39722	0.40928	0.0964681
4.2616		1.47287	1.63076	1.20539	1.06663	1.23429	1.4368	1.18609	1.24594	1.48767	1.40632	0.771504	1.41202	1.23926	0.739009	2.04192	2.23746	1.80484	2.1066		1.42919	0.403647	0.0951406
4.38		1.45538	1.57818	1.21036	1.09558	1.19785	1.46777	1.28666	1.20564	1.50149	1.45029	0.794763	1.44502	1.31216	0.736882	2.07583	2.34703	1.79444	2.24783		1.45573	0.425587	0.100312
4.4983		1.44374	1.53799	1.24253	1.1657	1.16876	1.54307	1.40586	1.18239	1.48476	1.49388	0.802881	1.45583	1.40438	0.743683	2.04696	2.33152	1.78248	2.30934		1.47476	0.420798	0.099183
4.6167		1.40217	1.52386	1.29504	1.19249	1.1502	1.55376	1.48717	1.16743	1.52156	1.58803	0.834304	1.41717	1.46424	0.786017	2.07647	2.35631	1.77576	2.3887		1.49893	0.427096	0.100667
4.7351		1.38543	1.4948	1.34807	1.26004	1.16633	1.58972	1.47972	1.14446	1.47061	1.62845	0.861676	1.42604	1.48068	0.879599	2.01487	2.34091	1.77101	2.38754		1.50722	0.407433	0.096033
4.8535		1.4146	1.45995	1.37875	1.32717	1.11757	1.63243	1.48762	1.15461	1.48844	1.65605	0.869918	1.42524	1.51148	0.915223	2.02924	2.37088	1.77133	2.4669		1.52652	0.417683	0.0984488
4.9718		1.44123	1.49283	1.40663	1.35905	1.06591	1.65767	1.48161	1.11192	1.46451	1.7131	0.889533	1.43269	1.42945	0.972263	2.03286	2.39697	1.76596	2.45218		1.53147	0.418445	0.0986285
5.0902		1.48074	1.47374	1.46652	1.44002	1.07953	1.6848	1.52063	1.13006	1.45235	1.66447	0.881433	1.45894	1.41026	1.08146	2.05757	2.42178	1.74765	2.45366		1.55031	0.410735	0.0968111
5.2086		1.48971	1.46305	1.54325	1.44563	1.08998	1.717	1.59931	1.15759	1.46592	1.68787	0.946785	1.41784	1.46425	1.17724	2.12108	2.4126	1.76527	2.40268		1.57595	0.394635	0.0930163
5.327		1.45532	1.49462	1.60502	1.49346	1.04269	1.73041	1.58633	1.20246	1.43368	1.72243	0.986407	1.37116	1.52005	1.22659	2.10478	2.37488	1.74527	2.35966		1.58085	0.379576	0.0894669
5.4454		1.46816	1.48855	1.62218	1.49293	1.06162	1.73081	1.59531	1.1977	1.45851	1.75685	1.04101	1.35569	1.54401	1.37947	2.11359	2.35779	1.74356	2.35963		1.59819	0.366269	0.0863304
5.5637		1.39882	1.47691	1.58989	1.51938	1.07665	1.71375	1.58251	1.21849	1.41612	1.79531	1.11998	1.30866	1.56496	1.42484	2.10461	2.38302	1.74188	2.3118		1.59709	0.358118	0.0844091
5.6821		1.39575	1.49547	1.60208	1.5737	1.08398	1.72996	1.64043	1.22907	1.4528	1.78732	1.18126	1.37261	1.63989	1.46498	2.03484	2.39333	1.71998	2.24185		1.61329	0.335079	0.0789789
5.8005		1.38886	1.51444	1.60514	1.57156	1.11701	1.74947	1.65019	1.19568	1.48827	1.71181	1.26552	1.40144	1.70425	1.61777	1.97424	2.39466	1.69258	2.18141		1.62357	0.313578	0.073911
5.9189		1.42263	1.5057	1.64505	1.60193	1.17219	1.71841	1.63553	1.18867	1.45367	1.70089	1.2963	1.39877	1.74853	1.65558	1.85996	2.36014	1.64511	2.12864		1.61876	0.290584	0.0684914
6.0372		1.421	1.53349	1.6824	1.65687	1.30897	1.74723	1.65476	1.26354	1.48353	1.67426	1.29103	1.40603	1.78119	1.63298	1.85794	2.27219	1.64269	2.06624		1.63202	0.255417	0.0602023
6.1556		1.44281	1.53914	1.70678	1.65191	1.37865	1.71208	1.71187	1.30688	1.5028	1.66037	1.31956	1.41282	1.75423	1.71941	1.78994	2.23484	1.63229	1.94568		1.63456	0.224283	0.0528639
6.274		1.48746	1.4957	1.69534	1.66899	1.47435	1.71789	1.74914	1.40903	1.47422	1.64746	1.32408	1.38895	1.73948	1.74594	1.67855	2.20405	1.58686	1.84456		1.62956	0.200083	0.04716
6.3924		1.41443	1.51609	1.71482	1.65153	1.56448	1.74369	1.81433	1.45625	1.39455	1.67917	1.36046	1.35824	1.71675	1.82335	1.63237	2.17556	1.56768	1.77872		1.63125	0.200191	0.0471855
6.5107		1.43386	1.49579	1.67075	1.59666	1.56296	1.69616	1.83855	1.50912	1.35984	1.65225	1.35586	1.37984	1.63885	1.81626	1.55448	2.17944	1.55284	1.72655		1.61223	0.195704	0.0461278
6.6291		1.42996	1.44816	1.64974	1.60131	1.58588	1.70311	1.87788	1.5168	1.35732	1.67164	1.3542	1.29016	1.61433	1.79864	1.51022	2.15051	1.51234	1.65993		1.59623	0.201614	0.0475208
6.7475		1.4059	1.49825	1.67272	1.62576	1.54995	1.75187	1.84593	1.5659	1.30497	1.64522	1.31751	1.31129	1.63387	1.76231	1.43915	2.08749	1.43767	1.59374		1.58053	0.197767	0.0466141
6.8659		1.33098	1.45575	1.68621	1.64115	1.55777	1.72647	1.74438	1.53938	1.30731	1.56201	1.36586	1.23312	1.61046	1.85415	1.37181	2.06052	1.40346	1.47503		1.55143	0.20572	0.0484887
6.9843		1.31867	1.4297	1.75006	1.62773	1.60162	1.72612	1.82177	1.54425	1.30085	1.55035	1.33515	1.25542	1.5082	1.80118	1.25988	1.992	1.32632	1.30906		1.52546	0.218361	0.0514681
7.1026		1.29483	1.411	1.70356	1.55451	1.61588	1.72844	1.80226	1.53222	1.34237	1.51776	1.37817	1.22483	1.52041	1.78061	1.10925	1.91964	1.26795	1.14807		1.49176	0.230047	0.0542227
7.221		1.26958	1.40601	1.76874	1.53775	1.60847	1.78741	1.77806	1.52327	1.42065	1.5143	1.42941	1.22261	1.58406	1.69853	1.10396	1.86536	1.2265	0.985048		1.48499	0.243695	0.0574394
7.3394		1.24274	1.38041	1.81599	1.47662	1.60961	1.75542	1.84413	1.56699	1.424	1.50154	1.45555	1.23253	1.57183	1.81858	0.983725	1.72394	1.13741	0.856836		1.46655	0.279749	0.0659376
7.4578		1.22171	1.36666	1.87837	1.50041	1.58173	1.7229	1.81326	1.55956	1.36991	1.45829	1.48183	1.17479	1.57591	1.7868	0.913557	1.60652	1.10925	0.773317		1.4386	0.296026	0.069774
7.5761		1.20279	1.351	1.84917	1.49485	1.61243	1.74352	1.80828	1.55594	1.44597	1.47243	1.53455	1.20562	1.63017	1.8494	0.879418	1.4591	1.0272	0.651696		1.43186	0.323139	0.0761646
7.6945		1.25596	1.3515	1.78881	1.47011	1.53384	1.82623	1.82288	1.57797	1.43249	1.48288	1.5901	1.22109	1.66424	1.88099	0.868081	1.30967	0.967974	0.619581		1.4258	0.336761	0.0793753
7.8129		1.28433	1.38359	1.79294	1.45881	1.55475	1.76603	1.79049	1.58253	1.4857	1.53118	1.6783	1.27731	1.6435	1.79429	0.808212	1.25064	0.901681	0.642428		1.42371	0.335964	0.0791875
7.9313		1.26854	1.42826	1.82787	1.49291	1.53882	1.7102	1.83344	1.65076	1.55115	1.5596	1.78219	1.33412	1.67079	1.8624	0.698999	1.16191	0.835895	0.683328		1.4384	0.366309	0.08634
8.0497		1.28382	1.32611	1.79607	1.49421	1.54901	1.68722	1.7593	1.69345	1.55249	1.51709	1.78785	1.26127	1.74102	1.94767	0.635466	1.07187	0.814128	0.698599		1.42315	0.38335	0.0903566
8.168		1.34587	1.33223	1.75954	1.46444	1.56616	1.7172	1.7241	1.65848	1.60991	1.57756	1.76013	1.24124	1.79764	1.95722	0.628627	0.957312	0.80176	0.657077		1.4198	0.396784	0.0935229
8.2864		1.39248	1.36323	1.76125	1.44393	1.538	1.75679	1.59419	1.71524	1.6117	1.61358	1.72423	1.24735	1.83736	2.00351	0.596473	0.884581	0.781431	0.638998		1.41691	0.41228	0.0971754
8.4048		1.42725	1.41889	1.7077	1.4784	1.5801	1.78208	1.57937	1.63345	1.5907	1.72218	1.67674	1.2957	1.80396	2.00156	0.547348	0.731093	0.776354	0.643721		1.41092	0.425109	0.100199
8.5232		1.49754	1.47777	1.65371	1.47039	1.59286	1.80921	1.57921	1.61687	1.5253	1.78281	1.62728	1.42048	1.67913	1.98913	0.468435	0.626182	0.653693	0.671078		1.39673	0.444892	0.104862
8.6415		1.51076	1.58659	1.67601	1.40662	1.63492	1.7271	1.53484	1.57015	1.38079	1.82883	1.58316	1.46221	1.62508	1.98407	0.398336	0.617899	0.501024	0.606451		1.3686	0.470298	0.11085
8.7599		1.47635	1.60339	1.6361	1.33633	1.59211	1.66499	1.44888	1.48102	1.28094	1.85352	1.62912	1.41666	1.53721	2.01464	0.355326	0.599359	0.425294	0.502238		1.32519	0.487623	0.114934
8.8783		1.39673	1.59513	1.6232	1.38373	1.61946	1.67047	1.30937	1.36988	1.19867	1.72371	1.61742	1.31524	1.44941	2.04566	0.312667	0.587787	0.40524	0.325781		1.27498	0.502318	0.118397
8.9967		1.29441	1.57005	1.59257	1.35854	1.62042	1.62339	1.32328	1.31518	1.10628	1.55506	1.55551	1.26007	1.32431	2.09998	0.262783			0.201185		1.31644	0.464955	0.109591
9.115		1.20781	1.47855	1.60065	1.30953	1.60022	1.5412	1.31399	1.26737	0.999519	1.40367	1.53054	1.22116	1.20508	2.02924	0.269201			0.178604		1.25977	0.45248	0.106651
9.2334		1.15201	1.42616	1.58723	1.30395	1.55035	1.41899	1.21845	1.20666	0.900151	1.33735	1.50911	1.14322	1.06377	2.00879	0.32722					1.27689	0.359499	0.0847347
9.3518		1.06067	1.42792	1.56126	1.25243	1.56614	1.34982	1.17828	1.2025	0.866434	1.30424	1.54834	1.03363	0.987103	2.01297	0.398091					1.24999	0.360053	0.0848654
9.4702		0.966151	1.44445	1.52567	1.25735	1.58059	1.23499	1.13743	1.17636	0.830646	1.33325	1.44614	0.963945	0.885953	2.01548	0.486911					1.21902	0.356981	0.0841412
9.5886		0.904888	1.37607	1.45096	1.20618	1.52069	1.17424	1.07966	1.17808	0.777107	1.29273	1.36978	0.928707	0.816919	1.97826	0.519986					1.17162	0.34566	0.0814728
9.7069		0.83074	1.2741	1.33278	1.11259	1.454	1.18695	1.06896	1.14191	0.692319	1.16821	1.28038	0.938008	0.78779	1.95509	0.588901					1.12085	0.327184	0.0771181
9.8253		0.785469	1.16827	1.21142	1.05198	1.3397	1.111	1.04738	1.05493	0.598173	0.986295	1.17438	0.938008	0.771668	1.9119						1.08218	0.29758	0.0701403
9.9437		0.70934	1.0255	1.05775	1.04886	1.21432	0.987107	0.965101	0.936555	0.534157	0.835237	1.00982	0.967474	0.779741	1.75568						0.987617	0.267919	0.063149
10.0621		0.611147	0.841328	0.960234	0.96069	1.07476	0.847129	0.930702	0.79593	0.481859	0.670491	0.821548	1.01085	0.77566	1.60002						0.884454	0.25176	0.0593404

## Sheet: 4h Norm Orco profile in Control
Normalized plot profiles of Endo-Orco:GFP in WT background at 4 hours AE
Distance		L1	L2	L3	L4	L5	L6	L7	L8	L9	L10	L11	L12	L13	L14	L15	L16	L17	L18	L19	L20		Average	SD	SEM
0		0.204127	0.225447	0.45196	0.34621	0.369581	0.0331207	0.306834	0.325266	0.325611	0.337683	0.220807	0.123198	0.165818	0.225107	0.173422	0.763388	0	0.0399357	0.0433552	0.126318		0.240359	0.172224	0.0385105
0.1184		0.169275	0.235794	0.489035	0.377306	0.362608	0.0351491	0.305572	0.35471	0.34089	0.316413	0.219838	0.128934	0.175392	0.228503	0.177424	0.851093	0	0.0423612	0.0401139	0.243657		0.254703	0.187492	0.0419246
0.2368		0.165555	0.279405	0.51062	0.454728	0.353377	0.0462817	0.333976	0.421386	0.349477	0.307781	0.206825	0.151041	0.189141	0.225596	0.187947	0.987951	0.141827	0.0604457	0.0459952	0.246028		0.283269	0.206299	0.0461299
0.3551		0.155392	0.3171	0.50113	0.48146	0.360731	0.0469436	0.324954	0.494418	0.34892	0.330517	0.199136	0.161344	0.194912	0.255451	0.214614	1.03289	0.165475	0.104821	0.0436241	0.370697		0.305226	0.214158	0.0478872
0.4735		0.168835	0.320443	0.53071	0.525291	0.383501	0.0540631	0.353476	0.539718	0.351134	0.364969	0.188891	0.175993	0.193912	0.266987	0.247695	1.12188	0.162435	0.127754	0.0526626	0.460195		0.329527	0.233721	0.0522615
0.5919		0.168407	0.382777	0.515724	0.58432	0.37079	0.0654993	0.396537	0.58658	0.346594	0.382276	0.183219	0.19195	0.202984	0.27153	0.277561	1.14372	0.135405	0.185123	0.0806559	0.461981		0.346682	0.237791	0.0531718
0.7103		0.155567	0.440437	0.497712	0.624626	0.389633	0.0694009	0.407976	0.617777	0.356118	0.465614	0.189321	0.211398	0.19839	0.278357	0.295072	1.17258	0.125503	0.253078	0.099517	0.467388		0.365773	0.244555	0.0546841
0.8286		0.14351	0.472561	0.51938	0.695045	0.41595	0.0826362	0.420284	0.71109	0.364663	0.493959	0.212521	0.239111	0.193315	0.279492	0.353738	1.27373	0.106883	0.40656	0.122084	0.461316		0.398392	0.267519	0.059819
0.947		0.169164	0.522832	0.565524	0.66729	0.424328	0.0794502	0.423325	0.713903	0.389665	0.486451	0.199751	0.263097	0.205747	0.299288	0.411725	1.30335	0.102685	0.534986	0.145691	0.460689		0.418447	0.27095	0.0605863
1.0654		0.161844	0.526969	0.599	0.705426	0.444581	0.0876186	0.416237	0.712419	0.401663	0.494197	0.188161	0.311805	0.176948	0.306956	0.42683	1.34576	0.101872	0.622217	0.1965	0.524471		0.437574	0.281533	0.0629526
1.1838		0.197887	0.519054	0.594961	0.749321	0.485678	0.100814	0.428554	0.687268	0.412805	0.552747	0.185158	0.323821	0.199176	0.355904	0.450444	1.32779	0.091483	0.675408	0.222632	0.55962		0.456026	0.277625	0.0620789
1.3021		0.249847	0.526104	0.590515	0.838122	0.495432	0.0970541	0.446388	0.687116	0.428039	0.563767	0.19477	0.366872	0.203907	0.359717	0.458567	1.29116	0.0701143	0.759757	0.282325	0.597775		0.475367	0.277333	0.0620135
1.4205		0.314008	0.526602	0.609649	0.89474	0.459791	0.0970479	0.443362	0.682358	0.475456	0.61433	0.188158	0.387058	0.192822	0.38239	0.465756	1.34726	0.0750304	0.863117	0.337288	0.611542		0.498388	0.292044	0.0653031
1.5389		0.37288	0.543923	0.611961	0.897196	0.497107	0.128762	0.480196	0.658467	0.518659	0.582732	0.18444	0.462322	0.201499	0.392455	0.457931	1.3122	0.0755611	0.891545	0.389671	0.566408		0.511296	0.280135	0.06264
1.6573		0.408202	0.528787	0.624162	0.873778	0.493991	0.148146	0.480079	0.661947	0.589636	0.638967	0.197186	0.484141	0.203025	0.446416	0.507662	1.33688	0.0741832	0.918672	0.43393	0.615949		0.533287	0.280882	0.062807
1.7757		0.421974	0.526993	0.619835	0.882586	0.523433	0.145497	0.484937	0.660108	0.639314	0.667727	0.197961	0.520617	0.210485	0.475483	0.475827	1.33715	0.088802	0.957174	0.492052	0.561479		0.544472	0.281694	0.0629886
1.894		0.450054	0.542291	0.646393	0.857564	0.532437	0.167892	0.479582	0.68002	0.704209	0.702447	0.228002	0.573866	0.209421	0.50357	0.523358	1.37109	0.0922448	0.905117	0.539584	0.522743		0.561594	0.279307	0.0624549
2.0124		0.486923	0.501223	0.666833	0.845179	0.530307	0.174868	0.486128	0.713876	0.703215	0.759376	0.250573	0.627565	0.233542	0.544027	0.537608	1.3296	0.0866712	0.912551	0.595341	0.48774		0.573658	0.273052	0.0610562
2.1308		0.516391	0.5153	0.666923	0.889536	0.522824	0.200761	0.530029	0.709857	0.740752	0.828834	0.287825	0.673427	0.261568	0.546305	0.558662	1.38258	0.0917075	0.907264	0.621387	0.465069		0.59585	0.279505	0.0624993
2.2492		0.588093	0.537283	0.636531	0.849328	0.556204	0.20693	0.507398	0.708259	0.791574	0.873054	0.307588	0.748394	0.261085	0.538696	0.550769	1.39359	0.0920653	0.921511	0.685165	0.436645		0.609508	0.283497	0.0633918
2.3675		0.673394	0.576296	0.636032	0.861751	0.563285	0.254036	0.493224	0.702274	0.860898	0.9032	0.340422	0.802568	0.301998	0.548703	0.560135	1.40341	0.0967838	0.921331	0.715652	0.433862		0.632463	0.283014	0.0632839
2.4859		0.680589	0.62011	0.633153	0.855821	0.573313	0.284064	0.49746	0.750705	0.958022	0.914208	0.370247	0.853304	0.30342	0.579448	0.604893	1.3417	0.0849026	0.97228	0.732503	0.388216		0.649918	0.283378	0.0633653
2.6043		0.734505	0.662536	0.604412	0.895403	0.604903	0.301512	0.50489	0.697571	1.04536	0.965393	0.408601	0.912515	0.300941	0.633471	0.652228	1.43372	0.103086	0.915217	0.785539	0.402677		0.678224	0.297386	0.0664976
2.7227		0.836421	0.691228	0.610861	0.967921	0.635053	0.325726	0.542239	0.760261	1.15862	0.983047	0.449719	1.01157	0.321993	0.663404	0.678296	1.42394	0.131172	0.893086	0.816475	0.394608		0.714782	0.304426	0.0680717
2.8411		0.952281	0.779118	0.606899	0.999962	0.620741	0.38703	0.584267	0.720191	1.24261	0.974109	0.479017	1.10366	0.35602	0.699844	0.723829	1.47382	0.140154	0.93694	0.843909	0.381781		0.750309	0.318319	0.0711782
2.9594		0.957912	0.906358	0.604293	1.0494	0.684184	0.391861	0.610858	0.751555	1.34795	0.930412	0.499968	1.1845	0.339222	0.759669	0.798653	1.50978	0.139609	0.904538	0.913268	0.392887		0.783844	0.335269	0.0749684
3.0778		0.951872	1.01391	0.656937	1.05656	0.713107	0.411284	0.64138	0.764	1.38931	0.943725	0.502663	1.34717	0.391207	0.857113	0.896432	1.50837	0.157471	0.909334	0.988361	0.439793		0.827	0.342993	0.0766955
3.1962		0.970822	1.11437	0.736484	1.07194	0.7151	0.402619	0.702664	0.81477	1.42614	0.995696	0.537466	1.42012	0.434951	0.999198	0.987895	1.474	0.180809	0.895382	1.06983	0.48396		0.871711	0.34565	0.0772898
3.3146		0.978285	1.22964	0.76862	1.04395	0.710267	0.418207	0.78531	0.824081	1.35985	1.03727	0.551053	1.49496	0.444887	1.12315	1.04983	1.50075	0.206744	0.897796	1.13044	0.542806		0.904895	0.349782	0.0782137
3.4329		1.04318	1.28174	0.833273	1.09192	0.737906	0.439044	0.848222	0.803565	1.39554	1.07195	0.5807	1.52568	0.476362	1.23335	1.17525	1.50543	0.233011	0.903314	1.16302	0.609984		0.947621	0.354437	0.0792544
3.5513		1.20073	1.35825	0.868121	1.05729	0.847605	0.465712	0.997625	0.814619	1.3984	1.01491	0.583575	1.53407	0.549031	1.34447	1.22108	1.53657	0.252058	0.870329	1.23404	0.718753		0.993362	0.354823	0.0793408
3.6697		1.23017	1.31421	0.984394	1.0458	0.897918	0.477363	1.13326	0.837351	1.37123	1.05709	0.612449	1.56906	0.549955	1.38844	1.19345	1.59359	0.274834	0.824351	1.33339	0.82905		1.02587	0.355235	0.0794329
3.7881		1.27053	1.33305	1.06903	1.08204	0.920117	0.499237	1.31688	0.820961	1.39355	1.09127	0.654824	1.61077	0.620914	1.43491	1.20733	1.59154	0.327637	0.875037	1.39047	0.967901		1.0739	0.352018	0.0787136
3.9064		1.34458	1.35189	1.12191	1.08954	0.915382	0.552049	1.53929	0.858987	1.40409	1.12617	0.693901	1.61933	0.677844	1.51139	1.29412	1.57976	0.368219	0.856691	1.40245	1.16039		1.1234	0.355754	0.0795489
4.0248		1.369	1.32287	1.12959	1.06325	0.979458	0.60536	1.63715	0.89475	1.39627	1.17324	0.681455	1.64083	0.740013	1.51187	1.35377	1.57545	0.426547	0.828031	1.47238	1.30298		1.15521	0.354331	0.0792309
4.1432		1.42572	1.34419	1.14259	1.08575	0.996804	0.681781	1.65431	0.980619	1.41376	1.25076	0.706239	1.67201	0.81179	1.52336	1.51604	1.54995	0.50307	0.86944	1.53726	1.44754		1.20565	0.34744	0.07769
4.2616		1.50214	1.43013	1.22835	1.12368	0.983749	0.857534	1.66997	0.985344	1.46776	1.23461	0.762798	1.66579	0.930566	1.57467	1.66421	1.60692	0.538113	0.866278	1.64608	1.47371		1.26062	0.3469	0.0775692
4.38		1.52479	1.56185	1.23232	1.15966	0.975201	1.01933	1.69693	1.03817	1.54748	1.28803	0.790873	1.7052	1.05921	1.59085	1.78863	1.59116	0.625374	0.898366	1.69171	1.59338		1.31893	0.343032	0.0767042
4.4983		1.63791	1.65229	1.26613	1.17971	1.061	1.16838	1.68872	1.0703	1.55406	1.30839	0.789993	1.69499	1.19996	1.62754	1.91805	1.64443	0.724588	0.948498	1.6902	1.71369		1.37694	0.338417	0.0756723
4.6167		1.70424	1.74116	1.37915	1.25844	1.02707	1.29501	1.66107	1.13679	1.58859	1.40144	0.835876	1.66528	1.29779	1.63521	1.99729	1.58552	0.867918	1.02173	1.73535	1.78582		1.43104	0.321429	0.0718738
4.7351		1.71159	1.80737	1.40627	1.25113	1.03369	1.39154	1.59864	1.20968	1.5893	1.43742	0.856025	1.68519	1.38748	1.66618	2.02806	1.62387	1.11615	1.05055	1.73722	1.8571		1.47222	0.303831	0.0679387
4.8535		1.76992	1.86634	1.47518	1.30895	1.05552	1.52235	1.57539	1.28765	1.61934	1.47906	0.9017	1.77855	1.47789	1.66091	2.02005	1.6415	1.39559	1.13006	1.75834	1.86856		1.52964	0.282212	0.0631045
4.9718		1.83665	1.92325	1.52338	1.30783	1.07967	1.60763	1.57738	1.3258	1.58131	1.51471	0.953157	1.7607	1.57024	1.63538	2.06909	1.60916	1.58368	1.29357	1.82557	1.96544		1.57718	0.277535	0.0620588
5.0902		1.82098	1.93979	1.62232	1.37582	1.11928	1.66648	1.62812	1.46673	1.62846	1.47519	1.0065	1.72821	1.57482	1.66602	2.05003	1.61743	1.79382	1.39748	1.79127	1.96137		1.61651	0.255177	0.0570592
5.2086		1.80312	1.95668	1.60977	1.35205	1.21598	1.74474	1.61527	1.62179	1.61367	1.4688	1.09644	1.76281	1.63402	1.6619	2.01867	1.55388	1.92094	1.55274	1.83476	1.98335		1.65107	0.23814	0.0532497
5.327		1.85094	1.94613	1.55067	1.33622	1.32622	1.7199	1.66462	1.7382	1.63338	1.51972	1.11051	1.79217	1.6678	1.66157	1.99346	1.55316	1.97991	1.6672	1.83793	1.93821		1.6744	0.226497	0.0506462
5.4454		1.80614	1.87665	1.5555	1.40082	1.39147	1.7779	1.65395	1.76927	1.59771	1.54133	1.24002	1.74128	1.68081	1.75676	1.91691	1.49583	2.08664	1.74479	1.83945	1.93897		1.69061	0.20354	0.045513
5.5637		1.83144	1.85227	1.56751	1.43798	1.35947	1.86459	1.63195	1.76466	1.54419	1.59938	1.37331	1.77939	1.78273	1.74249	1.96088	1.44203	2.14501	1.70556	1.85923	1.93187		1.7088	0.20553	0.0459578
5.6821		1.8697	1.72829	1.61279	1.41203	1.41563	1.90076	1.61456	1.89365	1.5291	1.65676	1.44242	1.76702	1.91111	1.80868	1.97149	1.41867	2.17028	1.70912	1.90033	1.90461		1.73185	0.209786	0.0469096
5.8005		1.93166	1.60951	1.59323	1.454	1.44653	1.88368	1.60756	1.90921	1.53623	1.79147	1.60991	1.75206	1.96346	1.75183	1.94045	1.3416	2.10249	1.71836	1.87932	1.98006		1.74013	0.203612	0.0455291
5.9189		2.0006	1.53682	1.54873	1.45026	1.50951	1.91858	1.65853	1.99403	1.49717	1.88892	1.81423	1.7466	2.07469	1.78375	1.89765	1.21773	2.09725	1.69823	1.91489	2.00877		1.76285	0.235151	0.0525814
6.0372		1.99126	1.56002	1.53804	1.46086	1.59712	1.9814	1.63047	2.09529	1.48095	1.93086	1.90977	1.70872	2.04405	1.8653	1.92362	1.10416	2.18296	1.67898	1.9385	1.96667		1.77945	0.261749	0.0585287
6.1556		2.02258	1.55447	1.54485	1.44196	1.61298	1.95886	1.51975	2.05558	1.48475	1.91377	1.93536	1.68795	2.08691	1.87424	1.83537	1.02094	2.22133	1.69044	1.90617	1.9796		1.76739	0.279124	0.062414
6.274		2.11433	1.54909	1.49939	1.47343	1.67725	1.87511	1.5985	2.05813	1.53255	1.90858	1.88674	1.68772	2.14417	1.83915	1.83975	0.959642	2.21441	1.73045	1.89969	1.97212		1.77301	0.284561	0.0636297
6.3924		2.18042	1.50577	1.49789	1.42964	1.74358	1.98596	1.62958	2.06093	1.47706	1.88817	1.87711	1.617	2.16841	1.85958	1.82214	0.859964	2.14853	1.80533	1.87768	1.87152		1.76531	0.306443	0.0685227
6.5107		2.21651	1.47594	1.55358	1.39837	1.77656	1.98484	1.71702	2.07635	1.49582	1.87141	1.92478	1.63275	2.1418	1.91743	1.83126	0.826424	2.14573	1.84687	1.86901	1.9061		1.78043	0.313783	0.070164
6.6291		2.21094	1.45202	1.5529	1.40512	1.86728	1.9958	1.70423	2.05345	1.47251	1.88298	1.91259	1.63775	2.20314	1.89157	1.78055	0.847055	2.25889	1.7877	1.85101	1.97569		1.78716	0.323779	0.0723991
6.7475		2.24519	1.44843	1.50581	1.36478	1.90126	1.99724	1.73034	2.0601	1.4822	1.83591	1.87083	1.62323	2.22646	1.91784	1.78058	0.825917	2.22086	1.78583	1.88238	1.92106		1.78131	0.331264	0.0740728
6.8659		2.2956	1.49969	1.5351	1.36525	1.93248	1.89867	1.76967	2.10318	1.39443	1.78993	1.88235	1.60831	2.30593	1.9736	1.77075	0.808274	2.17266	1.8067	1.89207	1.91306		1.78589	0.342776	0.076647
6.9843		2.41501	1.52474	1.52821	1.41725	1.90153	1.9621	1.78335	2.02289	1.42474	1.76316	1.9484	1.56708	2.31379	1.99974	1.80811	0.883896	2.12787	1.82848	1.86897	1.94817		1.80187	0.335968	0.0751248
7.1026		2.46682	1.51156	1.56975	1.41078	1.93442	1.90622	1.83708	1.93249	1.4249	1.76828	2.02777	1.57199	2.29569	2.07179	1.80647	0.885328	2.12413	1.83457	1.90122	1.90308		1.80922	0.339696	0.0759584
7.221		2.53546	1.54856	1.55271	1.40659	1.9265	1.92333	1.84591	1.91062	1.43903	1.72328	2.00311	1.56567	2.24089	2.03152	1.78233	0.920432	2.07532	1.84827	1.86302	1.8789		1.80107	0.332279	0.0742998
7.3394		2.5868	1.55052	1.49515	1.44065	1.93022	1.94115	1.75157	1.92803	1.44455	1.6587	1.97329	1.54847	2.24919	2.02317	1.64888	0.972433	2.13382	1.85272	1.84998	1.90373		1.79415	0.337985	0.0755756
7.4578		2.57361	1.55412	1.51028	1.5397	1.88499	1.9663	1.75533	1.90177	1.45311	1.68613	2.03397	1.49464	2.2613	1.98266	1.6416	1.02321	2.2395	1.87933	1.90252	1.86972		1.80769	0.333724	0.0746229
7.5761		2.4232	1.5547	1.49293	1.51017	1.87918	1.90737	1.76148	1.84428	1.47385	1.67078	2.04018	1.43799	2.23897	2.00956	1.64802	1.02668	2.23074	1.90159	1.90195	1.84684		1.79002	0.318126	0.0711352
7.6945		2.28544	1.47995	1.52297	1.5897	1.85555	1.94955	1.74391	1.76711	1.44959	1.67836	2.04095	1.39957	2.20726	1.94563	1.66872	1.0288	2.19034	1.86205	1.86512	1.82658		1.76786	0.298685	0.066788
7.8129		2.0929	1.36653	1.52958	1.66495	1.79808	1.97052	1.72626	1.64685	1.43149	1.68889	2.02123	1.35748	2.30482	1.91913	1.64777	0.983596	2.201	1.77176	1.82738	1.82859		1.73894	0.305226	0.0682506
7.9313		1.75462	1.25086	1.52441	1.6017	1.81385	1.9278	1.67084	1.56121	1.46547	1.67927	1.98881	1.2924	2.32331	1.88328	1.60594	0.975072	2.25398	1.84339	1.7989	1.80247		1.70088	0.311396	0.0696302
8.0497		1.4618	1.07821	1.51049	1.61919	1.76878	1.90953	1.66219	1.47106	1.46465	1.6425	2.01523	1.25566	2.37387	1.76396	1.55587	0.976297	2.28142	1.82213	1.75401	1.73242		1.65596	0.3365	0.0752437
8.168		1.16526	0.994727	1.54429	1.71562	1.78106	1.90992	1.61461	1.43747	1.44641	1.51434	2.00481	1.23866	2.44387	1.74221	1.53161	0.924278	2.25561	1.80525	1.75543	1.71597		1.62707	0.370215	0.0827826
8.2864		0.966035	0.901987	1.5161	1.71134	1.7479	1.93935	1.51586	1.39716	1.47062	1.46203	1.98243	1.19489	2.45798	1.602	1.49657	0.988473	2.28928	1.81203	1.67949	1.7105		1.5921	0.393581	0.0880074
8.4048		0.795227	0.947416	1.52812	1.70284	1.69864	1.87759	1.34341	1.28806	1.43672	1.43053	2.01492	1.16972	2.43607	1.58453	1.52456	0.94637	2.39704	1.79651	1.63877	1.64416		1.56006	0.42009	0.0939349
8.5232		0.676704	0.979391	1.51546	1.7356	1.69741	1.92356	1.27327	1.05286	1.37144	1.33857	1.98943	1.16983	2.38095	1.52987	1.47384	0.875276	2.26183	1.70773	1.54235	1.54546		1.50204	0.427826	0.0956647
8.6415		0.60296	0.98231	1.50831	1.70508	1.70154	1.9105	1.22237	0.981238	1.38091	1.28567	1.94695	1.16216	2.30259	1.41477	1.41895	0.925071	2.34779	1.73114	1.38282	1.42218		1.46676	0.436035	0.0975004
8.7599		0.532993	0.962325	1.45996	1.65405	1.65996	1.92856	1.16156	0.950869	1.28755	1.22866	1.96725	1.14144	2.25747	1.33173	1.42467	0.925849	2.27315	1.60525	1.28193	1.37762		1.42064	0.437227	0.0977669
8.8783		0.46373	0.948049	1.42844	1.58954	1.68816	1.86615	1.24237	0.89405	1.25208	1.19864	1.89858	1.12055	2.09848	1.23525	1.32987	0.923856	2.06963	1.47085	1.16839	1.27435		1.35805	0.407564	0.091134
8.9967		0.444272	0.920776	1.39168	1.39044	1.69733	1.89501	1.31558	0.799387	1.20774	1.16555	1.85779	1.14365	1.95856	1.13044	1.22999	0.840158	1.93674	1.36343	1.0224	1.21172		1.29613	0.3994	0.0893085
9.115		0.410629	0.927117	1.40053	1.33851	1.64619	1.87369	1.24693	0.707264	1.20401	1.03983	1.89148	1.09068	1.73968	0.974079	1.08984	0.832837	1.83733	1.26153	0.887987	1.08002		1.22401	0.398128	0.0890241
9.2334		0.401559	0.959261	1.41903	1.25196	1.55905	1.89929	1.17276	0.70539	1.12539	0.951011	1.82216	1.06363	1.56159	0.842838	1.00632	0.821066	1.63601	1.17552	0.789646	0.942753		1.15531	0.381276	0.0852559
9.3518		0.410614	1.0607	1.36748	1.19978	1.56961	1.85619	1.09623	0.738563	1.07237	0.870261	1.82204	1.02152	1.31654	0.710704	0.855159	0.715727	1.49305	1.027	0.667223	0.832056		1.08514	0.379664	0.0848954
9.4702		0.44003	1.1444	1.38707	1.13109	1.4571	1.87541	1.02406	0.690631	1.00539	0.76344	1.88525	0.988279	1.09932	0.645684	0.729015	0.627343	1.39195	0.964649	0.574851	0.703266		1.02641	0.398135	0.0890256
9.5886		0.483435	1.25201	1.4146	1.1104	1.43621	1.96238	0.943553	0.782863	0.894998	0.73432	1.86007	0.951315	0.910704	0.558988	0.591081	0.543351	1.26907	0.830498	0.465444	0.559515		0.97774	0.427442	0.0955788
9.7069		0.544555	1.32834	1.34506	1.01661	1.31897	1.93928	0.855054	0.900871	0.804119	0.675186	1.79752	0.888503		0.410826		0.420295	1.21487	0.750898	0.378798	0.489482		0.948847	0.449233	0.100451
9.8253		0.575092	1.3809	1.31038	0.870085	1.26913	1.71589	0.850593	0.920165	0.729542	0.625458	1.77329	0.864461		0.299179		0.3916	1.11174	0.639101	0.308245	0.398135		0.890721	0.44172	0.0987716
9.9437		0.591989	1.42734	1.29224	0.70585	1.17866	1.54347	0.886814	0.941594	0.688793	0.571927	1.77055	0.663145					1.04245	0.516341	0.264448	0.297821		0.898965	0.429995	0.0961497
10.0621		0.590607	1.46863	1.14855	0.580636	1.09108	1.22947	0.964353	0.92827	0.632883	0.510967	1.72545	0.465037					1.00148	0.46045	0.22381	0.265203		0.83043	0.419253	0.0937478

## Sheet: 5h Norm Orco profile in Control
Normalized plot profiles of Endo-Orco:GFP in WT background at 5 hours AE
Distance		L1	L2	L3	L4	L5	L6	L7	L8	L9	L10	L11	L12	L13	L14	L15	L16	L17	L18	L19	L20	L21	L22	L23	L24	L25		Average	SD	SEM
0		0.422895	0.422837	0.0925711	0.134424	0.0681322	0.190197	0.605495	0.131458	0.249869	0.330109	0.103383	0.153844	0.107533	0.0801065	0.161477	0.219783	0.235569	0.0435532	0.0970153	0.259365	0.217575	0.229945	0.403359	0.0245837	0.153628		0.205548	0.137412	0.0274824
0.1184		0.476404	0.423072	0.0928415	0.13291	0.0756582	0.198116	0.565303	0.13866	0.289936	0.361308	0.125703	0.170836	0.107895	0.0670725	0.177941	0.242669	0.250353	0.0854886	0.0939093	0.254876	0.262161	0.25417	0.534181	0.0314915	0.188		0.224038	0.145085	0.029017
0.2368		0.549896	0.507647	0.0939931	0.127473	0.077248	0.233919	0.58419	0.145166	0.35021	0.335543	0.159238	0.173257	0.104809	0.0672778	0.199377	0.277196	0.246461	0.158403	0.0951712	0.237917	0.28906	0.292503	0.685317	0.0441152	0.242733		0.251125	0.167984	0.0335968
0.3551		0.594155	0.557341	0.0947343	0.13625	0.0982236	0.218014	0.489533	0.175343	0.396453	0.291593	0.157805	0.18983	0.12258	0.0800746	0.194861	0.310322	0.249855	0.21709	0.0890441	0.204899	0.30041	0.333942	0.812796	0.0483881	0.245651		0.264367	0.180544	0.0361088
0.4735		0.665136	0.612351	0.101045	0.148388	0.0886104	0.263138	0.587247	0.228103	0.405182	0.299735	0.187339	0.218922	0.128637	0.0754968	0.232422	0.332515	0.253887	0.250537	0.100857	0.16952	0.33075	0.396992	0.903174	0.0549732	0.283995		0.292758	0.203697	0.0407394
0.5919		0.702807	0.631411	0.115754	0.136715	0.0943768	0.289095	0.53307	0.280116	0.386086	0.301571	0.181955	0.230191	0.118431	0.0916282	0.22979	0.346629	0.252944	0.222733	0.093668	0.202587	0.348011	0.433315	0.937598	0.0759294	0.300579		0.30148	0.207512	0.0415024
0.7103		0.795318	0.737911	0.120005	0.128887	0.102605	0.321008	0.514283	0.307465	0.420991	0.345554	0.189439	0.268681	0.149865	0.116643	0.270704	0.342718	0.259706	0.230624	0.112007	0.18192	0.374849	0.444266	0.949385	0.10271	0.344511		0.325282	0.219243	0.0438486
0.8286		0.822022	0.847001	0.132451	0.127304	0.0919946	0.372757	0.545112	0.350858	0.409009	0.32948	0.184251	0.325683	0.165176	0.0770612	0.288244	0.364797	0.258045	0.220497	0.112143	0.164939	0.392341	0.479809	0.977882	0.130231	0.30885		0.339117	0.236009	0.0472018
0.947		0.875522	0.817171	0.161935	0.146245	0.100446	0.447817	0.478653	0.380081	0.39934	0.357175	0.210189	0.350266	0.192992	0.0653632	0.321957	0.3595	0.280468	0.229915	0.111464	0.15767	0.408502	0.459818	0.964577	0.157443	0.335233		0.35079	0.230894	0.0461788
1.0654		0.908411	0.794078	0.183595	0.195718	0.10475	0.489349	0.567788	0.403784	0.43709	0.409319	0.240846	0.444299	0.244241	0.0933207	0.382786	0.382725	0.292994	0.250315	0.12037	0.157135	0.423289	0.547463	0.948	0.179495	0.369323		0.382819	0.228835	0.045767
1.1838		0.951441	0.89365	0.215082	0.213211	0.102094	0.551825	0.5342	0.411384	0.453684	0.40527	0.228056	0.53436	0.279612	0.0976449	0.443208	0.388471	0.323424	0.261764	0.120173	0.165778	0.423967	0.56209	0.944828	0.225568	0.364286		0.403803	0.238193	0.0476387
1.3021		0.978222	0.852825	0.234142	0.237362	0.0918933	0.561974	0.52018	0.447004	0.503151	0.429501	0.239713	0.651497	0.329227	0.0609904	0.437755	0.401246	0.365119	0.266078	0.12815	0.154541	0.440249	0.601131	0.982959	0.258514	0.350293		0.420949	0.244926	0.0489853
1.4205		0.95718	0.868487	0.261558	0.229931	0.102907	0.582267	0.567035	0.493877	0.507618	0.469537	0.303161	0.702409	0.363364	0.0732791	0.496076	0.446381	0.411185	0.282213	0.115176	0.167097	0.444829	0.642808	0.932767	0.293145	0.441642		0.446237	0.238899	0.0477797
1.5389		1.01713	0.914885	0.32329	0.24078	0.097397	0.597727	0.563448	0.512937	0.535753	0.518834	0.265284	0.774565	0.427367	0.0844675	0.620278	0.479813	0.458032	0.304337	0.149232	0.163192	0.436135	0.62971	0.893798	0.329414	0.469107		0.472277	0.245119	0.0490238
1.6573		1.04403	0.883794	0.354789	0.253624	0.108524	0.580187	0.602106	0.545605	0.55855	0.507763	0.318863	0.767072	0.469752	0.100977	0.679195	0.528573	0.527826	0.304366	0.168248	0.151203	0.46478	0.653185	0.820177	0.385319	0.513992		0.4917	0.237279	0.0474559
1.7757		1.05287	0.887526	0.42228	0.292007	0.101154	0.577364	0.615498	0.5744	0.610825	0.612441	0.394571	0.794748	0.539041	0.0873775	0.712184	0.553437	0.615092	0.321942	0.171245	0.157657	0.473631	0.689569	0.864796	0.391961	0.551601		0.522609	0.242747	0.0485494
1.894		1.12623	0.910381	0.45287	0.286201	0.110991	0.577741	0.549767	0.583642	0.644951	0.643074	0.39407	0.784711	0.532575	0.131126	0.866754	0.588942	0.705317	0.349524	0.206685	0.17815	0.468974	0.71635	0.818479	0.403407	0.579739		0.544426	0.24969	0.049938
2.0124		1.08944	0.949843	0.481701	0.311638	0.126699	0.584916	0.622365	0.607368	0.65516	0.742075	0.402891	0.724386	0.558373	0.114827	0.928351	0.590366	0.815908	0.342031	0.246956	0.196963	0.503862	0.732233	0.779069	0.393944	0.625812		0.565087	0.251249	0.0502499
2.1308		1.08813	0.9827	0.503478	0.34776	0.135914	0.587262	0.672496	0.629188	0.66428	0.822992	0.507136	0.717866	0.587707	0.119834	1.00762	0.642255	0.78671	0.346105	0.267624	0.214748	0.551098	0.755561	0.743788	0.41495	0.700523		0.591909	0.253182	0.0506364
2.2492		1.11931	0.928054	0.504798	0.340634	0.138953	0.629122	0.737814	0.61734	0.643642	0.85629	0.514173	0.713334	0.650412	0.117977	1.181	0.678588	0.810325	0.362643	0.307377	0.253827	0.611592	0.748032	0.720987	0.405168	0.758165		0.613982	0.264845	0.0529691
2.3675		1.18438	0.982087	0.532253	0.332935	0.139624	0.746065	0.756842	0.619389	0.671921	0.889561	0.641948	0.727095	0.704787	0.137347	1.27735	0.740253	0.849148	0.372736	0.390785	0.270952	0.675921	0.722542	0.71071	0.401922	0.810019		0.651543	0.279129	0.0558259
2.4859		1.23425	0.89538	0.560315	0.338381	0.167776	0.79846	0.692205	0.598408	0.664788	0.94299	0.716832	0.718209	0.732901	0.151876	1.38604	0.789455	0.857076	0.366232	0.464909	0.341499	0.767745	0.753925	0.675447	0.397454	0.900672		0.676529	0.287352	0.0574704
2.6043		1.26612	0.922131	0.569368	0.308677	0.186851	0.843301	0.760022	0.602829	0.68309	1.02897	0.739011	0.814133	0.703811	0.157456	1.51228	0.874434	0.872849	0.374698	0.547564	0.407741	0.86381	0.738627	0.672887	0.386575	0.929123		0.710655	0.30763	0.0615259
2.7227		1.37735	0.901359	0.633552	0.333154	0.213892	0.835476	0.72874	0.59066	0.670623	1.0541	0.807819	0.959967	0.734918	0.184761	1.54237	1.02795	0.854464	0.411628	0.618884	0.449295	0.919663	0.723287	0.652336	0.413354	0.924689		0.742572	0.316855	0.0633711
2.8411		1.47546	0.931647	0.665025	0.344015	0.246257	0.782336	0.714263	0.609032	0.6444	1.02926	0.802875	1.02525	0.7059	0.267286	1.55671	1.15531	0.829771	0.46135	0.648011	0.495236	0.941236	0.751111	0.658135	0.400862	0.919231		0.762398	0.321352	0.0642704
2.9594		1.54197	0.911714	0.723227	0.35036	0.272289	0.751698	0.823511	0.590369	0.63462	0.960036	0.836469	1.08546	0.727681	0.267204	1.55515	1.2768	0.811062	0.508222	0.736297	0.538487	0.942037	0.803664	0.647746	0.440073	0.982174		0.788732	0.327382	0.0654764
3.0778		1.57776	0.862477	0.746273	0.377042	0.309883	0.73521	0.835464	0.557344	0.600653	1.02407	0.796055	1.07664	0.761286	0.287729	1.54603	1.43791	0.829518	0.540403	0.779533	0.610512	0.958077	0.812348	0.641953	0.434451	0.936571		0.803008	0.334414	0.0668827
3.1962		1.59713	0.861342	0.827947	0.411873	0.383893	0.694878	0.876058	0.584775	0.557014	1.03715	0.838379	0.997402	0.719414	0.550647	1.66933	1.55445	0.883349	0.651101	0.846247	0.72061	0.905603	0.848484	0.657987	0.457051	0.958905		0.84364	0.331222	0.0662444
3.3146		1.631	0.858481	0.882853	0.40233	0.432324	0.733289	0.884082	0.629716	0.547006	1.02431	0.860539	0.938067	0.701154	0.687216	1.68797	1.67925	0.934882	0.732441	0.916551	0.800228	0.88655	0.918866	0.652741	0.502336	0.994802		0.876759	0.335541	0.0671082
3.4329		1.62315	0.846966	0.987328	0.41768	0.43191	0.803995	0.947287	0.631498	0.585194	0.956474	0.952617	0.920981	0.786437	0.86121	1.75828	1.7787	0.943353	0.810949	0.989168	0.884044	0.948959	0.960857	0.710107	0.53944	0.987743		0.922573	0.339557	0.0679114
3.5513		1.58568	0.928065	1.06112	0.460032	0.440062	0.83988	0.933257	0.677184	0.547153	0.923739	1.13533	0.88441	0.800611	0.989027	1.77135	1.8098	0.97085	0.875016	0.981484	0.921724	0.963078	1.00037	0.73161	0.547455	0.937202		0.948619	0.338443	0.0676887
3.6697		1.50302	0.908457	1.19023	0.509531	0.46309	0.807314	0.950599	0.682466	0.577449	0.98664	1.28588	0.95104	0.819625	1.20441	1.75651	1.78123	0.887867	0.999837	1.00749	0.915707	0.974399	1.14376	0.75699	0.658272	0.947515		0.986773	0.328749	0.0657498
3.7881		1.46222	0.948562	1.3246	0.533126	0.487459	0.81931	1.00992	0.743344	0.533432	0.903034	1.44853	1.02725	0.791836	1.27353	1.74294	1.82434	0.906307	1.08461	1.00984	0.911593	0.922069	1.1575	0.741814	0.790162	0.885608		1.01132	0.33793	0.0675859
3.9064		1.46486	1.04206	1.54077	0.535175	0.530505	0.837475	1.07823	0.804486	0.534991	0.900324	1.68996	1.06335	0.897377	1.22081	1.7583	1.8448	0.947001	1.14768	1.02571	0.887571	0.901525	1.14783	0.838202	0.920663	0.883525		1.05773	0.352361	0.0704723
4.0248		1.43407	1.0856	1.67167	0.552055	0.592307	0.782381	1.03594	0.843642	0.535821	1.06402	1.87693	0.985765	0.876051	1.39826	1.79702	1.82366	0.939224	1.18169	1.05464	0.839283	0.976964	1.22064	0.848947	1.05746	0.861073		1.09341	0.374449	0.0748898
4.1432		1.42801	1.13777	1.78044	0.617189	0.659475	0.824304	1.14976	0.93623	0.526953	1.10251	2.02675	1.03524	0.907222	1.58532	1.76211	1.83926	0.968693	1.31705	1.06216	0.816866	1.01325	1.33318	0.868107	1.26886	0.928838		1.15582	0.389619	0.0779237
4.2616		1.36576	1.17037	1.83581	0.628272	0.72069	0.870124	1.12314	1.08604	0.563481	1.17662	2.01563	0.961839	0.911416	1.59986	1.7181	1.90818	0.974852	1.35322	1.10413	0.813484	1.00384	1.47757	0.991604	1.42338	0.887091		1.18738	0.389526	0.0779053
4.38		1.28879	1.26557	1.80347	0.70681	0.816683	0.95612	1.06745	1.15631	0.624784	1.28192	2.04523	0.89278	0.916296	1.72865	1.79825	1.92832	0.933419	1.41284	1.26459	0.772835	0.978727	1.63273	1.07792	1.59765	0.879487		1.2331	0.401385	0.080277
4.4983		1.36095	1.29969	1.78786	0.77374	0.93816	0.937576	1.04951	1.243	0.706175	1.2911	1.96598	0.939161	0.881043	1.73529	1.77589	1.92518	0.972896	1.48904	1.45377	0.750827	1.01128	1.65877	1.18556	1.68429	0.878465		1.26781	0.387211	0.0774422
4.6167		1.35191	1.30459	1.80444	0.81614	1.06421	0.992865	1.07136	1.3303	0.791984	1.36371	2.0243	0.998272	0.860138	1.74689	1.65585	1.8448	0.981054	1.51814	1.64606	0.745379	1.0639	1.68984	1.2814	1.69341	0.886744		1.30111	0.374117	0.0748234
4.7351		1.3324	1.29677	1.74643	0.906359	1.16758	1.13975	1.08221	1.37974	0.858578	1.45157	2.08202	1.01435	0.866097	1.73309	1.6609	1.80915	1.00326	1.59971	1.89222	0.800943	1.08071	1.79172	1.44255	1.7425	0.885075		1.35063	0.375253	0.0750506
4.8535		1.34862	1.30536	1.69535	0.984298	1.24924	1.26373	1.09504	1.46345	0.946281	1.49253	1.92695	0.937798	0.894285	1.79818	1.72662	1.86417	1.0212	1.66584	1.94768	0.805319	1.14514	1.79454	1.45076	1.8528	0.911151		1.38345	0.367709	0.0735418
4.9718		1.39061	1.27591	1.73626	1.06036	1.27849	1.34956	1.13635	1.527	1.0038	1.52668	1.90463	1.02848	0.955168	1.75511	1.65775	1.87802	1.06592	1.73166	2.02162	0.8395	1.18626	1.80337	1.48863	1.8881	0.884558		1.41495	0.355992	0.0711983
5.0902		1.41527	1.33752	1.73484	1.11798	1.32505	1.48336	1.17495	1.56844	1.07265	1.49532	1.81582	1.10954	1.00445	1.82767	1.72863	1.86371	1.2047	1.78044	2.02711	0.841852	1.23571	1.84637	1.5002	1.87984	0.840928		1.4493	0.342304	0.0684608
5.2086		1.39979	1.33276	1.76443	1.2301	1.42963	1.57151	1.18341	1.6862	1.2824	1.54713	1.77227	1.18555	1.05247	1.90937	1.79564	1.81721	1.33659	1.80448	2.05853	0.886291	1.33618	1.81341	1.52122	1.79057	0.81405		1.49285	0.321957	0.0643913
5.327		1.40385	1.39133	1.77804	1.30987	1.45315	1.65596	1.18031	1.74125	1.43273	1.61466	1.71226	1.27679	1.12693	1.99083	1.78851	1.80267	1.40257	1.84702	2.08653	0.889762	1.4403	1.75173	1.51333	1.79274	0.870039		1.53013	0.307389	0.0614779
5.4454		1.47088	1.43556	1.81894	1.33427	1.55822	1.66432	1.20614	1.81631	1.60316	1.62205	1.71315	1.26428	1.32843	2.01812	1.75138	1.78021	1.5184	1.92527	2.19858	0.878458	1.56941	1.80623	1.54199	1.78246	0.933756		1.5816	0.303773	0.0607546
5.5637		1.41513	1.44834	1.7995	1.42247	1.67442	1.68327	1.24392	1.97353	1.69526	1.79581	1.74301	1.34129	1.46568	2.19997	1.69837	1.78357	1.61304	1.94518	2.2546	0.90335	1.64566	1.84416	1.5971	1.77926	0.902814		1.63475	0.319144	0.0638288
5.6821		1.42825	1.49363	1.83101	1.46369	1.764	1.67088	1.23837	2.05053	1.64582	1.88202	1.69785	1.4036	1.5468	2.30429	1.71132	1.75889	1.62647	2.00416	2.19959	0.967646	1.77987	1.87089	1.59622	1.7962	0.96335		1.66781	0.3164	0.0632799
5.8005		1.41788	1.46763	1.88229	1.49209	1.87461	1.65606	1.23299	1.99553	1.61507	1.87136	1.72499	1.4129	1.66306	2.42704	1.77564	1.74062	1.61844	2.0157	2.23607	0.999423	1.8165	1.89205	1.63577	1.85026	1.1149		1.69715	0.316775	0.063355
5.9189		1.41125	1.56353	1.87964	1.5755	2.00877	1.70046	1.26857	1.96495	1.61729	1.91489	1.75972	1.47591	1.80547	2.34253	1.81519	1.70041	1.54006	2.00099	2.32913	1.08026	1.84125	1.91676	1.60139	1.83182	1.25536		1.72804	0.297565	0.059513
6.0372		1.46074	1.61117	1.83594	1.59183	2.04342	1.66335	1.21846	1.95531	1.57197	1.81563	1.78624	1.44635	2.07003	2.28092	1.79989	1.68773	1.52497	2.04911	2.24469	1.06124	1.85258	1.8574	1.62007	1.83799	1.43464		1.73287	0.287877	0.0575753
6.1556		1.43679	1.68727	1.80583	1.74373	2.05948	1.68141	1.24338	1.90574	1.58665	1.85341	1.79199	1.47028	2.13737	2.11991	1.81121	1.62527	1.52185	2.03628	2.33253	1.13211	1.86381	1.83587	1.6276	1.79463	1.52016		1.74498	0.272383	0.0544765
6.274		1.43178	1.67195	1.76259	1.77612	2.06309	1.66309	1.24292	1.86386	1.50171	1.78992	1.77336	1.46891	2.20699	1.95718	1.80437	1.64398	1.57924	2.08582	2.33273	1.23412	1.81697	1.90781	1.62813	1.80336	1.65391		1.74656	0.260485	0.0520969
6.3924		1.40642	1.74698	1.77106	1.78877	2.13641	1.64973	1.27508	1.85081	1.60413	1.7174	1.62613	1.47422	2.17252	1.98862	1.75441	1.62404	1.59426	2.04357	2.37598	1.37777	1.77674	1.93203	1.68975	1.82927	1.65476		1.75443	0.250868	0.0501735
6.5107		1.43171	1.70813	1.76808	1.76549	2.15337	1.6142	1.32371	1.80266	1.56538	1.83726	1.54731	1.44946	2.02502	1.91932	1.69323	1.56862	1.56536	2.05217	2.38265	1.48858	1.77456	2.00348	1.68343	1.88631	1.64601		1.74622	0.242909	0.0485817
6.6291		1.40756	1.7271	1.67717	1.78052	2.12346	1.64848	1.47583	1.84132	1.64059	1.81566	1.63094	1.44417	1.98118	1.95292	1.63634	1.53125	1.58818	2.02056	2.31014	1.85149	1.77963	2.00909	1.6998	1.94425	1.69813		1.76863	0.21563	0.043126
6.7475		1.39404	1.67512	1.69788	1.84103	2.15	1.70541	1.62048	1.8309	1.74766	1.76568	1.63367	1.44135	1.88199	1.93696	1.61311	1.49096	1.63095	1.99112	2.28461	2.05083	1.71459	2.0784	1.72024	1.96049	1.69045		1.78192	0.215117	0.0430234
6.8659		1.38849	1.66837	1.76438	1.82228	2.16639	1.71625	1.64536	1.78794	1.80289	1.69521	1.58805	1.45206	1.70035	1.96373	1.55317	1.43385	1.66211	1.9411	2.23567	2.19882	1.73316	2.0359	1.74297	1.97627	1.63055		1.77221	0.223971	0.0447943
6.9843		1.38256	1.64127	1.72617	1.90447	2.21416	1.67481	1.67466	1.73561	1.83225	1.7452	1.59148	1.45862	1.68348	2.03102	1.50026	1.43872	1.63452	1.87227	2.22975	2.25222	1.76798	2.10037	1.81756	1.92525	1.6871		1.78087	0.237226	0.0474451
7.1026		1.3436	1.68801	1.72849	1.90847	2.21168	1.72615	1.68199	1.73784	1.89039	1.65843	1.64366	1.47048	1.64075	2.05873	1.42451	1.41358	1.66835	1.87321	2.18755	2.25232	1.78596	2.15811	1.74199	1.89632	1.70891		1.77998	0.244225	0.0488449
7.221		1.35678	1.59751	1.73475	1.98493	2.20541	1.69122	1.66122	1.6739	1.9097	1.68632	1.64006	1.50014	1.66409	2.22032	1.38564	1.37687	1.64638	1.84684	2.10439	2.13283	1.79401	2.22483	1.70804	1.86927	1.75469		1.7748	0.251615	0.0503231
7.3394		1.30617	1.50451	1.72792	2.14632	2.27369	1.70798	1.69792	1.70158	1.93765	1.65526	1.7073	1.44297	1.61701	2.08903	1.31481	1.38748	1.6784	1.84511	2.05594	2.12299	1.79061	2.1848	1.65739	1.78432	1.85494		1.76768	0.263829	0.0527657
7.4578		1.32545	1.57903	1.69012	2.27594	2.30447	1.72249	1.72326	1.72896	2.0012	1.51258	1.57868	1.46435	1.57976	2.12432	1.30513	1.35149	1.68777	1.77061	2.06635	1.99664	1.85275	2.11792	1.63761	1.81704	1.89683		1.76443	0.275672	0.0551344
7.5761		1.27242	1.52628	1.70811	2.26782	2.31138	1.75636	1.79345	1.73246	2.09656	1.54005	1.48553	1.51008	1.54364	2.17469	1.32126	1.29642	1.67822	1.79781	2.04735	2.02568	1.76463	1.90645	1.57459	1.84443	1.95972		1.75742	0.286247	0.0572495
7.6945		1.20256	1.51575	1.71826	2.40595	2.32776	1.87014	1.94864	1.76648	2.15454	1.47224	1.47108	1.57151	1.54508	2.15069	1.17647	1.33546	1.71055	1.7258	1.9635	1.96917	1.71043	1.71694	1.55877	2.02147	1.85921		1.75474	0.312899	0.0625798
7.8129		1.22335	1.44916	1.65921	2.43751	2.31531	1.93195	1.87752	1.79044	2.21294	1.48782	1.54827	1.56501	1.53153	2.02639	1.15621	1.28229	1.71687	1.67481	1.80464	1.96957	1.71415	1.54638	1.53896	1.87105	1.92142		1.73011	0.313188	0.0626376
7.9313		1.25833	1.37713	1.60425	2.38139	2.39846	1.87385	1.87321	1.7891	2.20606	1.51238	1.56685	1.68222	1.33351	1.95807	1.17193	1.28835	1.71473	1.71402	1.70652	1.88439	1.73697	1.4083	1.61648	1.94357	1.92645		1.71706	0.317401	0.0634802
8.0497		1.28758	1.27099	1.53225	2.33485	2.37204	1.91274	1.90538	1.73271	2.24028	1.58022	1.42182	1.81402	1.2768	1.82001	1.06576	1.31374	1.71253	1.7547	1.58708	1.93583	1.69588	1.21102	1.55255	1.93311	1.93747		1.68806	0.340975	0.068195
8.168		1.24772	1.20138	1.46857	2.34691	2.35339	1.83534	1.92072	1.76785	2.20241	1.47132	1.39869	1.84609	1.34994	1.66719	0.999424	1.25876	1.69422	1.67803	1.52532	2.02118	1.69257	1.12355	1.5224	1.99504	1.94206		1.6612	0.360879	0.0721759
8.2864		1.18291	1.1507	1.46562	2.35405	2.27274	1.76908	1.85871	1.76914	2.17372	1.39385	1.48114	1.9009	1.30762	1.52545	0.970887	1.26976	1.7032	1.63833	1.35782	2.0864	1.61142	1.03305	1.49333	1.97566	1.91024		1.62623	0.372659	0.0745318
8.4048		1.16061	1.19555	1.42411	2.35813	2.18836	1.62969	1.86711	1.72483	2.14032	1.33171	1.34454	1.95194	1.29665	1.46869	0.934933	1.19156	1.69352	1.60052	1.20407	2.10016	1.53594	0.936072	1.40387	2.01011	1.94865		1.58567	0.392501	0.0785002
8.5232		1.10869	1.07964	1.35356	2.33995	2.15324	1.59333	2.04004	1.65653	2.03623	1.23972	1.31443	1.84789	1.30303	1.48728	0.900829	1.1233	1.66885	1.53368	1.13181	2.1855	1.50164	0.823527	1.40278	2.0569	1.8725		1.5502	0.416994	0.0833988
8.6415		1.02031	1.01097	1.30684	2.325	2.10588	1.57212	1.96387	1.62025	1.96146	1.20221	1.37182	1.77677	1.3326	1.45707	0.860852	1.10366	1.65627	1.53577	0.986126	2.19451	1.45974	0.739748	1.39981	2.0696	1.87566		1.51636	0.428945	0.085789
8.7599		0.930483	0.947418	1.25124	2.2755	2.07618	1.52703	1.99773	1.59101	1.85961	1.21897	1.42619	1.66627	1.3231	1.3245	0.79482	1.03796	1.70152	1.43051	0.896088	2.1574	1.42167	0.686046	1.32947	2.03918	1.78546		1.46781	0.43737	0.0874741
8.8783		0.863695	1.00466	1.15057	2.18693	2.08554	1.53817	2.03509	1.61732	1.73449	1.14261	1.45997	1.66639	1.35752	1.19683	0.681016	0.988784	1.66874	1.35179	0.947669	2.13359	1.44229	0.682279	1.36393	1.90621	1.81301		1.44076	0.436698	0.0873397
8.9967		0.831665	1.00829	1.09984	2.13043	1.99899	1.51463	1.92094	1.52126	1.65699	1.1303	1.41525	1.63942	1.44319	1.18091	0.585439	0.929496	1.65789	1.32085	0.90108	2.13816	1.38865	0.661326	1.37102	1.79556	1.90473		1.40585	0.434175	0.0868351
9.115		0.772514	1.0278	1.04152	2.10743	1.92449	1.49711	1.73572	1.45271	1.6359	1.17171	1.19475	1.52753	1.49684	1.25986	0.556287	0.83042	1.66216	1.32627	0.852116	2.12566	1.39778	0.674165	1.2967	1.6369	1.69165		1.35584	0.415863	0.0831726
9.2334		0.76481	1.12686	0.982385	2.05678	1.74832	1.44492	1.55892	1.34429	1.59727	1.24701	1.06009	1.54864	1.72844	1.16529	0.481802	0.762705	1.59487	1.1912	0.780896	2.10331	1.45544	0.684542	1.23475	1.57596	1.67396		1.31654	0.413827	0.0827654
9.3518		0.71419	1.20221	0.965049	1.95314	1.65823	1.44671	1.43447	1.23275	1.50358	1.08482	1.01051	1.55213	1.97442	1.15894	0.45495	0.699762	1.51004	1.12081	0.765001	2.14244	1.47635	0.663987	1.08551	1.30133	1.6657		1.27108	0.424963	0.0849926
9.4702		0.6819	1.20459	0.958097	1.90606	1.55571	1.47359	1.38085	1.15631	1.47627	1.09949	0.957871	1.53984	2.21305	1.05025	0.427381	0.652244	1.54849	1.10829	0.769423	2.2239	1.4642	0.653191	0.968747	1.14293	1.60417		1.24867	0.454357	0.0908713
9.5886		0.629799	1.03884	0.918378	1.76669	1.47507	1.50371	1.35584	1.10387	1.44279	1.07179	0.907955	1.50514	2.50694	0.987608	0.449835	0.58389	1.48514	1.02259	0.731882	2.22483	1.40493	0.61155	0.846397	0.93502	1.64049		1.20604	0.492388	0.0984776
9.7069		0.565301	1.10382	0.919533	1.6425	1.39527	1.52894	1.18307	1.07971	1.3194	1.04708	0.902863	1.54093	2.51469	0.871696	0.427914	0.515211	1.45973	0.958507	0.691924	2.1812	1.41477	0.639343	0.761734	0.773923	1.5171		1.15825	0.495128	0.0990256
9.8253		0.51972	1.15151	0.940538	1.53457	1.24793	1.41071	0.978715	1.02652	1.21027	1.04501	0.831613	1.53286	2.30988	0.786612	0.460049	0.48411	1.45714	0.878211	0.682633	2.0169	1.21544	0.637653	0.703585	0.6039	1.41918		1.08341	0.457587	0.0915175
9.9437		0.429194	1.06001	1.01271	1.40323	1.12972	1.16103	0.794223	0.959488	1.10771	0.918116	0.769485	1.55931	2.10069	0.701676	0.438933	0.406228	1.40245	0.851662	0.709869	1.99591	1.05538	0.628081	0.643363	0.570047	1.37845		1.00748	0.437553	0.0875107
10.0621		0.358211	1.08272	1.07493	1.25757	0.994398	0.947927	0.796159	0.928214	1.07451	0.881293	0.603593	1.58291	1.84708	0.625009	0.421051	0.360358	1.24015	0.831062	0.701277	1.91935	0.901388	0.636303	0.609108	0.490613	1.40415		0.942774	0.41548	0.083096

## Sheet: 12h Norm Orco profile Control
Normalized plot profiles of Endo-Orco:GFP in WT background at 12 hours AE
Distance		S1	S2	S3	S4	S5	S6	S7	S8	S9	S10	S11	S12	S13	S14	S15	S16		Average	SD	SEM
0		0.13711	0.2642	0.16856	0.62603	0.22163	0.18288	0.10633	0.56179	0.3024	0.09297	0.18456	0.47048	0.14198	0.28085	0.03883	0.09384		0.242152	0.166781	0.0416951
0.1184		0.14992	0.27021	0.23927	0.60746	0.27109	0.27626	0.12137	0.61124	0.31336	0.08588	0.22145	0.41443	0.15539	0.31879	0.03616	0.09525		0.261721	0.163259	0.0408147
0.2368		0.18566	0.27663	0.28317	0.59803	0.2947	0.33316	0.15696	0.65424	0.3303	0.08708	0.30053	0.38193	0.15964	0.38651	0.04142	0.11021		0.286261	0.1639	0.0409751
0.3551		0.19804	0.30383	0.28588	0.56992	0.33379	0.32815	0.23251	0.63762	0.33273	0.1079	0.35452	0.36835	0.18661	0.40827	0.04309	0.11094		0.300134	0.153274	0.0383185
0.4735		0.19335	0.32662	0.29643	0.57829	0.34531	0.35084	0.30111	0.65488	0.3301	0.1143	0.38674	0.3813	0.18605	0.45106	0.0369	0.09624		0.314345	0.160642	0.0401606
0.5919		0.22284	0.31643	0.34374	0.59427	0.34114	0.36374	0.33335	0.65541	0.35093	0.11921	0.42626	0.36445	0.2068	0.5345	0.03934	0.11419		0.332912	0.164336	0.0410841
0.7103		0.24227	0.33453	0.37634	0.57816	0.35966	0.37457	0.33163	0.69707	0.38685	0.13148	0.47495	0.3602	0.19193	0.61729	0.05795	0.1181		0.352061	0.174346	0.0435866
0.8286		0.24337	0.32677	0.36112	0.62485	0.36221	0.36753	0.31242	0.72132	0.38588	0.15276	0.51942	0.41139	0.21939	0.74418	0.07707	0.13965		0.373083	0.190826	0.0477066
0.947		0.26794	0.32237	0.40056	0.62405	0.36786	0.38285	0.28239	0.71685	0.43196	0.18663	0.57867	0.43064	0.24846	0.83313	0.0942	0.14028		0.394303	0.199944	0.049986
1.0654		0.26359	0.31	0.44766	0.63852	0.34636	0.39506	0.31148	0.65961	0.43834	0.22965	0.61711	0.46092	0.28853	0.89546	0.12844	0.13582		0.410409	0.200788	0.0501969
1.1838		0.27415	0.35326	0.5405	0.60369	0.32952	0.39718	0.27665	0.66134	0.41658	0.24767	0.62084	0.46761	0.36226	0.91149	0.15464	0.15937		0.423547	0.196348	0.0490871
1.3022		0.25458	0.43089	0.64963	0.65205	0.34496	0.40456	0.28986	0.67204	0.44243	0.27174	0.59382	0.46033	0.43755	0.88825	0.18031	0.20156		0.44841	0.191464	0.0478659
1.4205		0.25373	0.45819	0.74527	0.66822	0.35712	0.40081	0.27201	0.62671	0.48162	0.31948	0.5766	0.51063	0.52357	0.8941	0.18051	0.22921		0.468611	0.194222	0.0485555
1.5389		0.27286	0.58456	0.80428	0.66169	0.35917	0.43816	0.3087	0.56664	0.52192	0.33652	0.61203	0.52924	0.59649	0.8411	0.19737	0.27024		0.493811	0.185775	0.0464438
1.6573		0.25755	0.7072	0.83096	0.70034	0.37221	0.46015	0.32291	0.52455	0.50333	0.38721	0.59878	0.5654	0.64036	0.79273	0.2301	0.33469		0.514279	0.182061	0.0455151
1.7757		0.27553	0.73385	0.8343	0.71641	0.36528	0.55066	0.30764	0.51623	0.54264	0.44771	0.60416	0.55812	0.67783	0.76313	0.2429	0.38121		0.53235	0.177615	0.0444037
1.894		0.27236	0.76759	0.83572	0.67789	0.38215	0.5724	0.33895	0.52759	0.60186	0.51015	0.634	0.56988	0.76935	0.75198	0.28428	0.44099		0.558571	0.172861	0.0432152
2.0124		0.29375	0.77852	0.78799	0.67188	0.40962	0.63479	0.36434	0.54721	0.62152	0.55478	0.64353	0.56644	0.80687	0.78649	0.2914	0.5126		0.579483	0.166054	0.0415135
2.1308		0.29462	0.7263	0.73947	0.67212	0.44483	0.72103	0.42385	0.52908	0.6673	0.56233	0.63804	0.59195	0.94134	0.82789	0.29535	0.55711		0.602038	0.173049	0.0432624
2.2492		0.30048	0.68122	0.78671	0.68602	0.51388	0.68718	0.49217	0.50083	0.72579	0.64352	0.63513	0.61849	1.05453	0.86665	0.31377	0.57647		0.630177	0.183703	0.0459259
2.3675		0.3131	0.68145	0.78631	0.73094	0.534	0.66532	0.52099	0.48941	0.74283	0.61858	0.67243	0.64388	1.11604	0.89932	0.38581	0.59732		0.649858	0.186718	0.0466794
2.4859		0.32592	0.69309	0.76685	0.73539	0.54347	0.64417	0.6174	0.52755	0.75767	0.64275	0.68633	0.61369	1.18267	0.94168	0.40388	0.63156		0.669629	0.192535	0.0481338
2.6043		0.3272	0.66162	0.79209	0.80533	0.56896	0.68475	0.77315	0.53853	0.77425	0.67392	0.6824	0.62491	1.27412	1.01275	0.42605	0.69408		0.707132	0.212528	0.0531321
2.7227		0.33906	0.70673	0.82149	0.82425	0.60743	0.71849	0.83818	0.5702	0.76183	0.70796	0.73606	0.64476	1.23954	0.99549	0.48304	0.85776		0.740767	0.199593	0.0498983
2.8411		0.36025	0.72057	0.79849	0.75923	0.6406	0.78565	0.92914	0.61475	0.74701	0.7698	0.78513	0.65657	1.22782	1.06138	0.55646	1.07621		0.780566	0.206668	0.051667
2.9594		0.36698	0.68398	0.8274	0.78721	0.74608	0.8528	0.99629	0.58295	0.73533	0.7763	0.81905	0.67628	1.25823	1.11091	0.63217	1.30568		0.822353	0.236664	0.0591659
3.0778		0.42044	0.68726	0.84813	0.82333	0.86288	0.8755	1.0127	0.65255	0.68824	0.80037	0.82278	0.66594	1.31456	1.16827	0.7336	1.39263		0.860574	0.24553	0.0613826
3.1962		0.4991	0.73459	0.84923	0.79669	1.03216	0.98991	0.94153	0.6472	0.6488	0.82332	0.84576	0.68608	1.35202	1.19479	0.86119	1.45996		0.897646	0.252041	0.0630103
3.3146		0.51082	0.75396	0.83509	0.7858	1.10502	1.04792	0.94996	0.66145	0.64547	0.8604	0.88631	0.77727	1.34088	1.22361	0.91861	1.40727		0.919365	0.243122	0.0607804
3.4329		0.52541	0.74017	0.88867	0.88806	1.13823	1.10999	0.95672	0.68512	0.70155	0.87608	0.92515	0.80234	1.38955	1.2386	0.96654	1.29979		0.945748	0.230703	0.0576757
3.5513		0.58463	0.77447	0.89626	0.85713	1.25813	1.17154	1.00532	0.70469	0.70052	0.97593	0.97575	0.82865	1.3557	1.26322	1.08629	1.2727		0.981933	0.227826	0.0569565
3.6697		0.63196	0.79922	0.94605	0.94942	1.33598	1.22417	1.04371	0.71303	0.70347	1.03731	1.03379	0.90675	1.4058	1.31538	1.17211	1.22178		1.0275	0.231657	0.0579143
3.7881		0.7102	0.79109	1.00233	0.94736	1.41878	1.24285	1.03147	0.7587	0.68449	1.09651	1.09155	1.00089	1.44418	1.30194	1.23959	1.2486		1.06316	0.235194	0.0587986
3.9065		0.76269	0.76449	1.16394	1.05388	1.50303	1.34071	1.02171	0.81983	0.64938	1.19699	1.15026	1.09334	1.46933	1.30884	1.29676	1.21679		1.11325	0.24776	0.06194
4.0248		0.86033	0.80902	1.28503	1.22695	1.47866	1.41404	1.08488	0.85254	0.66029	1.39768	1.21203	1.27806	1.50195	1.25956	1.36158	1.1418		1.17653	0.248199	0.0620498
4.1432		0.99097	0.78514	1.45676	1.32338	1.43002	1.50983	1.14895	0.95098	0.6598	1.51734	1.32323	1.4084	1.49471	1.32097	1.44416	1.17533		1.24625	0.260899	0.0652249
4.2616		1.22271	0.86215	1.62864	1.37795	1.36411	1.64485	1.21675	0.96882	0.70812	1.56487	1.40523	1.43772	1.56652	1.31321	1.56875	1.14971		1.31251	0.26989	0.0674724
4.38		1.37979	0.96376	1.73399	1.55426	1.27591	1.70041	1.27448	1.07985	0.73705	1.62358	1.47783	1.47046	1.55588	1.37918	1.64446	1.15739		1.37552	0.272056	0.068014
4.4983		1.5303	0.98729	1.73491	1.7401	1.29975	1.82959	1.35885	1.19594	0.73615	1.71103	1.55197	1.51037	1.53479	1.34412	1.67102	1.17163		1.43174	0.291179	0.0727948
4.6167		1.69594	1.0491	1.75159	1.72321	1.33621	1.9443	1.50964	1.22309	0.72848	1.73749	1.61036	1.52124	1.51603	1.40479	1.72876	1.2003		1.48003	0.302613	0.0756533
4.7351		1.81496	1.16429	1.75263	1.78395	1.3685	2.04029	1.57205	1.24585	0.82265	1.79101	1.7014	1.55355	1.5183	1.39571	1.80132	1.23995		1.5354	0.303298	0.0758246
4.8535		1.9101	1.3574	1.70923	1.76756	1.35775	2.15734	1.644	1.27018	0.86322	1.85182	1.71434	1.51024	1.47927	1.40279	1.83817	1.28648		1.56999	0.305831	0.0764578
4.9718		1.92863	1.49719	1.76811	1.72895	1.47207	2.25858	1.70224	1.32183	1.04952	1.84563	1.79364	1.55115	1.47707	1.43151	1.87932	1.24992		1.62221	0.289483	0.0723709
5.0902		1.95517	1.57616	1.78939	1.6601	1.54669	2.2373	1.69971	1.36518	1.29782	1.89678	1.79273	1.58705	1.47485	1.4295	1.97506	1.31281		1.66227	0.257732	0.0644331
5.2086		1.96941	1.57664	1.74123	1.65317	1.51473	2.28131	1.74909	1.32884	1.57328	1.88702	1.78711	1.62146	1.48111	1.49862	1.99254	1.4183		1.69212	0.239962	0.0599904
5.327		2.02483	1.63783	1.74308	1.67297	1.53496	2.25454	1.82734	1.30692	1.87749	1.88481	1.8253	1.63957	1.46784	1.57323	2.00673	1.59374		1.74195	0.23044	0.0576101
5.4454		2.10722	1.68495	1.7418	1.69208	1.5605	2.18894	1.91231	1.27829	2.10574	1.91814	1.86514	1.63823	1.47465	1.60951	2.01376	1.76444		1.78473	0.242293	0.0605734
5.5637		2.16002	1.69043	1.76216	1.65161	1.59279	2.13672	1.93087	1.29396	2.15878	1.83022	1.86024	1.63387	1.5305	1.63064	2.01921	1.85911		1.79632	0.238236	0.0595589
5.6821		2.10097	1.68734	1.77603	1.68648	1.61759	2.13278	1.89347	1.27945	2.11259	1.83742	1.86856	1.65671	1.53942	1.62272	2.00484	1.9782		1.79966	0.228835	0.0572088
5.8005		2.11335	1.77317	1.73245	1.6835	1.72009	2.11061	1.88017	1.27173	2.07965	1.86803	1.92077	1.65663	1.56427	1.72705	2.01	2.04629		1.82236	0.220939	0.0552348
5.9189		2.21105	1.85355	1.78037	1.76055	1.71976	2.15611	1.93119	1.29749	2.11444	1.85213	1.83945	1.60277	1.55148	1.814	1.98885	2.19179		1.85406	0.240203	0.0600507
6.0372		2.16851	1.93705	1.75955	1.68896	1.76323	2.08245	1.97836	1.29865	2.19079	1.83573	1.87496	1.59162	1.61265	1.93337	2.02591	2.23382		1.87348	0.242593	0.0606482
6.1556		2.16342	1.99561	1.74094	1.74102	1.90338	2.0895	1.94532	1.29282	2.12446	1.82738	1.86106	1.62041	1.64128	2.0358	1.98469	2.33778		1.89405	0.244275	0.0610689
6.274		2.17847	2.04649	1.7509	1.76195	1.98531	2.09551	1.91157	1.31109	1.99198	1.78094	1.91311	1.6283	1.67953	2.03612	2.01725	2.44896		1.90859	0.251301	0.0628251
6.3924		2.19334	2.08041	1.70093	1.67778	1.98952	2.05427	1.85277	1.38526	1.92736	1.73978	1.95515	1.58679	1.58498	1.98401	2.08871	2.37797		1.88619	0.250185	0.0625462
6.5108		2.21981	2.12563	1.7202	1.72864	2.10828	1.97028	1.84775	1.38193	1.89038	1.79278	1.99359	1.56917	1.6101	2.00238	2.11581	2.41924		1.906	0.259116	0.0647789
6.6291		2.25297	2.07161	1.69087	1.71859	2.12903	1.92559	1.83917	1.47851	1.88177	1.75358	1.89663	1.56315	1.64399	2.03126	2.1683	2.47957		1.90779	0.261018	0.0652544
6.7475		2.23684	2.06696	1.70338	1.73169	2.15127	1.84708	1.7845	1.48943	1.76838	1.71206	1.92773	1.58157	1.64317	1.99955	2.23511	2.44305		1.89511	0.261447	0.0653618
6.8659		2.1936	2.06109	1.73858	1.72568	2.14562	1.8153	1.78193	1.48945	1.64554	1.67517	1.91424	1.55867	1.55364	1.98836	2.38308	2.34316		1.87582	0.273721	0.0684303
6.9843		2.25852	2.03217	1.6595	1.69457	2.15843	1.83167	1.76726	1.56496	1.5689	1.65702	1.84772	1.57423	1.50996	1.89187	2.43482	2.29157		1.85895	0.28389	0.0709724
7.1026		2.24961	1.94782	1.62111	1.60754	2.15907	1.78381	1.75073	1.55659	1.63319	1.65429	1.822	1.53084	1.58764	1.86269	2.39254	2.3947		1.84714	0.287679	0.0719198
7.221		2.25805	1.98711	1.6439	1.59251	2.15149	1.79655	1.73303	1.63188	1.62073	1.61922	1.83998	1.54127	1.53928	1.80141	2.2651	2.36469		1.83664	0.271983	0.0679958
7.3394		2.2197	1.93471	1.5873	1.73162	2.19727	1.81354	1.77283	1.64386	1.71038	1.62302	1.8274	1.53872	1.50854	1.76579	2.248	2.42168		1.84652	0.270923	0.0677307
7.4578		2.18902	1.89685	1.54685	1.67842	2.33684	1.77621	1.72633	1.72077	1.76938	1.7037	1.8145	1.55682	1.46616	1.68265	2.18887	2.38789		1.84008	0.274541	0.0686352
7.5761		2.2313	1.90181	1.51097	1.61771	2.34264	1.67945	1.69929	1.7676	1.87364	1.60663	1.77884	1.59262	1.48026	1.62775	2.13921	2.36106		1.82567	0.281826	0.0704565
7.6945		2.1925	1.89642	1.50984	1.62456	2.21248	1.62225	1.64511	1.85812	1.83872	1.55407	1.72585	1.59586	1.47475	1.52626	2.16621	2.29491		1.79612	0.271121	0.0677803
7.8129		2.10354	1.8759	1.47867	1.65551	2.23552	1.64314	1.61091	1.97389	1.82016	1.6077	1.63925	1.66198	1.44647	1.41486	2.14241	2.20536		1.7822	0.266269	0.0665673
7.9313		2.05421	1.84152	1.43742	1.61101	2.25321	1.62047	1.68472	2.02903	1.82352	1.60376	1.59398	1.65766	1.47157	1.30088	2.10752	2.14676		1.76483	0.272795	0.0681988
8.0497		1.96829	1.81889	1.37797	1.57181	2.22673	1.54519	1.61441	2.07851	1.91141	1.65905	1.56324	1.65097	1.5013	1.21974	2.04856	2.01995		1.736	0.273746	0.0684365
8.168		1.89401	1.80764	1.29853	1.54382	2.03687	1.52203	1.62925	2.11884	1.88179	1.70179	1.50422	1.60236	1.44048	1.12633	2.01986	1.88392		1.68823	0.270609	0.0676523
8.2864		1.86195	1.78594	1.28269	1.4998	1.82893	1.48101	1.62812	2.17785	1.87986	1.65789	1.39817	1.59523	1.42505	1.00486	1.94943	1.72299		1.63624	0.278235	0.0695588
8.4048		1.8209	1.71126	1.31413	1.44886	1.70894	1.36985	1.64943	2.17214	1.94612	1.59163	1.27629	1.706	1.28311	0.90371	1.8246	1.62084		1.58424	0.298789	0.0746974
8.5232		1.70224	1.62887	1.27445	1.47551	1.52157	1.26558	1.58925	2.08347	1.91811	1.58141	1.15177	1.78728	1.28759	0.82464	1.67883	1.56719		1.52111	0.298814	0.0747034
8.6415		1.66203	1.5808	1.2539	1.34513	1.3813	1.11983	1.57745	2.01785	1.66005	1.5229	1.11023	1.92345	1.32194	0.7426	1.57115	1.38021		1.44818	0.305091	0.0762728
8.7599		1.59613	1.53557	1.19023	1.25121	1.26146	0.94946	1.62577	2.03913	1.47373	1.4012	1.04783	1.9332	1.28575	0.70788	1.4513	1.09564		1.36534	0.334152	0.083538
8.8783		1.47244	1.42984	1.20731	1.3113	1.11247	0.79461	1.6048	2.06628	1.2928	1.33752	1.01274	2.09563	1.28059	0.7014	1.22925	0.91475		1.30398	0.375405	0.0938512
8.9967		1.38029	1.36379	1.204	1.25813	0.95032	0.66965	1.60462	2.02842	1.22556	1.32451	1.01628	2.09114	1.21976	0.66228	1.06326	0.78445		1.2404	0.399622	0.0999056
9.1151		1.32071	1.39867	1.19098	1.19245	0.83898	0.48817	1.59667	1.95899	1.14315	1.31938	0.95425	2.01614	1.14893	0.66319	0.88788	0.56955		1.16801	0.428505	0.107126
9.2334		1.14561	1.31422	1.16276	1.03538	0.75045	0.32765	1.53026	1.76293	1.19839	1.24462	0.90812	1.73505	1.14196	0.63944	0.66552	0.41783		1.06126	0.411862	0.102966
9.3518		0.93904	1.14221	1.12895	0.9473	0.6337	0.24006	1.42836	1.61666	1.28016	1.17475	0.86019	1.52708	1.07127	0.67671	0.52356	0.27269		0.966418	0.400991	0.100248
9.4702		0.7418	0.98969	1.03268	0.7792	0.49521	0.18511	1.25553	1.58175	1.46063	1.12388	0.80971	1.23545	1.0212	0.67484	0.37225	0.13481		0.868359	0.413059	0.103265
9.5886		0.55503	0.97904	1.00003	0.64852	0.40024	0.1691	1.06869	1.48803	1.58192	1.11806	0.7844	1.05218	0.94262	0.69815	0.23219	0.08347		0.800104	0.425836	0.106459
9.7069		0.42701	0.88278	0.94509	0.57435	0.35165	0.13373	0.89308	1.26965	1.60199	1.10102	0.75391	0.90265	0.9012	0.69569	0.12723	0.05052		0.725722	0.417265	0.104316
9.8253		0.28986	0.86298	0.89003	0.48107	0.28614	0.1192	0.66704	1.09574	1.50441	1.04411	0.68271	0.73856	0.86614	0.68244	0.07849	0.03725		0.645386	0.396713	0.0991782
9.9437		0.20125	0.86896	0.82517	0.47748	0.21731	0.09639	0.49383	0.94337	1.38105	0.96518	0.56978	0.60167	0.79219	0.73389	0.05178	0.02517		0.577779	0.374879	0.0937199
10.0621		0.15078	0.77844	0.75289	0.39027	0.16781	0.10302	0.35103	0.88737	1.22583	0.92416	0.48698	0.47529	0.72093	0.77003	0.04667	0.02929		0.516299	0.35069	0.0876726

## Sheet: 0h Norm Orco profile 64D RNAi
Normalized plot profiles of Endo-Orco:GFP in Klp64D RNAi background at 0 hours AE
Distance		L1	L2	L3	L4	L5	L6	L7		Average	SD	SEM
0		0.0581345	0.118274	0.163562	0.384531	0.0519106	0.353495	0.177008		0.186702	0.123616	0.0467225
0.11838		0.0527912	0.104982	0.145668	0.430483	0.0362111	0.336705	0.218764		0.189372	0.137243	0.051873
0.23675		0.0448859	0.119095	0.170022	0.417996	0.0369312	0.408491	0.168777		0.195171	0.146336	0.0553097
0.35513		0.070225	0.111246	0.146942	0.514117	0.0551707	0.436603	0.178124		0.216061	0.169804	0.0641797
0.47351		0.0721985	0.143318	0.150274	0.534719	0.0716714	0.422283	0.182639		0.2253	0.167227	0.0632059
0.59189		0.0637658	0.119404	0.125584	0.540754	0.10831	0.445253	0.174041		0.225302	0.173804	0.0656918
0.71026		0.0808654	0.118513	0.147523	0.643338	0.103255	0.410679	0.218141		0.246045	0.192491	0.0727547
0.82864		0.0726091	0.135795	0.156023	0.660261	0.114867	0.414176	0.204634		0.251195	0.196002	0.074082
0.94702		0.096372	0.140222	0.125468	0.677559	0.142573	0.471258	0.201378		0.264976	0.205377	0.0776251
1.0654		0.124452	0.160176	0.126298	0.762919	0.147911	0.402018	0.168992		0.270395	0.220195	0.0832259
1.18377		0.130364	0.18524	0.140767	0.783364	0.147868	0.457102	0.167565		0.287467	0.228413	0.0863319
1.30215		0.13983	0.162838	0.172178	0.783844	0.177645	0.465294	0.154154		0.293683	0.22621	0.0854992
1.42053		0.164208	0.180006	0.191729	0.800998	0.196279	0.452839	0.149975		0.305148	0.224245	0.0847565
1.5389		0.186793	0.209755	0.210418	0.847719	0.230723	0.417062	0.11931		0.317397	0.232383	0.0878326
1.65728		0.198678	0.279083	0.274427	0.958755	0.247187	0.44757	0.146244		0.364563	0.257556	0.0973469
1.77566		0.197974	0.288326	0.272619	0.973021	0.283179	0.424883	0.104383		0.363484	0.264625	0.100019
1.89404		0.217456	0.310359	0.293125	1.06803	0.285009	0.550657	0.1236		0.406892	0.29545	0.11167
2.01241		0.212009	0.340165	0.339089	1.0455	0.312805	0.528877	0.128764		0.415316	0.281689	0.106468
2.13079		0.277197	0.35644	0.345095	1.11105	0.400557	0.486555	0.0951993		0.43887	0.296504	0.112068
2.24917		0.328652	0.345894	0.34884	1.13656	0.446066	0.498635	0.0983978		0.457578	0.300658	0.113638
2.36755		0.354064	0.375385	0.349771	1.10371	0.518252	0.558508	0.11503		0.482103	0.286252	0.108193
2.48592		0.307452	0.398596	0.418741	1.22933	0.592274	0.552428	0.120031		0.516978	0.325028	0.122849
2.6043		0.367635	0.427685	0.495981	1.29231	0.596456	0.584107	0.114984		0.554165	0.336917	0.127343
2.72268		0.422485	0.431675	0.460931	1.17505	0.700561	0.642656	0.132693		0.566579	0.300561	0.113602
2.84105		0.456066	0.430469	0.482388	1.20488	0.683612	0.720768	0.149671		0.589693	0.30538	0.115423
2.95943		0.455445	0.429594	0.523673	1.28749	0.693688	0.6279	0.136803		0.593514	0.327811	0.123901
3.07781		0.484904	0.450186	0.528505	1.34432	0.68268	0.646592	0.164132		0.614474	0.336438	0.127162
3.19619		0.547295	0.498593	0.552726	1.25589	0.725092	0.67911	0.134872		0.627653	0.311306	0.117663
3.31456		0.553643	0.492532	0.635883	1.2787	0.722467	0.792352	0.151675		0.661036	0.316799	0.119739
3.43294		0.541227	0.461316	0.666555	1.25269	0.780262	0.847339	0.173432		0.674688	0.313892	0.11864
3.55132		0.567044	0.506663	0.666472	1.12049	0.745853	0.875517	0.198108		0.668593	0.270157	0.10211
3.66969		0.570179	0.589158	0.695669	1.11507	0.741945	0.815533	0.222397		0.678564	0.251121	0.0949149
3.78807		0.663674	0.57027	0.728464	1.17303	0.781424	0.880842	0.283387		0.72587	0.253808	0.0959305
3.90645		0.649034	0.612723	0.74763	1.24449	0.789226	0.898149	0.331965		0.753317	0.259595	0.0981176
4.02483		0.646966	0.609965	0.881107	1.22929	0.826699	1.01124	0.362263		0.795361	0.263818	0.099714
4.1432		0.558889	0.690206	0.89885	1.25658	0.749871	1.01422	0.429327		0.799705	0.260281	0.0983771
4.26158		0.570458	0.789576	1.00916	1.26218	0.745178	1.04048	0.439317		0.836621	0.265034	0.100173
4.37996		0.63403	0.756214	1.08396	1.25491	0.765279	1.03002	0.538612		0.866147	0.241677	0.0913454
4.49834		0.610041	0.826657	1.16193	1.25093	0.802187	1.15568	0.551154		0.908367	0.261138	0.0987008
4.61671		0.601023	0.840651	1.31002	1.34127	0.796397	1.11918	0.577395		0.940848	0.294452	0.111292
4.73509		0.586639	0.896068	1.4211	1.34575	0.816766	1.31115	0.662867		1.00576	0.321238	0.121416
4.85347		0.605572	1.01024	1.47679	1.3905	0.833546	1.41939	0.719976		1.06515	0.335475	0.126798
4.97184		0.614106	1.18675	1.61254	1.40695	0.874362	1.5389	0.759464		1.14187	0.367963	0.139077
5.09022		0.654009	1.23943	1.72757	1.4056	0.910337	1.58979	0.830817		1.19394	0.376477	0.142295
5.2086		0.67325	1.27456	1.82146	1.37918	0.994523	1.78527	0.81396		1.24889	0.417204	0.157688
5.32698		0.667904	1.47692	1.8461	1.42911	1.05281	1.92471	0.889197		1.32668	0.440922	0.166653
5.44535		0.732475	1.62772	1.94107	1.41902	1.1752	1.84916	0.798669		1.36333	0.446418	0.16873
5.56373		0.796761	1.72966	2.00097	1.56068	1.30365	1.82879	0.818047		1.43408	0.444528	0.168016
5.68211		0.949102	1.77349	1.94296	1.64193	1.37316	1.77151	0.933564		1.48367	0.378613	0.143102
5.80049		1.05037	1.83191	1.99723	1.69374	1.45932	1.78042	1.02304		1.548	0.356321	0.134677
5.91886		1.03968	1.85247	1.9538	1.69225	1.65384	1.6475	1.05806		1.5568	0.337465	0.12755
6.03724		1.11266	1.99226	2.00283	1.69638	1.79025	1.80669	1.14789		1.64985	0.344104	0.130059
6.15562		1.18072	1.9928	2.06395	1.74643	1.92781	1.89714	1.27758		1.72663	0.328248	0.124066
6.27399		1.25554	2.0059	2.03894	1.74199	2.04082	1.85295	1.49932		1.77649	0.279444	0.10562
6.39237		1.33786	2.06792	1.99391	1.755	2.09959	1.77989	1.54591		1.79715	0.261765	0.0989377
6.51075		1.54022	2.056	2.12707	1.69136	2.26216	1.68323	1.56119		1.84589	0.272899	0.103146
6.62913		1.72261	2.12914	2.12948	1.66571	2.3264	1.91628	1.59742		1.92672	0.256395	0.0969082
6.7475		1.8471	2.14884	2.1373	1.58059	2.40235	1.836	1.62022		1.93891	0.279587	0.105674
6.86588		1.86221	2.09546	2.20081	1.60376	2.40271	1.80456	1.78842		1.96542	0.25696	0.0971217
6.98426		1.90457	2.25859	2.23325	1.61942	2.382	1.90534	1.76164		2.00926	0.263582	0.0996245
7.10263		2.03846	2.26767	2.28815	1.67629	2.46763	1.74295	1.85112		2.04747	0.280839	0.106147
7.22101		2.14044	2.3498	2.16823	1.59577	2.46957	1.7988	1.89509		2.05967	0.288059	0.108876
7.33939		2.22017	2.46466	2.15629	1.59374	2.38333	1.66472	1.96105		2.06342	0.313181	0.118371
7.45777		2.2935	2.44508	2.06547	1.50243	2.39188	1.86585	2.17129		2.10507	0.306996	0.116034
7.57614		2.35955	2.43906	2.03466	1.5583	2.35261	1.86464	2.2541		2.12327	0.297417	0.112413
7.69452		2.47067	2.50027	2.13294	1.53156	2.37102	1.66097	2.4395		2.15813	0.374093	0.141394
7.8129		2.5048	2.57515	2.17669	1.50162	2.24832	1.69651	2.60534		2.18692	0.403706	0.152587
7.93128		2.53073	2.49457	2.1931	1.39454	2.2599	1.74177	2.71031		2.18927	0.433943	0.164015
8.04965		2.60986	2.49097	2.23378	1.27803	2.23583	1.82542	2.95171		2.23223	0.507546	0.191834
8.16803		2.6746	2.5255	2.10563	1.27348	2.21864	1.76294	3.15273		2.24479	0.571161	0.215878
8.28641		2.61688	2.53899	2.10242	1.17539	2.2701	1.60297	3.33436		2.23444	0.653328	0.246935
8.40479		2.90064	2.47303	2.03272	1.19708	2.25026	1.85303	3.41559		2.30319	0.668186	0.252551
8.52316		2.90987	2.33588	1.79534	1.15045	2.12813	1.82132	3.43967		2.22581	0.703903	0.26605
8.64154		2.9965	2.30498	1.73848	1.04187	2.04739	1.80743	3.4935		2.20431	0.76065	0.287499
8.75992		2.94684	2.27677	1.73992	1.03378	1.97076	1.54551	3.27156		2.11216	0.728063	0.275182
8.87829		2.97627	2.10858	1.63752	0.976548	1.95389	1.55927	3.2139		2.06085	0.7356	0.278031
8.99667		2.8336	2.13948	1.59446	1.00501	1.88271	1.57816	3.14957		2.02614	0.694597	0.262533
9.11505		2.88932	1.9352	1.51807	0.905694	1.72923	1.47401	3.15645		1.94399	0.745486	0.281767
9.23343		2.75553	1.74587	1.35774	0.850527	1.60415	1.5294	3.06425		1.84392	0.727958	0.275142
9.3518		2.60648	1.51765	1.30996	0.826309	1.53202	1.41646	3.00388		1.74468	0.713658	0.269737
9.47018		2.48356	1.18795	1.16102	0.756798	1.4515	1.33068	2.72886		1.58577	0.678406	0.256413
9.58856		2.42795	1.01336	1.03785	0.752723	1.36676	1.12626	2.42812		1.45043	0.640486	0.242081
9.70693		2.23585	0.778257	0.851458	0.674433	1.29306	1.09312	2.13918		1.29505	0.596114	0.22531
9.82531		2.05533	0.626922	0.678283	0.628866	1.15201	0.981884	1.87942		1.14325	0.553861	0.20934
9.9437		1.72395	0.414347	0.523809	0.494953	0.95303	0.799564	1.54813		0.92254	0.485467	0.183489
10.0621		1.31428	0.286628	0.352827	0.410316	0.899146	0.604613	1.12673		0.713505	0.374593	0.141583

## Sheet: 1h Norm Orco profile 64D RNAi
Normalized plot profiles of Endo-Orco:GFP in Klp64D RNAi background at 1 hours AE
Distance		L1	L2	L3	L4	L5	L6	L7	L8	L9	L10	L11	L12	L13	L14		Average	SD	SEM
0		0.345939	0.280368	0.30295	0.383062	0.288079	0.209428	0.32787	0.545921	0.368793	0.259514	0.429661	0.264897	0.375281	0.243285		0.330361	0.0842606	0.0225196
0.1184		0.37976	0.275733	0.312443	0.485627	0.276307	0.224491	0.306615	0.622586	0.364232	0.255745	0.503425	0.296991	0.330972	0.269023		0.350282	0.108867	0.029096
0.2368		0.391135	0.315819	0.302654	0.543962	0.300192	0.273323	0.280192	0.6583	0.380311	0.248403	0.515715	0.359639	0.311255	0.301961		0.370204	0.115849	0.030962
0.3551		0.399233	0.325258	0.318038	0.586574	0.3381	0.258569	0.344809	0.692388	0.34811	0.253123	0.540447	0.367474	0.336395	0.349241		0.38984	0.12239	0.0327102
0.4735		0.409322	0.332548	0.290824	0.618384	0.36072	0.291282	0.377455	0.742012	0.35524	0.305414	0.60962	0.413782	0.349759	0.326254		0.413044	0.135159	0.0361228
0.5919		0.383492	0.381688	0.32375	0.692433	0.35739	0.321819	0.398608	0.785661	0.360872	0.334565	0.667488	0.426929	0.392394	0.320795		0.439134	0.149184	0.039871
0.7103		0.385179	0.41768	0.342728	0.714874	0.390283	0.311247	0.482374	0.826646	0.416511	0.378462	0.739063	0.448029	0.407806	0.346565		0.47196	0.1577	0.042147
0.8286		0.37683	0.469974	0.346916	0.712183	0.421726	0.324948	0.553881	0.878369	0.45608	0.423555	0.773599	0.423563	0.406449	0.342479		0.493611	0.166654	0.0445401
0.947		0.424124	0.492384	0.359249	0.759988	0.425178	0.351919	0.621192	0.97513	0.511601	0.431361	0.751094	0.405504	0.48137	0.35832		0.524887	0.179236	0.0479027
1.0654		0.453249	0.508296	0.361295	0.782389	0.398367	0.376433	0.656891	0.997266	0.523619	0.482739	0.768359	0.375385	0.561579	0.324785		0.540761	0.188672	0.0504246
1.1838		0.497064	0.588977	0.405564	0.773058	0.442497	0.360554	0.73876	1.01915	0.552176	0.508333	0.815515	0.417983	0.595251	0.307017		0.572993	0.192998	0.0515808
1.3021		0.490405	0.697873	0.437618	0.82856	0.500497	0.425755	0.728941	1.0064	0.594189	0.558664	0.816093	0.434641	0.658142	0.340843		0.608473	0.18275	0.0488421
1.4205		0.512691	0.757151	0.468334	0.866068	0.541533	0.454027	0.654923	0.935675	0.63339	0.566055	0.806437	0.457144	0.690308	0.356322		0.621433	0.166318	0.0444503
1.5389		0.562771	0.791063	0.490254	0.847863	0.569376	0.479733	0.656294	0.934073	0.65977	0.60171	0.81742	0.487177	0.729964	0.379295		0.64334	0.15685	0.0419199
1.6573		0.601465	0.809861	0.550268	0.881667	0.631981	0.466812	0.61037	0.915362	0.636644	0.700147	0.808336	0.574317	0.709657	0.397107		0.663857	0.145336	0.0388426
1.7757		0.573285	0.829621	0.647396	0.87506	0.650443	0.479387	0.59905	0.9488	0.699132	0.713701	0.762682	0.641977	0.763752	0.425944		0.686445	0.139789	0.0373601
1.894		0.597817	0.767407	0.674606	0.924109	0.694074	0.518467	0.638357	0.948706	0.705417	0.728577	0.742844	0.648075	0.823348	0.44458		0.704027	0.133658	0.0357217
2.0124		0.639443	0.819333	0.678233	0.898077	0.676793	0.506755	0.647336	0.974744	0.731664	0.761184	0.780906	0.69832	0.782454	0.440655		0.71685	0.134996	0.0360791
2.1308		0.62405	0.842399	0.74575	0.943185	0.693722	0.536372	0.725038	1.00488	0.767165	0.853509	0.738066	0.745899	0.778046	0.428055		0.744724	0.144258	0.0385546
2.2492		0.637683	0.883655	0.745707	0.965696	0.688447	0.589521	0.727224	0.992634	0.826654	0.888802	0.725784	0.723918	0.785647	0.454423		0.7597	0.141341	0.037775
2.3675		0.695754	0.879451	0.757689	0.966431	0.656804	0.625562	0.759833	1.07974	0.843815	0.963954	0.782416	0.748232	0.78672	0.507302		0.78955	0.14481	0.0387022
2.4859		0.695835	0.984806	0.837384	1.01209	0.623877	0.663466	0.764964	1.09348	0.957219	1.00564	0.882616	0.781954	0.773591	0.522533		0.828532	0.162314	0.0433802
2.6043		0.752886	0.924255	0.83539	1.04756	0.629103	0.735144	0.771794	1.13131	1.02535	1.01924	0.958283	0.773287	0.84443	0.555299		0.857381	0.161365	0.0431267
2.7227		0.807095	0.98	0.881424	1.04015	0.625981	0.718798	0.80756	1.113	1.04944	1.02851	0.970917	0.775329	0.875278	0.614223		0.877693	0.153898	0.0411309
2.8411		0.870842	1.04208	0.926622	1.07663	0.648262	0.739965	0.81704	1.16554	1.16443	1.02597	0.9553	0.844391	0.847255	0.625673		0.910715	0.166411	0.0444751
2.9594		0.934877	1.05674	0.958308	1.18755	0.637819	0.761466	0.894989	1.21565	1.1998	1.00713	0.995135	0.877956	0.823179	0.70647		0.946933	0.173795	0.0464488
3.0778		0.992355	1.03749	1.03021	1.15794	0.627543	0.736709	0.982089	1.10866	1.25353	1.02859	1.05172	0.890026	0.850509	0.691335		0.959908	0.173715	0.0464273
3.1962		1.09349	1.00019	1.10304	1.12498	0.68596	0.781231	1.02641	1.16279	1.22884	0.993012	1.03302	0.943288	0.906323	0.696066		0.984188	0.161031	0.0430372
3.3146		1.07925	0.943615	1.12043	1.13859	0.680893	0.822813	1.09369	1.18464	1.27713	1.04422	1.0308	1.01929	0.968948	0.794698		1.01421	0.155753	0.0416267
3.4329		1.09207	0.946009	1.17762	1.20516	0.681057	0.771709	1.10473	1.24354	1.30754	1.04228	1.03627	1.03573	0.962987	0.772222		1.02707	0.179506	0.0479749
3.5513		1.15735	0.996122	1.21628	1.22291	0.682396	0.753152	1.16528	1.24081	1.3364	1.14373	1.0486	1.05613	0.993108	0.777607		1.05642	0.191355	0.0511419
3.6697		1.12868	0.997581	1.19853	1.25126	0.696183	0.767385	1.16259	1.27731	1.32405	1.15266	1.06798	1.04609	1.04601	0.733304		1.06069	0.19376	0.0517846
3.7881		1.16862	0.933229	1.26268	1.22941	0.712939	0.858102	1.14735	1.29425	1.37947	1.13214	1.0639	1.0434	1.10243	0.727816		1.07541	0.195985	0.0523793
3.9064		1.16715	0.921493	1.29445	1.29362	0.728316	0.896211	1.12994	1.43529	1.44052	1.12517	1.13232	1.08537	1.05408	0.76077		1.10462	0.213708	0.0571159
4.0248		1.31627	0.947684	1.30662	1.3131	0.789822	0.919138	1.0585	1.39952	1.54573	1.05784	1.18324	1.16285	1.0925	0.752273		1.13179	0.22306	0.0596152
4.1432		1.32429	0.964192	1.40521	1.25677	0.771297	0.911361	1.0086	1.44091	1.61924	1.05755	1.22571	1.13907	1.05454	0.762292		1.13865	0.24475	0.0654123
4.2616		1.40959	0.890821	1.5859	1.3288	0.818186	0.920706	1.02843	1.50005	1.53932	1.06544	1.23595	1.17181	1.0763	0.793599		1.16892	0.260571	0.0696404
4.38		1.43402	0.980416	1.66465	1.28255	0.856934	0.9434	0.94002	1.40139	1.58915	1.08705	1.34158	1.16612	1.02545	0.807056		1.17998	0.26485	0.0707841
4.4983		1.45198	1.00197	1.67092	1.26731	0.859761	0.925154	0.980144	1.36609	1.63173	1.13312	1.3148	1.10786	0.962195	0.83295		1.179	0.26644	0.0712091
4.6167		1.55583	1.06184	1.62056	1.32404	0.90032	1.02092	0.980008	1.4485	1.59485	1.11057	1.33677	1.12281	0.906586	0.825625		1.20066	0.265222	0.0708836
4.7351		1.51735	1.09227	1.64389	1.3298	0.971964	1.07734	0.983268	1.435	1.62429	1.14225	1.36912	1.16439	0.87846	0.789292		1.21562	0.264214	0.0706142
4.8535		1.60498	1.18138	1.53161	1.41711	1.02824	1.09364	0.958245	1.3775	1.65052	1.15177	1.36709	1.20745	0.932994	0.872287		1.24106	0.245034	0.0654881
4.9718		1.62541	1.19757	1.4992	1.42027	1.0489	1.19107	1.05155	1.41178	1.63794	1.2359	1.39307	1.18375	0.900067	0.969324		1.26899	0.226145	0.0604398
5.0902		1.68047	1.30814	1.46858	1.40481	1.1183	1.3077	1.12198	1.3906	1.61959	1.2467	1.37141	1.26693	0.930066	1.08789		1.3088	0.19805	0.0529311
5.2086		1.6354	1.4617	1.42524	1.42097	1.24878	1.41123	1.18387	1.40815	1.60544	1.30318	1.40639	1.30776	1.01849	1.09709		1.35241	0.168139	0.044937
5.327		1.63545	1.61377	1.45182	1.441	1.36941	1.47887	1.30204	1.25896	1.60487	1.3415	1.359	1.34474	1.10522	1.1749		1.39154	0.153258	0.04096
5.4454		1.66646	1.71769	1.53676	1.53996	1.46727	1.54278	1.45266	1.21612	1.71241	1.49468	1.41878	1.39573	1.16605	1.36994		1.47838	0.157726	0.0421541
5.5637		1.73602	1.79133	1.50817	1.51044	1.50194	1.72704	1.61121	1.19331	1.70493	1.67696	1.38928	1.36723	1.27005	1.40546		1.5281	0.179819	0.0480587
5.6821		1.76472	1.80365	1.45672	1.48537	1.61965	1.8648	1.66453	1.24363	1.65935	1.75258	1.44915	1.42821	1.46398	1.44425		1.57861	0.173074	0.0462561
5.8005		1.72046	1.7897	1.54106	1.4768	1.70774	1.88208	1.79314	1.22443	1.71655	1.83216	1.45506	1.5046	1.67364	1.62917		1.63904	0.173453	0.0463573
5.9189		1.77913	1.78318	1.5472	1.5113	1.68568	1.95183	1.88217	1.12997	1.70921	1.96017	1.44345	1.55	1.83063	1.62903		1.67093	0.217162	0.058039
6.0372		1.78264	1.81065	1.49201	1.49303	1.78147	1.9538	1.87049	1.12828	1.62918	1.92574	1.43046	1.6691	1.85876	1.76676		1.68517	0.221733	0.0592607
6.1556		1.7588	1.84252	1.55406	1.48679	1.78657	1.96541	1.8064	1.17615	1.6404	1.88521	1.46535	1.71924	1.88691	1.81009		1.69885	0.206075	0.0550758
6.274		1.64559	1.82874	1.57108	1.48195	1.82199	1.94389	1.8099	1.19652	1.67203	1.78013	1.45788	1.71653	1.87985	1.88786		1.69242	0.199387	0.0532884
6.3924		1.7727	1.80082	1.57951	1.46865	1.78016	2.00399	1.62734	1.18459	1.67826	1.79452	1.48021	1.79153	1.93924	1.83083		1.69517	0.205872	0.0550217
6.5107		1.77015	1.85447	1.60309	1.41039	1.75246	2.12291	1.6991	1.32887	1.5956	1.83647	1.51388	1.84105	1.98551	1.90523		1.72994	0.213228	0.0569877
6.6291		1.71655	1.86913	1.57679	1.3943	1.78177	2.14322	1.63123	1.40782	1.62848	1.81544	1.51376	1.86566	1.87157	1.93481		1.72504	0.204783	0.0547305
6.7475		1.6901	1.90724	1.59458	1.40102	1.73179	2.1506	1.64283	1.46575	1.58432	1.88058	1.6277	1.87492	1.8567	1.97531		1.74167	0.20064	0.0536233
6.8659		1.67027	1.88507	1.52401	1.44479	1.69658	2.14748	1.63136	1.48834	1.60056	1.88537	1.65028	1.84604	1.85657	2.0547		1.74153	0.202702	0.0541743
6.9843		1.70494	1.936	1.55509	1.46216	1.76313	2.04127	1.69356	1.45199	1.54655	1.97402	1.69253	1.82533	1.7886	2.04593		1.74865	0.193478	0.0517091
7.1026		1.73417	1.8324	1.50099	1.47149	1.78366	1.96183	1.65366	1.50553	1.55694	1.96885	1.69193	1.88179	1.79921	2.17824		1.75148	0.198809	0.053134
7.221		1.66948	1.86065	1.55694	1.47131	1.82094	1.97564	1.58147	1.5341	1.55576	2.03593	1.71288	1.79392	1.77673	2.22306		1.75492	0.209009	0.0558599
7.3394		1.65344	1.87435	1.63073	1.42731	1.7631	1.96379	1.68249	1.4536	1.45033	1.94788	1.68619	1.80258	1.85185	2.27674		1.74746	0.224398	0.059973
7.4578		1.63986	1.79667	1.69117	1.41094	1.77277	1.87265	1.55042	1.39343	1.40883	1.9239	1.65294	1.77821	1.773	2.35023		1.71536	0.241442	0.0645282
7.5761		1.53436	1.75911	1.64333	1.4132	1.88285	1.9192	1.56343	1.48318	1.4606	1.95696	1.69123	1.80199	1.76366	2.33408		1.72908	0.237792	0.0635527
7.6945		1.5527	1.79406	1.66135	1.41758	1.78441	1.84666	1.52877	1.46333	1.45795	1.97322	1.65984	1.81932	1.76108	2.06396		1.69887	0.191056	0.051062
7.8129		1.60582	1.75215	1.65107	1.42487	1.84979	1.78922	1.48791	1.36847	1.33148	1.9066	1.55862	1.78988	1.66564	2.10522		1.66334	0.21181	0.0566087
7.9313		1.51773	1.7062	1.64105	1.45833	1.82768	1.8734	1.37161	1.33056	1.35128	1.84138	1.51997	1.72415	1.66994	2.00961		1.63163	0.205592	0.0549468
8.0497		1.46069	1.60111	1.59225	1.49444	1.84573	1.81861	1.4494	1.32442	1.35225	1.75588	1.56006	1.6478	1.60169	2.0656		1.61214	0.196703	0.0525712
8.168		1.46791	1.58761	1.56533	1.42977	1.82878	1.82552	1.39006	1.29865	1.36597	1.69749	1.56395	1.69346	1.5423	1.9789		1.58826	0.189952	0.0507669
8.2864		1.50231	1.57981	1.61126	1.41134	1.80626	1.8088	1.51116	1.32555	1.31449	1.53801	1.61556	1.68351	1.6088	1.98081		1.59269	0.179673	0.0480197
8.4048		1.4365	1.46637	1.65843	1.40145	1.78021	1.78283	1.57857	1.22021	1.28658	1.48393	1.52517	1.64808	1.58368	1.95221		1.55744	0.192096	0.0513399
8.5232		1.40991	1.47927	1.62839	1.3396	1.84683	1.73243	1.62681	1.22794	1.28999	1.44681	1.468	1.59571	1.67087	1.86573		1.54488	0.19031	0.0508625
8.6415		1.44169	1.44555	1.53003	1.23723	1.84525	1.75419	1.59412	1.19631	1.22251	1.38812	1.38639	1.53473	1.68809	1.90239		1.5119	0.21715	0.0580358
8.7599		1.32207	1.34823	1.58288	1.19317	1.82565	1.77308	1.73906	1.11258	1.13799	1.32596	1.32766	1.51527	1.68877	1.90183		1.4853	0.257588	0.0688434
8.8783		1.25017	1.27643	1.47623	1.1218	1.77729	1.64081	1.66022	1.15776	1.11508	1.21295	1.35607	1.44415	1.64605	1.87971		1.42962	0.245832	0.0657015
8.9967		1.25282	1.25609	1.36439	1.10054	1.80209	1.64598	1.66759	1.13509	1.07553	1.122	1.3072	1.38177	1.66237	1.85999		1.40239	0.263105	0.0703178
9.115		1.21304	1.2525	1.36097	1.09574	1.78914	1.55363	1.62215	1.15441	1.0591	1.06625	1.22822	1.41739	1.56088	1.84903		1.37303	0.254985	0.0681475
9.2334		1.21655	1.20922	1.30941	1.07735	1.79683	1.39467	1.60405	1.11777	0.993549	1.02357	1.13737	1.41977	1.49083	1.69899		1.32071	0.245974	0.0657394
9.3518		1.12845	1.08879	1.27758	1.0202	1.76183	1.31581	1.50711	1.06336	0.918757	0.94207	1.10277	1.33329	1.43812	1.62958		1.25198	0.249878	0.0667826
9.4702		1.0548	1.02348	1.19572	1.06324	1.73576	1.20754	1.45965	0.986914	0.82971	0.887809	0.995528	1.28778	1.33732	1.5275		1.18519	0.25043	0.0669302
9.5886		0.94522	0.92924	1.11786	1.03991	1.66239	1.09311	1.38179	0.976228	0.846612	0.765297	0.933023	1.21213	1.16116	1.48842		1.11089	0.24462	0.0653773
9.7069		0.930673	0.776521	0.971533	1.00849	1.62307	0.958332	1.28084	0.899821	0.798656	0.720661	0.831107	1.18086	1.08876	1.33242		1.0287	0.242185	0.0647267
9.8253		0.918592	0.644934	0.875547	0.946975	1.51912	0.886894	1.17203	0.877828	0.649018	0.624396	0.808559	1.18383	1.00311	1.25442		0.95466	0.24618	0.0657942
9.9437		0.757358	0.592101	0.703295	0.887827	1.40111	0.831873	1.11496	0.783202	0.609254	0.54783	0.817053	1.12239	0.969341	1.1441		0.877264	0.237794	0.0635532
10.0621		0.692917	0.515085	0.583261	0.82536	1.24449	0.739322	1.10368	0.78482	0.54223	0.503579	0.848974	1.03343	0.881155	1.05103		0.810666	0.225701	0.0603211

## Sheet: 2h Norm Orco profile 64D RNAi
Normalized plot profiles of Endo-Orco:GFP in Klp64D RNAi background at 2 hours AE
Distance		L1	L2	L3	L4	L5	L6	L7	L8	L9	L10	L11	L12	L13	L14	L15	L16	L17	L18	L19	L20	L21		Average	SD	SEM
0		0.424217	0.451397	0.482597	0.735519	0.478741	0.41776	0.0722531	0.171033	0.271203	0.240058	0.209023	0.189456	0.294656	0.0971762	0.487692	0.08953	0.480526	0.269492	0.405727	0.234214	0.451705		0.331142	0.16518	0.0360452
0.1184		0.478843	0.450444	0.503481	0.79285	0.585159	0.454355	0.0747049	0.154577	0.274554	0.240041	0.230129	0.155144	0.29792	0.104599	0.489243	0.126762	0.488719	0.286469	0.463712	0.227227	0.47455		0.350166	0.182	0.0397156
0.2368		0.523775	0.475673	0.564097	0.812763	0.675073	0.49424	0.0846147	0.155008	0.301369	0.255657	0.242522	0.128292	0.318017	0.110689	0.437134	0.176037	0.46146	0.333037	0.528444	0.212354	0.498923		0.370913	0.193406	0.0422046
0.3551		0.563094	0.507873	0.624038	0.771348	0.8311	0.476855	0.082329	0.150434	0.323479	0.306634	0.250825	0.10639	0.351805	0.108518	0.44068	0.213157	0.456883	0.350527	0.574426	0.236411	0.522848		0.392841	0.207599	0.0453019
0.4735		0.569947	0.565767	0.647091	0.7782	0.903285	0.520475	0.097057	0.152891	0.364546	0.33463	0.294036	0.094005	0.368396	0.119866	0.407949	0.204372	0.456749	0.392997	0.621829	0.228837	0.522643		0.411694	0.218571	0.0476961
0.5919		0.585028	0.58728	0.687092	0.774141	0.901579	0.538548	0.112007	0.135817	0.411215	0.372343	0.338099	0.102082	0.318878	0.120403	0.415328	0.23211	0.443141	0.444494	0.70079	0.23608	0.558331		0.429276	0.223621	0.0487981
0.7103		0.598269	0.649477	0.747644	0.787626	0.850522	0.54021	0.105168	0.136564	0.425835	0.396098	0.34105	0.0993314	0.290556	0.126835	0.444433	0.266469	0.463987	0.492621	0.743194	0.269063	0.616129		0.447194	0.228881	0.0499458
0.8286		0.635192	0.668931	0.772778	0.801861	0.879118	0.58682	0.0936722	0.128379	0.47283	0.420947	0.38111	0.0908847	0.292323	0.133126	0.471433	0.290909	0.524088	0.564768	0.750897	0.254607	0.647176		0.469612	0.23982	0.052333
0.947		0.646573	0.734429	0.864095	0.826298	0.896575	0.650873	0.100204	0.117257	0.512676	0.462899	0.415365	0.0770003	0.31333	0.155328	0.471307	0.302989	0.530759	0.653583	0.741327	0.265592	0.687159		0.496458	0.254037	0.0554355
1.0654		0.65139	0.726404	0.900236	0.806043	0.868897	0.67159	0.117611	0.114478	0.560729	0.512675	0.444567	0.0768916	0.319039	0.179212	0.538543	0.322263	0.513053	0.654987	0.789478	0.270818	0.704899		0.51161	0.252864	0.0551794
1.1838		0.704323	0.77953	0.942045	0.794405	0.861994	0.686362	0.117614	0.102058	0.619539	0.558833	0.492665	0.0893709	0.305159	0.181388	0.54548	0.35564	0.488674	0.669417	0.800952	0.267789	0.721953		0.527866	0.260713	0.0568922
1.3021		0.688906	0.742887	0.937747	0.793625	0.936761	0.697575	0.123517	0.0979311	0.640045	0.616499	0.522581	0.0887735	0.339062	0.197142	0.566621	0.354955	0.460825	0.654085	0.77195	0.281425	0.739786		0.535843	0.260872	0.056927
1.4205		0.686163	0.759237	0.948299	0.831545	0.934441	0.734365	0.118542	0.0987728	0.706941	0.636246	0.527916	0.0768942	0.333103	0.217312	0.607668	0.333482	0.462175	0.658933	0.809129	0.318718	0.707448		0.547968	0.267352	0.0583409
1.5389		0.685737	0.757616	0.932997	0.826415	0.96927	0.74492	0.130825	0.111675	0.740668	0.676712	0.522943	0.0822383	0.385286	0.212867	0.640921	0.327973	0.455614	0.667983	0.879671	0.336313	0.756229		0.564042	0.271863	0.0593253
1.6573		0.683397	0.787094	0.978136	0.817795	1.03797	0.781336	0.142867	0.111804	0.757234	0.673014	0.510593	0.080891	0.377979	0.246689	0.66352	0.313048	0.474884	0.730587	0.882456	0.347748	0.803927		0.581094	0.283062	0.0617692
1.7757		0.687934	0.801545	0.979555	0.806732	1.0326	0.753467	0.138988	0.106774	0.800675	0.714531	0.521539	0.0781552	0.417481	0.278352	0.688427	0.350316	0.438428	0.712498	0.938322	0.339184	0.837014		0.591548	0.285888	0.0623859
1.894		0.715175	0.805022	0.936099	0.771325	1.01162	0.771994	0.137584	0.118574	0.834409	0.735657	0.531515	0.0927417	0.396951	0.299717	0.68942	0.35453	0.440108	0.69777	0.962469	0.378965	0.820546		0.595342	0.279522	0.0609966
2.0124		0.712563	0.803743	0.905796	0.775408	1.00264	0.822819	0.152356	0.146164	0.823966	0.746656	0.527136	0.0827221	0.433959	0.328659	0.664407	0.364474	0.424741	0.699401	0.964892	0.369426	0.791341		0.597299	0.273018	0.0595774
2.1308		0.713923	0.82064	0.91551	0.790901	1.03264	0.878979	0.15793	0.16464	0.797555	0.788806	0.527146	0.0870278	0.4805	0.347533	0.663787	0.389532	0.446888	0.691122	0.952072	0.397136	0.753773		0.609431	0.270429	0.0590123
2.2492		0.728657	0.819329	0.909876	0.715347	1.02963	0.85594	0.156298	0.17871	0.80447	0.820841	0.54932	0.0950338	0.499662	0.375452	0.71591	0.414986	0.461497	0.703145	0.895402	0.400166	0.789782		0.615212	0.262125	0.0572003
2.3675		0.720256	0.830753	0.901144	0.739604	1.00955	0.851876	0.161103	0.202873	0.788134	0.850284	0.551181	0.0880422	0.522926	0.396567	0.73615	0.43389	0.510342	0.705808	0.861014	0.381669	0.765486		0.619459	0.255402	0.0557333
2.4859		0.742875	0.821723	0.920341	0.71324	1.02101	0.827834	0.172293	0.235925	0.808107	0.859127	0.571274	0.0866298	0.557624	0.422333	0.76996	0.442968	0.501987	0.705319	0.853618	0.389292	0.754027		0.6275	0.251534	0.0548892
2.6043		0.773376	0.810621	0.956652	0.739703	1.04349	0.848799	0.191773	0.263675	0.829702	0.869626	0.609951	0.10402	0.551855	0.457291	0.757224	0.433309	0.514214	0.702343	0.825725	0.450657	0.786849		0.64385	0.248026	0.0541237
2.7227		0.756346	0.815635	0.943074	0.742159	1.0636	0.836886	0.197031	0.287047	0.843614	0.903332	0.631799	0.127267	0.540649	0.484256	0.738433	0.442069	0.527709	0.640586	0.799591	0.436732	0.791262		0.645194	0.243402	0.0531147
2.8411		0.769763	0.836715	0.902321	0.71218	1.09102	0.893229	0.19611	0.334302	0.871301	0.931421	0.641374	0.124595	0.563302	0.536621	0.778545	0.46644	0.548883	0.657273	0.808749	0.495931	0.805887		0.665046	0.241989	0.0528063
2.9594		0.801721	0.855427	0.930103	0.717148	1.08032	0.87924	0.2399	0.377055	0.869855	0.933933	0.64097	0.116064	0.580594	0.59505	0.776407	0.489881	0.60828	0.702311	0.819562	0.519702	0.785951		0.68188	0.232943	0.0508324
3.0778		0.761561	0.865228	0.922096	0.724626	1.0808	0.860351	0.240086	0.395603	0.893733	0.907267	0.666127	0.13085	0.545729	0.602821	0.800113	0.53459	0.606823	0.697435	0.845415	0.547948	0.804422		0.687316	0.228098	0.049775
3.1962		0.735504	0.887956	0.943401	0.743815	1.13347	0.892073	0.243985	0.455595	0.916107	0.935341	0.676443	0.1613	0.537793	0.646326	0.799346	0.561164	0.576118	0.687492	0.859338	0.571069	0.794117		0.70275	0.22966	0.0501159
3.3146		0.746944	0.908004	0.936503	0.761427	1.14112	0.919354	0.245627	0.501271	0.971149	0.95259	0.635632	0.182125	0.60582	0.6632	0.83609	0.56967	0.56531	0.707655	0.889054	0.65833	0.748901		0.721228	0.228643	0.0498939
3.4329		0.771691	0.94795	0.942323	0.779419	1.13924	0.876165	0.274158	0.541631	1.01462	0.965082	0.735237	0.208092	0.634576	0.69136	0.864545	0.602241	0.593507	0.765361	0.905245	0.712647	0.755238		0.748587	0.22113	0.0482545
3.5513		0.799792	0.995989	0.933148	0.793019	1.10863	0.92423	0.293112	0.574523	1.04622	0.961007	0.740381	0.221225	0.593535	0.653418	0.84632	0.622839	0.662578	0.740043	0.968927	0.72432	0.731333		0.75879	0.220732	0.0481676
3.6697		0.848178	1.03376	0.962814	0.853481	1.07676	0.973376	0.299956	0.649782	1.14235	0.964126	0.74581	0.235223	0.683339	0.66856	0.884502	0.693004	0.711642	0.726157	1.02152	0.752257	0.748999		0.794076	0.223351	0.0487392
3.7881		0.893948	1.0428	0.942937	0.893186	1.07366	1.02274	0.31332	0.727105	1.21955	0.965895	0.782536	0.260009	0.857209	0.715227	0.902024	0.754537	0.702131	0.755222	1.06274	0.766264	0.751259		0.828776	0.223466	0.0487643
3.9064		0.887497	1.06907	0.943457	1.03167	1.09277	1.07954	0.326776	0.768359	1.25886	0.96907	0.795262	0.313268	0.913685	0.755813	0.872366	0.797068	0.719708	0.781983	1.07924	0.792411	0.818175		0.860288	0.223405	0.0487509
4.0248		0.861839	1.10434	0.936937	1.23703	1.07793	1.09047	0.310644	0.840827	1.3596	1.04276	0.832984	0.361475	1.07798	0.771284	0.849777	0.881752	0.740592	0.845041	1.1163	0.806634	0.754457		0.900032	0.244879	0.053437
4.1432		0.886378	1.16666	0.962859	1.39981	1.05764	1.09452	0.372499	0.903807	1.39884	1.05742	0.837049	0.4152	1.28768	0.747977	0.856795	0.931708	0.722151	0.814334	1.16784	0.861116	0.730393		0.936794	0.264347	0.0576852
4.2616		0.911712	1.27512	0.994319	1.42897	1.13098	1.08453	0.421304	0.979422	1.53395	1.10319	0.849536	0.486557	1.39608	0.75139	0.869976	0.921664	0.7447	0.823129	1.2888	0.88694	0.72767		0.981425	0.285395	0.0622782
4.38		0.938846	1.34252	1.01985	1.49454	1.11326	1.09188	0.478438	1.08097	1.60663	1.11121	0.877833	0.56749	1.39014	0.721275	0.84881	1.07554	0.845885	0.863413	1.42637	0.927629	0.720282		1.02585	0.292798	0.0638938
4.4983		1.00646	1.4009	1.03259	1.51863	1.14613	1.14609	0.560156	1.17656	1.71299	1.16462	0.867986	0.622413	1.43245	0.701285	0.860265	1.17067	0.884098	0.889159	1.53355	0.970132	0.75617		1.07397	0.30662	0.0669099
4.6167		1.01892	1.49103	1.11266	1.49292	1.19727	1.19764	0.695221	1.26043	1.85229	1.20719	0.884156	0.689891	1.48044	0.713288	0.851003	1.24795	0.992697	0.899112	1.60703	1.0221	0.784974		1.12849	0.315489	0.0688453
4.7351		1.02745	1.5114	1.16023	1.49152	1.29762	1.22433	0.824465	1.35538	1.80727	1.2743	0.921812	0.774886	1.59464	0.713789	0.775748	1.35852	1.06452	0.952947	1.67558	1.05882	0.75304		1.1723	0.318286	0.0694557
4.8535		1.03711	1.58755	1.15706	1.49135	1.30875	1.2599	0.827057	1.40592	1.80664	1.35418	0.953438	0.920333	1.55412	0.758236	0.840449	1.45803	1.14706	0.961739	1.65471	1.15581	0.758103		1.20941	0.306227	0.0668242
4.9718		1.06656	1.67169	1.17977	1.51642	1.30082	1.35047	0.892518	1.54957	1.79323	1.41478	1.00923	1.00996	1.54466	0.777037	0.834007	1.48389	1.20169	0.978094	1.6665	1.22116	0.7756		1.24941	0.306232	0.0668253
5.0902		1.13023	1.69269	1.27133	1.49236	1.36128	1.44952	0.959646	1.64705	1.82008	1.48923	1.02094	1.13227	1.50886	0.802237	0.8712	1.51666	1.29228	1.03409	1.62783	1.29602	0.831836		1.29751	0.293992	0.0641543
5.2086		1.14362	1.68961	1.38279	1.47926	1.43147	1.54608	0.990584	1.7413	1.81653	1.60177	1.1428	1.28409	1.51951	0.791115	0.903542	1.54637	1.43281	1.10271	1.67061	1.39124	0.919139		1.35843	0.290076	0.0632997
5.327		1.19084	1.76217	1.42591	1.50916	1.42149	1.66751	1.09812	1.78869	1.79122	1.65224	1.19858	1.35715	1.53439	0.790807	0.949738	1.56721	1.51848	1.1487	1.68612	1.51785	0.973102		1.40712	0.28742	0.0627202
5.4454		1.27035	1.75497	1.46362	1.5003	1.38612	1.74723	1.1928	1.86158	1.81047	1.62894	1.28283	1.43815	1.59398	0.784659	0.980073	1.63057	1.60487	1.24323	1.67562	1.64476	1.08783		1.45633	0.2802	0.0611447
5.5637		1.29345	1.78245	1.53741	1.47659	1.42246	1.77919	1.25597	1.89336	1.81882	1.65628	1.39453	1.51318	1.58136	0.759559	0.991357	1.71366	1.73152	1.26148	1.70249	1.81921	1.1773		1.50293	0.290859	0.0634707
5.6821		1.446	1.77907	1.57585	1.43575	1.44479	1.77194	1.31518	1.91945	1.87182	1.65201	1.46875	1.58668	1.57806	0.813276	1.07048	1.74914	1.83883	1.25631	1.72096	2.09365	1.26856		1.55507	0.295777	0.0645437
5.8005		1.49252	1.73533	1.59403	1.47797	1.41268	1.80941	1.42394	1.96523	1.81022	1.66117	1.54429	1.69106	1.56141	0.810028	1.15402	1.73688	1.90683	1.294	1.76257	2.34836	1.39651		1.59945	0.309092	0.0674493
5.9189		1.50146	1.70465	1.56447	1.47694	1.43567	1.79661	1.55193	2.00556	1.76641	1.65676	1.66313	1.73064	1.528	0.895927	1.18318	1.78117	1.90581	1.31274	1.76957	2.4696	1.49404		1.6283	0.307399	0.0670799
6.0372		1.50998	1.70365	1.55517	1.50244	1.44075	1.77513	1.65153	2.00814	1.78599	1.69375	1.74578	1.85581	1.57045	0.910564	1.21076	1.78322	1.92311	1.38892	1.79479	2.4797	1.57427		1.66019	0.303342	0.0661945
6.1556		1.4991	1.72126	1.55317	1.52508	1.40246	1.7527	1.78853	1.97584	1.71119	1.70859	1.82401	1.97076	1.64444	1.00598	1.34631	1.78673	1.91583	1.42454	1.74817	2.51929	1.62643		1.68811	0.29056	0.0634054
6.274		1.60303	1.73149	1.57788	1.47696	1.42324	1.76792	1.85762	1.98738	1.68357	1.7258	1.85338	2.03587	1.67238	1.2806	1.51558	1.78273	1.97471	1.45215	1.78228	2.53052	1.67598		1.73291	0.260927	0.056939
6.3924		1.59659	1.70592	1.59606	1.50587	1.41989	1.77064	1.88716	2.07778	1.67841	1.71159	1.87385	2.11383	1.65764	1.52615	1.58304	1.77972	1.9313	1.46874	1.77927	2.50729	1.69534		1.75553	0.246385	0.0537656
6.5107		1.70617	1.68804	1.5594	1.51124	1.36365	1.71354	1.8759	2.16261	1.69037	1.6753	1.9089	2.22087	1.72426	1.74432	1.64949	1.74841	1.94457	1.55299	1.75741	2.59685	1.67442		1.78422	0.265265	0.0578857
6.6291		1.6754	1.65434	1.56872	1.47885	1.38061	1.69123	1.89362	2.1253	1.66299	1.64658	1.92255	2.19585	1.81884	1.84401	1.71139	1.72998	1.99712	1.58353	1.70752	2.57693	1.70647		1.78913	0.26085	0.0569222
6.7475		1.66838	1.6388	1.55359	1.48623	1.36199	1.61657	1.93614	2.07895	1.63565	1.66469	1.88672	2.36139	1.80422	1.9837	1.64743	1.80042	2.00014	1.61304	1.70647	2.4425	1.72852		1.79122	0.262716	0.0573294
6.8659		1.65635	1.59673	1.50028	1.46309	1.30153	1.64827	1.97178	2.10541	1.67346	1.62285	1.88799	2.40839	1.80869	2.01425	1.58777	1.79889	2.02789	1.78708	1.71039	2.36911	1.72906		1.79377	0.272912	0.0595542
6.9843		1.66385	1.50636	1.47228	1.5114	1.30349	1.63491	1.98185	2.08986	1.67812	1.64626	1.87726	2.37199	1.79254	2.14913	1.60769	1.83492	1.9563	1.87804	1.6501	2.31859	1.71302		1.79228	0.271358	0.0592152
7.1026		1.68286	1.50624	1.4839	1.49481	1.32798	1.59305	1.99231	2.15281	1.62941	1.66461	1.84649	2.34487	1.79575	2.1136	1.60947	1.855	1.97244	1.90544	1.60218	2.22374	1.66899		1.78409	0.26509	0.0578474
7.221		1.71829	1.47626	1.49216	1.54349	1.32218	1.59075	2.03299	2.1267	1.68708	1.65188	1.81989	2.35914	1.81282	2.23148	1.60224	1.85237	2.00037	1.92816	1.58034	2.21891	1.63602		1.79445	0.274956	0.0600003
7.3394		1.70675	1.45397	1.49022	1.46008	1.29311	1.59303	2.07661	2.15581	1.66479	1.65556	1.78361	2.3128	1.79829	2.28053	1.60652	1.88646	1.98565	2.04721	1.61391	2.2313	1.66295		1.79805	0.289166	0.0631013
7.4578		1.68268	1.40523	1.4805	1.48356	1.30092	1.62026	2.08717	2.19071	1.64248	1.64979	1.79871	2.32406	1.70981	2.31816	1.71518	1.8524	1.95153	2.0472	1.62043	2.15144	1.62589		1.79324	0.289999	0.0632831
7.5761		1.69925	1.36902	1.48476	1.50488	1.33152	1.62372	2.10009	2.20392	1.59315	1.63383	1.81851	2.39274	1.60933	2.38973	1.66374	1.71402	1.98667	2.06017	1.61621	2.13301	1.67001		1.79039	0.307096	0.0670139
7.6945		1.75583	1.35719	1.49092	1.53146	1.31374	1.59781	2.09823	2.19863	1.55469	1.59655	1.8435	2.44254	1.63765	2.4892	1.66532	1.82354	1.92894	2.16976	1.61993	2.02814	1.6913		1.80166	0.321958	0.070257
7.8129		1.76633	1.31928	1.48489	1.47424	1.34749	1.58693	2.0975	2.17078	1.50907	1.58481	1.74353	2.47453	1.59542	2.54478	1.60585	1.80256	1.99989	2.21373	1.54961	2.00607	1.65101		1.78706	0.343104	0.0748715
7.9313		1.85368	1.32789	1.47201	1.53651	1.36107	1.53077	2.12753	2.20353	1.54367	1.60539	1.78658	2.48519	1.48963	2.54705	1.67184	1.79055	1.976	2.26553	1.48109	1.9634	1.58473		1.79065	0.352056	0.0768248
8.0497		1.86331	1.30897	1.52371	1.50801	1.36254	1.5185	2.15479	2.22129	1.52885	1.6136	1.75096	2.48238	1.49763	2.48614	1.67346	1.7628	1.93123	2.26818	1.4298	1.95276	1.61664		1.7836	0.349243	0.076211
8.168		1.85673	1.28524	1.53655	1.48995	1.34388	1.48369	2.22658	2.11003	1.45559	1.60618	1.73611	2.39864	1.53398	2.56693	1.73389	1.67781	1.95749	2.1723	1.39867	1.8971	1.6298		1.76653	0.348887	0.0761334
8.2864		1.82155	1.25953	1.55555	1.47098	1.35442	1.49113	2.21862	2.12458	1.38357	1.55366	1.76184	2.39478	1.48982	2.42882	1.8615	1.62341	1.96415	2.16782	1.33643	1.82922	1.73727		1.75375	0.344205	0.0751117
8.4048		1.88805	1.21118	1.4761	1.45449	1.35994	1.43894	2.19282	2.11523	1.31203	1.54043	1.70741	2.40326	1.56205	2.44331	1.84665	1.6408	1.93728	2.16098	1.26155	1.75603	1.81889		1.7394	0.358348	0.0781979
8.5232		1.93049	1.21963	1.46482	1.44872	1.40053	1.41869	2.2356	2.02831	1.21719	1.53205	1.74402	2.37175	1.49772	2.48294	1.93081	1.73424	1.90178	2.16071	1.19089	1.69674	1.85465		1.7363	0.371424	0.0810514
8.6415		1.8689	1.2201	1.4172	1.4219	1.33391	1.4268	2.30132	1.99173	1.13067	1.48179	1.84912	2.45252	1.46832	2.42466	1.87311	1.78608	1.86112	2.06762	1.17619	1.62645	1.87569		1.71691	0.385061	0.0840272
8.7599		1.76107	1.18593	1.39145	1.38753	1.33239	1.40677	2.36521	1.95526	1.03583	1.4309	1.84677	2.39133	1.60385	2.39971	1.92	1.84774	1.71673	2.01271	1.14505	1.52527	2.05256		1.70067	0.398363	0.0869299
8.8783		1.73065	1.15755	1.31668	1.33733	1.32692	1.36031	2.40728	1.88402	0.981923	1.40283	1.83069	2.40165	1.58668	2.36689	1.89468	1.79148	1.68682	1.85312	1.12602	1.3547	2.05116		1.65949	0.410614	0.0896033
8.9967		1.60271	1.13831	1.29893	1.25209	1.26028	1.30699	2.37185	1.83916	0.923716	1.32783	1.78197	2.33881	1.57231	2.32574	1.91042	1.73704	1.63859	1.65477	1.06451	1.29223	1.89909		1.59702	0.408673	0.0891798
9.115		1.5535	1.15285	1.30453	1.23188	1.23599	1.24402	2.43976	1.69313	0.873709	1.29175	1.74872	2.23744	1.58612	2.34507	1.93145	1.79041	1.5655	1.59604	0.926146	1.19749	1.74331		1.55661	0.422504	0.092198
9.2334		1.50783	1.17363	1.3113	1.17481	1.20716	1.19061	2.48767	1.56244	0.849842	1.28146	1.74802	2.151	1.64818	2.21977	1.89869	1.75703	1.4611	1.47357	0.819496	1.12563	1.73235		1.51341	0.424561	0.0926469
9.3518		1.41822	1.1446	1.31979	1.12873	1.22354	1.12665	2.58712	1.4225	0.823647	1.23963	1.75174	2.08639	1.65797	2.17745	1.95767	1.74664	1.31768	1.39053	0.706491	1.10096	1.63036		1.47421	0.448849	0.0979468
9.4702		1.29243	1.11066	1.24063	1.10345	1.1827	1.04804	2.75124	1.27742	0.804613	1.19833	1.6739	2.00047	1.65819	2.09596	1.90172	1.70392	1.26537	1.23413	0.686126	1.01431	1.65618		1.4238	0.473295	0.103282
9.5886		1.2839	1.08929	1.14577	1.05978	1.08996	0.981414	2.69948	1.19936	0.722367	1.14085	1.64895	1.83832	1.65609	2.04719	1.85073	1.70109	1.12094	1.15712	0.626419	0.932769	1.65357		1.36407	0.480084	0.104763
9.7069		1.21665	1.0566	1.02869	1.03109	0.986444	0.90749	2.68743	1.06953	0.619692	1.10355	1.69056	1.77783	1.69048	1.88767	1.87674	1.67586	0.980039	1.13713	0.558269	0.759211	1.64088		1.3039	0.506339	0.110492
9.8253		1.13769	0.987219	0.937681	0.953408	0.918116	0.797434	2.60728	0.98147	0.562701	1.03743	1.61184	1.61891	1.70477	1.73898	1.83489	1.63084	0.886319	1.07761	0.494183	0.658358	1.53544		1.22441	0.505452	0.110299
9.9437		1.02972	0.876854	0.815032	0.87855	0.823408	0.69215	2.46844	0.861211	0.514463	1.00948	1.51195	1.47551	1.59564	1.693	1.75543	1.58319	0.789066	0.991669	0.4555	0.576581	1.33709		1.13019	0.493502	0.107691
10.0621		1.0155	0.752889	0.745324	0.795775	0.747663	0.619179	2.34608	0.712097	0.47646	0.957836	1.47483	1.36667	1.59106	1.60807	1.70883	1.45231	0.68914	0.893937	0.407821	0.488591	1.14604		1.04743	0.489289	0.106772

[truncated: 25 more sheets: 3h Norm Orco profile 64D RNAi, 4h Norm Orco profile 64D RNAi, 5h Norm Orco profile 64D RNAi, 12h Norm Orco profile 64D RNAi, 0h Norm Orco profile 68D RNAi, 1h Norm Orco profile 68D RNAi, 2h Norm Orco profile 68D RNAi, 3h Norm Orco profile 68D RNAi, 4h Norm Orco profile 68D RNAi, 5h Norm Orco profile 68D RNAi, 12h Norm Orco profile 68D RNAi, 0h Norm Orco profile in kj353, 1h Norm Orco profile in kj353, 2h Norm Orco profile in kj353, 3h Norm Orco profile in kj353, 4h Norm Orco profile in kj353, 5h Norm Orco profile in kj353, 12h Norm Orco profile in kj353, Profiles at 0hr AE, Profiles at 1hr AE …]
